# Supplementary material for: Global Positioning System Derived Performance Measures Are Responsive Indicators of Physical Activity, Disease and the Success of Clinical Treatments in Domestic Dogs
Source: PLoS One. 2015 Feb 18;10(2):e0117094. doi: 10.1371/journal.pone.0117094 (PMC4332864; doi:10.1371/journal.pone.0117094)
Supplement: S2 Appendix — Each file contains data in rows, with each row reporting the date (Date), time (Time), position (Latitude, Longitude), speed (Speed, in kilometres per second), direction (Heading, in degrees), the number of satellites (Satellites) and the Horizontal Dilution of Precision (HDOP) for each second of the recording taken from each dog. The data for the ten healthy dogs are contained in the files with the postfix Data Dog 1, Data Dog 2 etc., and the data for the osteoarthritic dogs are contained in the files listed with the postfix OA_Dog 1 Pre, OA_Dog 1 Post etc. where the file denoted “Pre” contains data recorded from the dog before analgesic treatment and the file denoted “Post” contains data recorded from the dogs two weeks after starting analgesic treatment. (ZIP) [file pone.0117094.s002.zip]

Archive with 25 entries (24 files):
- PONE-D-14-27497/
- PONE-D-14-27497/Data Dog 7.txt
- PONE-D-14-27497/Data Dog 10.txt
- PONE-D-14-27497/Data Dog 6.txt
- PONE-D-14-27497/OA_1 Post.txt
- PONE-D-14-27497/OA_1 Pre.txt
- PONE-D-14-27497/Data Dog 1.txt
- PONE-D-14-27497/OA_2 Pre.txt
- PONE-D-14-27497/OA_2 Post.txt
- PONE-D-14-27497/Data Dog 2.txt
- PONE-D-14-27497/OA_3 Post.txt
- PONE-D-14-27497/OA_4 Post.txt
- PONE-D-14-27497/OA_3 Pre.txt
- PONE-D-14-27497/OA_4 pre.txt
- PONE-D-14-27497/Data Dog 3.txt
- PONE-D-14-27497/OA_5 Pre.txt
- PONE-D-14-27497/OA_5 Post.txt
- PONE-D-14-27497/OA_6 post.txt
- PONE-D-14-27497/Data Dog 4.txt
- PONE-D-14-27497/OA_7 Post.txt
- PONE-D-14-27497/OA_7 Pre.txt
- PONE-D-14-27497/OA_6 Pre.txt
- PONE-D-14-27497/Data Dog 8.txt
- PONE-D-14-27497/Data Dog 9.txt
- PONE-D-14-27497/Data Dog 5.txt
