# Supplementary material for: Global Positioning System Derived Performance Measures Are Responsive Indicators of Physical Activity, Disease and the Success of Clinical Treatments in Domestic Dogs
Source: PLoS One. 2015 Feb 18;10(2):e0117094. doi: 10.1371/journal.pone.0117094 (PMC4332864; doi:10.1371/journal.pone.0117094)
Supplement: S2 Appendix — Each file contains data in rows, with each row reporting the date (Date), time (Time), position (Latitude, Longitude), speed (Speed, in kilometres per second), direction (Heading, in degrees), the number of satellites (Satellites) and the Horizontal Dilution of Precision (HDOP) for each second of the recording taken from each dog. The data for the ten healthy dogs are contained in the files with the postfix Data Dog 1, Data Dog 2 etc., and the data for the osteoarthritic dogs are contained in the files listed with the postfix OA_Dog 1 Pre, OA_Dog 1 Post etc. where the file denoted “Pre” contains data recorded from the dog before analgesic treatment and the file denoted “Post” contains data recorded from the dogs two weeks after starting analgesic treatment. (ZIP) [file pone.0117094.s002.zip › PONE-D-14-27497/Data Dog 6.txt]

Date	Time	Latitude (dd.dddddd)	Longitude (ddd.dddddd)	Speed (kph)	Heading	Satellites	HDOP
30/11/2009	15:23:35	55.859525 N	003.205183 W	0	345	5	2.5
30/11/2009	15:23:36	55.859541 N	003.205141 W	0	80	5	2.5
30/11/2009	15:23:37	55.859550 N	003.205125 W	0	0	5	2.5
30/11/2009	15:23:38	55.859550 N	003.205116 W	0	0	5	2.5
30/11/2009	15:23:39	55.859550 N	003.205116 W	0	0	5	2.5
30/11/2009	15:23:40	55.859550 N	003.205116 W	0	0	5	2.5
30/11/2009	15:23:41	55.859550 N	003.205100 W	0	0	5	2.5
30/11/2009	15:23:42	55.859550 N	003.205100 W	0	0	5	2.5
30/11/2009	15:23:43	55.859558 N	003.205100 W	0	0	5	2.5
30/11/2009	15:23:44	55.859558 N	003.205100 W	0	0	5	2.5
30/11/2009	15:23:45	55.859558 N	003.205100 W	0	0	5	2.5
30/11/2009	15:23:46	55.859558 N	003.205100 W	0	0	5	2.5
30/11/2009	15:23:47	55.859558 N	003.205091 W	0	0	5	2.5
30/11/2009	15:23:48	55.859558 N	003.205091 W	0	0	5	2.5
30/11/2009	15:23:49	55.859558 N	003.205091 W	0	0	5	2.5
30/11/2009	15:23:50	55.859558 N	003.205091 W	0	0	5	2.5
30/11/2009	15:23:51	55.859558 N	003.205091 W	0	0	5	2.5
30/11/2009	15:23:52	55.859558 N	003.205091 W	0	0	5	2.5
30/11/2009	15:23:53	55.859558 N	003.205091 W	0	0	5	2.5
30/11/2009	15:23:54	55.859558 N	003.205091 W	0	0	5	2.5
30/11/2009	15:23:55	55.859558 N	003.205091 W	0	0	5	2.5
30/11/2009	15:23:56	55.859558 N	003.205083 W	0	0	5	2.5
30/11/2009	15:23:57	55.859558 N	003.205083 W	0	0	5	2.5
30/11/2009	15:23:58	55.859558 N	003.205083 W	0	0	5	2.5
30/11/2009	15:23:59	55.859558 N	003.205083 W	0	0	5	2.5
30/11/2009	15:24:00	55.859558 N	003.205083 W	0	0	5	2.5
30/11/2009	15:24:01	55.859558 N	003.205083 W	0	0	5	2.5
30/11/2009	15:24:02	55.859558 N	003.205083 W	0	0	5	2.5
30/11/2009	15:24:03	55.859566 N	003.205083 W	0	0	5	2.5
30/11/2009	15:24:04	55.859566 N	003.205083 W	0	0	6	1.1
30/11/2009	15:24:05	55.859566 N	003.205083 W	0	0	5	1.2
30/11/2009	15:24:06	55.859566 N	003.205083 W	0	0	5	1.2
30/11/2009	15:24:07	55.859566 N	003.205083 W	0	0	5	1.2
30/11/2009	15:24:08	55.859558 N	003.205091 W	0	0	5	1.2
30/11/2009	15:24:09	55.859558 N	003.205091 W	0	0	6	1.1
30/11/2009	15:24:10	55.859558 N	003.205091 W	0	0	5	1.2
30/11/2009	15:24:11	55.859558 N	003.205091 W	0	0	6	1.1
30/11/2009	15:24:12	55.859558 N	003.205091 W	0	0	6	1.1
30/11/2009	15:24:13	55.859558 N	003.205091 W	0	0	4	1.3
30/11/2009	15:24:14	55.859558 N	003.205091 W	0	0	4	1.3
30/11/2009	15:24:15	55.859558 N	003.205091 W	0	0	6	1.1
30/11/2009	15:24:16	55.859558 N	003.205091 W	0	0	6	1.1
30/11/2009	15:24:17	55.859558 N	003.205091 W	0	0	6	1.1
30/11/2009	15:24:18	55.859558 N	003.205091 W	0	0	6	1.1
30/11/2009	15:24:19	55.859558 N	003.205091 W	0	0	6	1.1
30/11/2009	15:24:20	55.859558 N	003.205091 W	0	0	6	1.1
30/11/2009	15:24:21	55.859558 N	003.205091 W	0	0	7	1
30/11/2009	15:24:22	55.859558 N	003.205091 W	0	0	7	1
30/11/2009	15:24:23	55.859558 N	003.205091 W	0	0	7	1.2
30/11/2009	15:24:24	55.859558 N	003.205091 W	0	0	7	1.2
30/11/2009	15:24:25	55.859558 N	003.205091 W	0	0	8	0.9
30/11/2009	15:24:26	55.859558 N	003.205100 W	1.9	305	7	1
30/11/2009	15:24:27	55.859566 N	003.205116 W	1.9	270	7	1.1
30/11/2009	15:24:28	55.859566 N	003.205125 W	0	270	7	1.6
30/11/2009	15:24:29	55.859558 N	003.205125 W	0	45	7	1.6
30/11/2009	15:24:30	55.859558 N	003.205125 W	0	310	9	0.8
30/11/2009	15:24:31	55.859558 N	003.205125 W	0	0	8	1
30/11/2009	15:24:32	55.859558 N	003.205125 W	0	0	7	1.2
30/11/2009	15:24:33	55.859558 N	003.205125 W	0	0	7	1
30/11/2009	15:24:34	55.859558 N	003.205125 W	0	0	6	1.1
30/11/2009	15:24:35	55.859558 N	003.205125 W	0	0	6	1.1
30/11/2009	15:24:36	55.859558 N	003.205125 W	0	0	6	1.1
30/11/2009	15:24:37	55.859558 N	003.205133 W	0	0	7	1.1
30/11/2009	15:24:38	55.859550 N	003.205133 W	0	0	7	1.6
30/11/2009	15:24:39	55.859550 N	003.205125 W	0	0	8	1
30/11/2009	15:24:40	55.859550 N	003.205125 W	0	0	8	1
30/11/2009	15:24:41	55.859550 N	003.205125 W	0	0	8	1
30/11/2009	15:24:42	55.859550 N	003.205125 W	0	0	8	1
30/11/2009	15:24:43	55.859550 N	003.205125 W	0	0	7	1.6
30/11/2009	15:24:44	55.859550 N	003.205133 W	1.9	255	8	1
30/11/2009	15:24:45	55.859550 N	003.205158 W	5.6	260	8	1
30/11/2009	15:24:46	55.859550 N	003.205183 W	3.7	265	8	1.2
30/11/2009	15:24:47	55.859541 N	003.205191 W	3.7	230	8	1.2
30/11/2009	15:24:48	55.859533 N	003.205200 W	3.7	170	8	1.2
30/11/2009	15:24:49	55.859516 N	003.205191 W	3.7	175	8	1.2
30/11/2009	15:24:50	55.859508 N	003.205183 W	3.7	175	7	1.2
30/11/2009	15:24:51	55.859500 N	003.205175 W	1.9	135	8	1
30/11/2009	15:24:52	55.859491 N	003.205158 W	3.7	85	5	1.3
30/11/2009	15:24:53	55.859491 N	003.205141 W	3.7	85	7	1.2
30/11/2009	15:24:54	55.859500 N	003.205116 W	3.7	75	6	1.3
30/11/2009	15:24:55	55.859500 N	003.205100 W	1.9	55	6	1.8
30/11/2009	15:24:56	55.859516 N	003.205091 W	5.6	0	7	1
30/11/2009	15:24:57	55.859525 N	003.205091 W	3.7	0	7	1.1
30/11/2009	15:24:58	55.859541 N	003.205091 W	3.7	0	9	0.8
30/11/2009	15:24:59	55.859550 N	003.205100 W	1.9	330	9	0.8
30/11/2009	15:25:00	55.859550 N	003.205116 W	3.7	270	8	1
30/11/2009	15:25:01	55.859550 N	003.205133 W	5.6	250	8	1
30/11/2009	15:25:02	55.859550 N	003.205158 W	3.7	260	8	1.2
30/11/2009	15:25:03	55.859541 N	003.205175 W	3.7	200	8	1.2
30/11/2009	15:25:04	55.859525 N	003.205175 W	3.7	180	7	1.6
30/11/2009	15:25:05	55.859516 N	003.205175 W	5.6	175	7	1.6
30/11/2009	15:25:06	55.859500 N	003.205166 W	3.7	155	8	1
30/11/2009	15:25:07	55.859500 N	003.205158 W	3.7	95	8	1
30/11/2009	15:25:08	55.859500 N	003.205133 W	3.7	75	7	1.2
30/11/2009	15:25:09	55.859500 N	003.205116 W	3.7	75	9	0.8
30/11/2009	15:25:10	55.859500 N	003.205091 W	3.7	75	8	0.9
30/11/2009	15:25:11	55.859508 N	003.205083 W	0	5	6	1.8
30/11/2009	15:25:12	55.859516 N	003.205083 W	5.6	355	6	1.8
30/11/2009	15:25:13	55.859533 N	003.205083 W	3.7	5	7	1
30/11/2009	15:25:14	55.859541 N	003.205083 W	3.7	5	7	1.1
30/11/2009	15:25:15	55.859550 N	003.205083 W	1.9	355	9	0.8
30/11/2009	15:25:16	55.859558 N	003.205083 W	0	205	9	0.8
30/11/2009	15:25:17	55.859558 N	003.205083 W	0	330	9	0.8
30/11/2009	15:25:18	55.859550 N	003.205091 W	0	0	6	1.3
30/11/2009	15:25:19	55.859550 N	003.205091 W	0	0	6	1.1
30/11/2009	15:25:20	55.859550 N	003.205091 W	0	0	6	1.8
30/11/2009	15:25:21	55.859558 N	003.205091 W	0	0	6	1.3
30/11/2009	15:25:22	55.859550 N	003.205091 W	0	0	7	1.1
30/11/2009	15:25:23	55.859550 N	003.205091 W	0	0	6	1.8
30/11/2009	15:25:24	55.859550 N	003.205091 W	0	0	6	1.8
30/11/2009	15:25:25	55.859558 N	003.205091 W	0	0	6	1.8
30/11/2009	15:25:26	55.859558 N	003.205091 W	0	0	6	1.8
30/11/2009	15:25:27	55.859558 N	003.205091 W	0	0	7	1
30/11/2009	15:25:28	55.859558 N	003.205091 W	0	0	6	1.8
30/11/2009	15:25:29	55.859558 N	003.205091 W	0	0	6	1.8
30/11/2009	15:25:30	55.859558 N	003.205091 W	0	0	6	1.8
30/11/2009	15:25:31	55.859558 N	003.205091 W	0	0	6	1.8
30/11/2009	15:25:32	55.859558 N	003.205091 W	0	0	6	1.8
30/11/2009	15:25:33	55.859558 N	003.205091 W	0	0	6	1.8
30/11/2009	15:25:34	55.859558 N	003.205091 W	0	0	6	1.3
30/11/2009	15:25:35	55.859558 N	003.205091 W	0	0	6	1.3
30/11/2009	15:25:36	55.859558 N	003.205091 W	0	0	6	1.3
30/11/2009	15:25:37	55.859558 N	003.205091 W	0	0	6	1.3
30/11/2009	15:25:38	55.859550 N	003.205091 W	0	0	7	1
30/11/2009	15:25:39	55.859550 N	003.205100 W	0	0	6	1.3
30/11/2009	15:25:40	55.859550 N	003.205100 W	0	0	6	1.3
30/11/2009	15:25:41	55.859550 N	003.205100 W	0	0	6	1.3
30/11/2009	15:25:42	55.859550 N	003.205100 W	0	0	6	1.8
30/11/2009	15:25:43	55.859550 N	003.205100 W	0	0	6	1.3
30/11/2009	15:25:44	55.859550 N	003.205100 W	0	0	6	1.6
30/11/2009	15:25:45	55.859550 N	003.205100 W	0	0	7	1.1
30/11/2009	15:25:46	55.859550 N	003.205100 W	0	0	9	0.8
30/11/2009	15:25:47	55.859550 N	003.205100 W	0	0	8	0.9
30/11/2009	15:25:48	55.859550 N	003.205100 W	0	0	8	0.9
30/11/2009	15:25:49	55.859550 N	003.205100 W	0	0	8	0.9
30/11/2009	15:25:50	55.859550 N	003.205100 W	0	0	8	0.9
30/11/2009	15:25:51	55.859550 N	003.205100 W	0	0	7	1.1
30/11/2009	15:25:52	55.859550 N	003.205100 W	0	0	7	1.1
30/11/2009	15:25:53	55.859550 N	003.205100 W	0	0	6	1.8
30/11/2009	15:25:54	55.859550 N	003.205100 W	0	0	6	1.8
30/11/2009	15:25:55	55.859550 N	003.205100 W	0	0	6	1.8
30/11/2009	15:25:56	55.859550 N	003.205100 W	0	0	6	1.8
30/11/2009	15:25:57	55.859550 N	003.205100 W	0	0	6	1.8
30/11/2009	15:25:58	55.859550 N	003.205100 W	0	0	7	1.1
30/11/2009	15:25:59	55.859550 N	003.205100 W	0	0	7	1.1
30/11/2009	15:26:00	55.859550 N	003.205100 W	0	0	7	1.1
30/11/2009	15:26:01	55.859550 N	003.205100 W	0	0	7	1.1
30/11/2009	15:26:02	55.859550 N	003.205100 W	0	0	7	1.1
30/11/2009	15:26:03	55.859550 N	003.205100 W	0	0	8	0.9
30/11/2009	15:26:04	55.859550 N	003.205100 W	0	0	7	1
30/11/2009	15:26:05	55.859550 N	003.205100 W	0	0	7	1
30/11/2009	15:26:06	55.859550 N	003.205108 W	0	0	7	1.1
30/11/2009	15:26:07	55.859550 N	003.205100 W	0	0	8	0.9
30/11/2009	15:26:08	55.859550 N	003.205108 W	0	0	6	1.2
30/11/2009	15:26:09	55.859550 N	003.205108 W	0	0	6	1.2
30/11/2009	15:26:10	55.859550 N	003.205108 W	0	0	6	1.2
30/11/2009	15:26:11	55.859550 N	003.205108 W	0	0	8	0.9
30/11/2009	15:26:12	55.859550 N	003.205100 W	0	60	6	1.8
30/11/2009	15:26:13	55.859550 N	003.205091 W	0	35	8	0.9
30/11/2009	15:26:14	55.859550 N	003.205091 W	0	335	7	1
30/11/2009	15:26:15	55.859533 N	003.205108 W	0	0	7	1
30/11/2009	15:26:16	55.859533 N	003.205116 W	0	0	9	0.8
30/11/2009	15:26:17	55.859533 N	003.205116 W	0	0	9	0.8
30/11/2009	15:26:18	55.859533 N	003.205116 W	0	0	8	1
30/11/2009	15:26:19	55.859533 N	003.205116 W	0	0	8	1
30/11/2009	15:26:20	55.859533 N	003.205116 W	0	0	7	1.1
30/11/2009	15:26:21	55.859533 N	003.205116 W	0	0	7	1
30/11/2009	15:26:22	55.859533 N	003.205116 W	0	0	7	1
30/11/2009	15:26:23	55.859533 N	003.205116 W	0	0	7	1
30/11/2009	15:26:24	55.859533 N	003.205125 W	0	0	7	1
30/11/2009	15:26:25	55.859533 N	003.205125 W	0	0	7	1
30/11/2009	15:26:26	55.859533 N	003.205125 W	0	0	7	1
30/11/2009	15:26:27	55.859533 N	003.205125 W	0	0	7	1
30/11/2009	15:26:28	55.859525 N	003.205133 W	0	0	6	1.2
30/11/2009	15:26:29	55.859525 N	003.205133 W	0	0	8	0.9
30/11/2009	15:26:30	55.859525 N	003.205133 W	0	0	7	1
30/11/2009	15:26:31	55.859525 N	003.205133 W	0	0	8	0.9
30/11/2009	15:26:32	55.859525 N	003.205133 W	0	0	8	0.9
30/11/2009	15:26:33	55.859525 N	003.205133 W	0	0	8	0.9
30/11/2009	15:26:34	55.859525 N	003.205133 W	0	0	7	1
30/11/2009	15:26:35	55.859525 N	003.205133 W	0	0	7	1
30/11/2009	15:26:36	55.859525 N	003.205133 W	0	0	7	1
30/11/2009	15:26:37	55.859525 N	003.205141 W	0	0	7	1
30/11/2009	15:26:38	55.859525 N	003.205141 W	0	0	6	1.2
30/11/2009	15:26:39	55.859525 N	003.205141 W	0	0	9	0.8
30/11/2009	15:26:40	55.859525 N	003.205141 W	0	0	8	0.9
30/11/2009	15:26:41	55.859533 N	003.205141 W	1.9	255	7	1.4
30/11/2009	15:26:42	55.859525 N	003.205150 W	0	90	7	1.4
30/11/2009	15:26:43	55.859525 N	003.205141 W	0	105	7	1.6
30/11/2009	15:26:44	55.859525 N	003.205116 W	0	0	7	1.6
30/11/2009	15:26:45	55.859525 N	003.205108 W	0	0	7	1.6
30/11/2009	15:26:46	55.859525 N	003.205100 W	0	0	7	1.6
30/11/2009	15:26:47	55.859525 N	003.205100 W	0	0	7	1.4
30/11/2009	15:26:48	55.859525 N	003.205108 W	0	0	7	1.4
30/11/2009	15:26:49	55.859525 N	003.205108 W	0	0	7	1.4
30/11/2009	15:26:50	55.859525 N	003.205108 W	0	0	8	1.2
30/11/2009	15:26:51	55.859525 N	003.205108 W	0	0	8	1
30/11/2009	15:26:52	55.859525 N	003.205108 W	0	0	7	1.4
30/11/2009	15:26:53	55.859525 N	003.205108 W	0	0	7	1.4
30/11/2009	15:26:54	55.859525 N	003.205116 W	0	0	7	1.4
30/11/2009	15:26:55	55.859525 N	003.205116 W	0	0	8	0.9
30/11/2009	15:26:56	55.859525 N	003.205116 W	0	0	6	1.8
30/11/2009	15:26:57	55.859525 N	003.205116 W	0	0	8	0.9
30/11/2009	15:26:58	55.859525 N	003.205116 W	0	0	7	1.4
30/11/2009	15:26:59	55.859516 N	003.205116 W	3.7	180	8	0.9
30/11/2009	15:27:00	55.859508 N	003.205116 W	3.7	180	7	1.2
30/11/2009	15:27:01	55.859508 N	003.205125 W	1.9	350	9	0.8
30/11/2009	15:27:02	55.859508 N	003.205125 W	3.7	340	8	1.2
30/11/2009	15:27:03	55.859525 N	003.205125 W	3.7	5	8	1
30/11/2009	15:27:04	55.859525 N	003.205125 W	0	145	8	0.9
30/11/2009	15:27:05	55.859525 N	003.205125 W	0	135	7	1.6
30/11/2009	15:27:06	55.859525 N	003.205116 W	0	5	8	0.9
30/11/2009	15:27:07	55.859533 N	003.205125 W	0	0	8	0.9
30/11/2009	15:27:08	55.859533 N	003.205125 W	0	0	6	1.2
30/11/2009	15:27:09	55.859533 N	003.205133 W	0	0	6	1.2
30/11/2009	15:27:10	55.859533 N	003.205133 W	0	0	6	1.2
30/11/2009	15:27:11	55.859533 N	003.205133 W	0	0	8	0.9
30/11/2009	15:27:12	55.859533 N	003.205133 W	0	0	9	0.9
30/11/2009	15:27:13	55.859533 N	003.205133 W	0	0	8	1
30/11/2009	15:27:14	55.859525 N	003.205133 W	1.9	180	7	1
30/11/2009	15:27:15	55.859516 N	003.205133 W	3.7	180	7	1
30/11/2009	15:27:16	55.859508 N	003.205133 W	3.7	170	8	0.9
30/11/2009	15:27:17	55.859491 N	003.205133 W	5.6	180	7	1
30/11/2009	15:27:18	55.859475 N	003.205133 W	5.6	180	7	1.2
30/11/2009	15:27:19	55.859458 N	003.205133 W	5.6	180	7	1.2
30/11/2009	15:27:20	55.859450 N	003.205133 W	5.6	180	7	1
30/11/2009	15:27:21	55.859433 N	003.205133 W	5.6	180	7	1
30/11/2009	15:27:22	55.859416 N	003.205133 W	5.6	175	7	1.2
30/11/2009	15:27:23	55.859400 N	003.205133 W	5.6	175	7	1.6
30/11/2009	15:27:24	55.859391 N	003.205125 W	5.6	170	7	1.2
30/11/2009	15:27:25	55.859375 N	003.205125 W	5.6	175	7	1.2
30/11/2009	15:27:26	55.859366 N	003.205116 W	1.9	180	8	1
30/11/2009	15:27:27	55.859366 N	003.205125 W	1.9	345	7	1
30/11/2009	15:27:28	55.859375 N	003.205125 W	5.6	355	7	1
30/11/2009	15:27:29	55.859391 N	003.205125 W	3.7	355	7	1
30/11/2009	15:27:30	55.859408 N	003.205125 W	5.6	355	7	1
30/11/2009	15:27:31	55.859425 N	003.205133 W	5.6	355	7	1
30/11/2009	15:27:32	55.859441 N	003.205133 W	5.6	355	8	0.9
30/11/2009	15:27:33	55.859450 N	003.205133 W	3.7	355	8	1
30/11/2009	15:27:34	55.859466 N	003.205133 W	5.6	5	7	1
30/11/2009	15:27:35	55.859483 N	003.205133 W	5.6	5	7	1
30/11/2009	15:27:36	55.859500 N	003.205133 W	5.6	350	9	0.9
30/11/2009	15:27:37	55.859508 N	003.205133 W	5.6	0	7	1
30/11/2009	15:27:38	55.859525 N	003.205133 W	3.7	0	6	1.8
30/11/2009	15:27:39	55.859533 N	003.205141 W	0	355	7	1.1
30/11/2009	15:27:40	55.859541 N	003.205141 W	0	345	7	1.1
30/11/2009	15:27:41	55.859541 N	003.205141 W	1.9	335	6	1.8
30/11/2009	15:27:42	55.859550 N	003.205141 W	0	5	8	0.9
30/11/2009	15:27:43	55.859550 N	003.205141 W	1.9	50	5	2
30/11/2009	15:27:44	55.859550 N	003.205141 W	0	295	6	1.8
30/11/2009	15:27:45	55.859550 N	003.205141 W	0	55	6	1.8
30/11/2009	15:27:46	55.859550 N	003.205141 W	0	0	6	1.8
30/11/2009	15:27:47	55.859541 N	003.205141 W	0	0	7	1.1
30/11/2009	15:27:48	55.859533 N	003.205158 W	0	0	8	0.9
30/11/2009	15:27:49	55.859533 N	003.205158 W	0	0	8	0.9
30/11/2009	15:27:50	55.859533 N	003.205158 W	0	0	8	0.9
30/11/2009	15:27:51	55.859533 N	003.205158 W	0	0	6	1.8
30/11/2009	15:27:52	55.859533 N	003.205158 W	0	0	6	1.8
30/11/2009	15:27:53	55.859533 N	003.205158 W	0	0	6	1.8
30/11/2009	15:27:54	55.859533 N	003.205158 W	0	0	6	1.8
30/11/2009	15:27:55	55.859533 N	003.205158 W	0	0	6	1.8
30/11/2009	15:27:56	55.859533 N	003.205158 W	0	0	7	1.1
30/11/2009	15:27:57	55.859533 N	003.205150 W	0	0	7	1.1
30/11/2009	15:27:58	55.859533 N	003.205150 W	0	0	7	1.1
30/11/2009	15:27:59	55.859533 N	003.205150 W	0	0	7	1.1
30/11/2009	15:28:00	55.859533 N	003.205150 W	0	0	8	0.9
30/11/2009	15:28:01	55.859533 N	003.205150 W	0	0	7	1
30/11/2009	15:28:02	55.859533 N	003.205150 W	0	0	7	1
30/11/2009	15:28:03	55.859533 N	003.205150 W	0	0	7	1
30/11/2009	15:28:04	55.859533 N	003.205150 W	0	0	7	1
30/11/2009	15:28:05	55.859533 N	003.205150 W	0	0	7	1
30/11/2009	15:28:06	55.859533 N	003.205150 W	0	0	7	1
30/11/2009	15:28:07	55.859533 N	003.205150 W	0	0	6	1.8
30/11/2009	15:28:08	55.859533 N	003.205150 W	0	0	6	1.8
30/11/2009	15:28:09	55.859533 N	003.205150 W	0	0	7	1
30/11/2009	15:28:10	55.859533 N	003.205150 W	0	0	6	1.8
30/11/2009	15:28:11	55.859533 N	003.205150 W	0	0	6	1.8
30/11/2009	15:28:12	55.859533 N	003.205150 W	0	0	7	1
30/11/2009	15:28:13	55.859533 N	003.205158 W	0	0	7	1
30/11/2009	15:28:14	55.859533 N	003.205158 W	0	0	7	1
30/11/2009	15:28:15	55.859533 N	003.205158 W	0	0	7	1
30/11/2009	15:28:16	55.859533 N	003.205158 W	0	0	7	1
30/11/2009	15:28:17	55.859533 N	003.205158 W	0	0	6	1.1
30/11/2009	15:28:18	55.859533 N	003.205158 W	0	0	6	1.2
30/11/2009	15:28:19	55.859533 N	003.205158 W	0	0	6	1.2
30/11/2009	15:28:20	55.859533 N	003.205158 W	0	0	7	1.1
30/11/2009	15:28:21	55.859533 N	003.205158 W	0	0	6	1.8
30/11/2009	15:28:22	55.859533 N	003.205158 W	0	0	7	1
30/11/2009	15:28:23	55.859533 N	003.205158 W	0	0	6	1.8
30/11/2009	15:28:24	55.859533 N	003.205158 W	0	0	6	1.8
30/11/2009	15:28:25	55.859533 N	003.205158 W	0	0	6	1.8
30/11/2009	15:28:26	55.859533 N	003.205158 W	0	0	6	1.8
30/11/2009	15:28:27	55.859533 N	003.205158 W	0	0	6	1.8
30/11/2009	15:28:28	55.859533 N	003.205158 W	0	0	7	1.1
30/11/2009	15:28:29	55.859533 N	003.205158 W	0	0	6	1.8
30/11/2009	15:28:30	55.859533 N	003.205158 W	0	0	6	1.8
30/11/2009	15:28:31	55.859533 N	003.205158 W	0	0	6	1.8
30/11/2009	15:28:32	55.859533 N	003.205158 W	0	0	6	1.8
30/11/2009	15:28:33	55.859533 N	003.205158 W	0	0	7	1.1
30/11/2009	15:28:34	55.859533 N	003.205158 W	0	0	7	1
30/11/2009	15:28:35	55.859533 N	003.205158 W	0	0	7	1
30/11/2009	15:28:36	55.859525 N	003.205166 W	1.9	195	7	1
30/11/2009	15:28:37	55.859525 N	003.205166 W	0	190	7	1
30/11/2009	15:28:38	55.859525 N	003.205166 W	0	225	6	1.3
30/11/2009	15:28:39	55.859525 N	003.205175 W	0	310	6	1.3
30/11/2009	15:28:40	55.859525 N	003.205183 W	0	0	7	1
30/11/2009	15:28:41	55.859516 N	003.205183 W	1.9	190	7	1
30/11/2009	15:28:42	55.859508 N	003.205191 W	3.7	185	8	0.9
30/11/2009	15:28:43	55.859500 N	003.205191 W	1.9	185	7	1.3
30/11/2009	15:28:44	55.859500 N	003.205191 W	0	0	7	1.3
30/11/2009	15:28:45	55.859500 N	003.205191 W	0	165	8	0.9
30/11/2009	15:28:46	55.859500 N	003.205191 W	0	0	7	1
30/11/2009	15:28:47	55.859491 N	003.205175 W	1.9	115	7	1
30/11/2009	15:28:48	55.859500 N	003.205175 W	1.9	355	6	1.1
30/11/2009	15:28:49	55.859500 N	003.205175 W	0	305	7	1
30/11/2009	15:28:50	55.859500 N	003.205175 W	0	315	8	0.9
30/11/2009	15:28:51	55.859491 N	003.205175 W	0	0	7	1
30/11/2009	15:28:52	55.859500 N	003.205175 W	0	0	7	1
30/11/2009	15:28:53	55.859500 N	003.205183 W	0	0	7	1
30/11/2009	15:28:54	55.859491 N	003.205175 W	0	0	7	1
30/11/2009	15:28:55	55.859491 N	003.205175 W	0	0	7	1
30/11/2009	15:28:56	55.859491 N	003.205175 W	0	0	7	1
30/11/2009	15:28:57	55.859491 N	003.205175 W	0	0	8	0.9
30/11/2009	15:28:58	55.859491 N	003.205175 W	0	0	7	1
30/11/2009	15:28:59	55.859491 N	003.205175 W	0	0	7	1
30/11/2009	15:29:00	55.859491 N	003.205175 W	0	0	7	1
30/11/2009	15:29:01	55.859491 N	003.205175 W	0	0	7	1
30/11/2009	15:29:02	55.859491 N	003.205175 W	0	0	8	0.9
30/11/2009	15:29:03	55.859491 N	003.205166 W	0	0	9	0.9
30/11/2009	15:29:04	55.859500 N	003.205150 W	3.7	50	9	0.9
30/11/2009	15:29:05	55.859508 N	003.205133 W	5.6	30	8	1
30/11/2009	15:29:06	55.859525 N	003.205125 W	1.9	25	7	1
30/11/2009	15:29:07	55.859525 N	003.205125 W	0	25	7	1
30/11/2009	15:29:08	55.859525 N	003.205116 W	0	80	7	1.3
30/11/2009	15:29:09	55.859541 N	003.205108 W	0	0	6	1.8
30/11/2009	15:29:10	55.859541 N	003.205091 W	0	0	7	1.7
30/11/2009	15:29:11	55.859541 N	003.205075 W	0	0	6	1.8
30/11/2009	15:29:12	55.859541 N	003.205066 W	0	0	7	1.3
30/11/2009	15:29:13	55.859541 N	003.205075 W	0	0	7	1.4
30/11/2009	15:29:14	55.859541 N	003.205075 W	0	0	7	1.4
30/11/2009	15:29:15	55.859541 N	003.205075 W	0	0	8	1
30/11/2009	15:29:16	55.859541 N	003.205075 W	0	0	7	1
30/11/2009	15:29:17	55.859541 N	003.205075 W	0	0	8	1
30/11/2009	15:29:18	55.859541 N	003.205075 W	0	0	8	0.9
30/11/2009	15:29:19	55.859541 N	003.205083 W	0	0	6	1.5
30/11/2009	15:29:20	55.859541 N	003.205075 W	0	0	7	1
30/11/2009	15:29:21	55.859541 N	003.205083 W	0	0	7	1
30/11/2009	15:29:22	55.859541 N	003.205083 W	0	0	7	1.7
30/11/2009	15:29:23	55.859541 N	003.205075 W	0	0	8	1.2
30/11/2009	15:29:24	55.859541 N	003.205075 W	0	0	8	1
30/11/2009	15:29:25	55.859541 N	003.205075 W	0	0	7	1
30/11/2009	15:29:26	55.859541 N	003.205075 W	0	0	7	1.5
30/11/2009	15:29:27	55.859541 N	003.205075 W	0	0	7	1
30/11/2009	15:29:28	55.859541 N	003.205075 W	0	0	8	1
30/11/2009	15:29:29	55.859541 N	003.205075 W	0	0	5	1.3
30/11/2009	15:29:30	55.859533 N	003.205075 W	0	0	6	1.2
30/11/2009	15:29:31	55.859533 N	003.205075 W	0	0	7	0.9
30/11/2009	15:29:32	55.859533 N	003.205075 W	0	0	5	1.6
30/11/2009	15:29:33	55.859533 N	003.205075 W	0	0	6	1.2
30/11/2009	15:29:34	55.859533 N	003.205075 W	0	0	6	1.3
30/11/2009	15:29:35	55.859533 N	003.205075 W	0	0	7	1.3
30/11/2009	15:29:36	55.859533 N	003.205075 W	0	0	7	1.3
30/11/2009	15:29:37	55.859533 N	003.205075 W	0	0	9	0.9
30/11/2009	15:29:38	55.859533 N	003.205083 W	1.9	230	8	1
30/11/2009	15:29:39	55.859525 N	003.205100 W	3.7	250	8	1
30/11/2009	15:29:40	55.859525 N	003.205116 W	3.7	240	7	1.3
30/11/2009	15:29:41	55.859516 N	003.205141 W	3.7	235	8	1
30/11/2009	15:29:42	55.859508 N	003.205158 W	3.7	235	7	1.3
30/11/2009	15:29:43	55.859500 N	003.205175 W	3.7	225	8	1
30/11/2009	15:29:44	55.859491 N	003.205191 W	3.7	220	7	1.3
30/11/2009	15:29:45	55.859483 N	003.205200 W	3.7	215	7	1.3
30/11/2009	15:29:46	55.859475 N	003.205216 W	5.6	220	7	1.3
30/11/2009	15:29:47	55.859466 N	003.205233 W	3.7	220	8	1
30/11/2009	15:29:48	55.859458 N	003.205250 W	3.7	225	7	1.3
30/11/2009	15:29:49	55.859450 N	003.205266 W	3.7	225	7	1.3
30/11/2009	15:29:50	55.859441 N	003.205283 W	3.7	220	8	1
30/11/2009	15:29:51	55.859425 N	003.205300 W	3.7	220	7	1.3
30/11/2009	15:29:52	55.859416 N	003.205308 W	3.7	225	7	1.3
30/11/2009	15:29:53	55.859408 N	003.205325 W	3.7	220	7	1.3
30/11/2009	15:29:54	55.859400 N	003.205341 W	3.7	225	8	1
30/11/2009	15:29:55	55.859391 N	003.205358 W	3.7	230	7	1.3
30/11/2009	15:29:56	55.859383 N	003.205366 W	3.7	215	7	1.3
30/11/2009	15:29:57	55.859375 N	003.205383 W	3.7	225	8	1
30/11/2009	15:29:58	55.859375 N	003.205391 W	1.9	215	8	1.2
30/11/2009	15:29:59	55.859366 N	003.205400 W	3.7	195	8	1.2
30/11/2009	15:30:00	55.859358 N	003.205408 W	3.7	215	9	0.9
30/11/2009	15:30:01	55.859341 N	003.205425 W	3.7	215	8	1
30/11/2009	15:30:02	55.859333 N	003.205433 W	3.7	215	7	1.3
30/11/2009	15:30:03	55.859325 N	003.205450 W	3.7	215	7	1.3
30/11/2009	15:30:04	55.859316 N	003.205458 W	3.7	215	7	1.1
30/11/2009	15:30:05	55.859308 N	003.205475 W	3.7	220	7	1.3
30/11/2009	15:30:06	55.859300 N	003.205491 W	3.7	215	7	1.1
30/11/2009	15:30:07	55.859291 N	003.205500 W	3.7	220	8	0.9
30/11/2009	15:30:08	55.859275 N	003.205516 W	3.7	215	7	1
30/11/2009	15:30:09	55.859266 N	003.205525 W	3.7	215	6	1.3
30/11/2009	15:30:10	55.859258 N	003.205541 W	3.7	220	6	1.3
30/11/2009	15:30:11	55.859250 N	003.205558 W	3.7	220	8	1
30/11/2009	15:30:12	55.859241 N	003.205566 W	3.7	215	7	1
30/11/2009	15:30:13	55.859233 N	003.205583 W	3.7	225	7	1
30/11/2009	15:30:14	55.859225 N	003.205591 W	3.7	215	6	1.3
30/11/2009	15:30:15	55.859216 N	003.205608 W	3.7	220	6	1.3
30/11/2009	15:30:16	55.859208 N	003.205625 W	3.7	220	6	1.3
30/11/2009	15:30:17	55.859200 N	003.205633 W	3.7	215	6	1.3
30/11/2009	15:30:18	55.859191 N	003.205650 W	3.7	215	7	1.3
30/11/2009	15:30:19	55.859175 N	003.205666 W	3.7	215	7	1
30/11/2009	15:30:20	55.859166 N	003.205675 W	3.7	210	7	1
30/11/2009	15:30:21	55.859158 N	003.205691 W	3.7	210	7	1
30/11/2009	15:30:22	55.859150 N	003.205700 W	3.7	215	8	0.9
30/11/2009	15:30:23	55.859141 N	003.205716 W	3.7	210	8	0.9
30/11/2009	15:30:24	55.859125 N	003.205725 W	3.7	210	8	0.9
30/11/2009	15:30:25	55.859116 N	003.205741 W	3.7	215	7	1
30/11/2009	15:30:26	55.859108 N	003.205750 W	3.7	215	7	1.1
30/11/2009	15:30:27	55.859100 N	003.205766 W	3.7	210	8	0.9
30/11/2009	15:30:28	55.859091 N	003.205775 W	3.7	215	7	1
30/11/2009	15:30:29	55.859083 N	003.205791 W	3.7	210	7	1
30/11/2009	15:30:30	55.859066 N	003.205800 W	3.7	215	6	1.3
30/11/2009	15:30:31	55.859058 N	003.205816 W	3.7	210	8	0.9
30/11/2009	15:30:32	55.859050 N	003.205825 W	3.7	215	8	0.9
30/11/2009	15:30:33	55.859041 N	003.205841 W	3.7	215	9	0.9
30/11/2009	15:30:34	55.859025 N	003.205858 W	5.6	220	8	1
30/11/2009	15:30:35	55.859016 N	003.205875 W	3.7	220	8	1
30/11/2009	15:30:36	55.859008 N	003.205883 W	3.7	215	8	1
30/11/2009	15:30:37	55.859000 N	003.205900 W	3.7	220	8	1
30/11/2009	15:30:38	55.858991 N	003.205908 W	3.7	220	6	1.2
30/11/2009	15:30:39	55.858983 N	003.205925 W	3.7	230	8	1
30/11/2009	15:30:40	55.858975 N	003.205941 W	3.7	225	7	1.3
30/11/2009	15:30:41	55.858966 N	003.205958 W	3.7	220	8	1
30/11/2009	15:30:42	55.858958 N	003.205975 W	3.7	220	8	1
30/11/2009	15:30:43	55.858950 N	003.205991 W	3.7	225	7	1
30/11/2009	15:30:44	55.858941 N	003.206008 W	3.7	230	7	1
30/11/2009	15:30:45	55.858933 N	003.206025 W	3.7	230	7	1.3
30/11/2009	15:30:46	55.858925 N	003.206041 W	3.7	230	7	1.1
30/11/2009	15:30:47	55.858916 N	003.206058 W	3.7	235	6	1.3
30/11/2009	15:30:48	55.858908 N	003.206075 W	3.7	235	8	1
30/11/2009	15:30:49	55.858900 N	003.206091 W	3.7	235	8	1
30/11/2009	15:30:50	55.858900 N	003.206116 W	3.7	235	8	1
30/11/2009	15:30:51	55.858891 N	003.206133 W	3.7	240	7	1
30/11/2009	15:30:52	55.858883 N	003.206150 W	3.7	235	7	1
30/11/2009	15:30:53	55.858875 N	003.206166 W	3.7	235	7	1.3
30/11/2009	15:30:54	55.858875 N	003.206183 W	3.7	245	7	1.3
30/11/2009	15:30:55	55.858866 N	003.206200 W	3.7	245	6	1.3
30/11/2009	15:30:56	55.858858 N	003.206208 W	3.7	175	7	1.1
30/11/2009	15:30:57	55.858850 N	003.206200 W	1.9	150	7	1.1
30/11/2009	15:30:58	55.858841 N	003.206191 W	3.7	135	7	1.1
30/11/2009	15:30:59	55.858833 N	003.206175 W	3.7	120	7	1.1
30/11/2009	15:31:00	55.858833 N	003.206158 W	3.7	115	5	2.8
30/11/2009	15:31:01	55.858825 N	003.206141 W	5.6	120	6	1.2
30/11/2009	15:31:02	55.858816 N	003.206116 W	3.7	130	8	1
30/11/2009	15:31:03	55.858808 N	003.206100 W	3.7	120	8	1
30/11/2009	15:31:04	55.858800 N	003.206083 W	3.7	120	6	1.3
30/11/2009	15:31:05	55.858800 N	003.206058 W	3.7	110	9	0.9
30/11/2009	15:31:06	55.858791 N	003.206041 W	3.7	125	9	0.9
30/11/2009	15:31:07	55.858783 N	003.206025 W	3.7	115	9	0.9
30/11/2009	15:31:08	55.858783 N	003.206000 W	3.7	100	7	1.1
30/11/2009	15:31:09	55.858775 N	003.205983 W	3.7	110	6	1.3
30/11/2009	15:31:10	55.858775 N	003.205966 W	3.7	110	8	0.9
30/11/2009	15:31:11	55.858766 N	003.205941 W	5.6	120	8	1
30/11/2009	15:31:12	55.858758 N	003.205916 W	3.7	115	8	1
30/11/2009	15:31:13	55.858758 N	003.205900 W	3.7	120	9	0.9
30/11/2009	15:31:14	55.858750 N	003.205883 W	3.7	125	9	0.9
30/11/2009	15:31:15	55.858741 N	003.205858 W	3.7	120	8	1
30/11/2009	15:31:16	55.858733 N	003.205841 W	3.7	125	8	1
30/11/2009	15:31:17	55.858725 N	003.205825 W	3.7	120	8	1
30/11/2009	15:31:18	55.858725 N	003.205800 W	5.6	115	9	0.9
30/11/2009	15:31:19	55.858716 N	003.205783 W	3.7	115	8	1
30/11/2009	15:31:20	55.858708 N	003.205758 W	3.7	115	8	1
30/11/2009	15:31:21	55.858708 N	003.205741 W	3.7	120	8	1
30/11/2009	15:31:22	55.858700 N	003.205716 W	5.6	115	8	1
30/11/2009	15:31:23	55.858691 N	003.205691 W	3.7	115	8	1
30/11/2009	15:31:24	55.858691 N	003.205675 W	3.7	125	8	1
30/11/2009	15:31:25	55.858683 N	003.205650 W	3.7	115	8	1
30/11/2009	15:31:26	55.858675 N	003.205625 W	3.7	120	8	1
30/11/2009	15:31:27	55.858666 N	003.205608 W	3.7	125	8	1
30/11/2009	15:31:28	55.858658 N	003.205591 W	3.7	120	8	1
30/11/2009	15:31:29	55.858650 N	003.205566 W	3.7	125	8	1
30/11/2009	15:31:30	55.858650 N	003.205550 W	3.7	130	7	1
30/11/2009	15:31:31	55.858641 N	003.205533 W	3.7	110	8	1
30/11/2009	15:31:32	55.858633 N	003.205508 W	3.7	120	8	1
30/11/2009	15:31:33	55.858625 N	003.205491 W	5.6	125	8	1
30/11/2009	15:31:34	55.858616 N	003.205475 W	3.7	125	8	1
30/11/2009	15:31:35	55.858608 N	003.205450 W	3.7	125	8	1
30/11/2009	15:31:36	55.858608 N	003.205433 W	3.7	115	8	1
30/11/2009	15:31:37	55.858600 N	003.205408 W	3.7	120	8	1
30/11/2009	15:31:38	55.858591 N	003.205391 W	5.6	120	8	1
30/11/2009	15:31:39	55.858583 N	003.205366 W	3.7	115	8	1
30/11/2009	15:31:40	55.858583 N	003.205350 W	3.7	110	8	1
30/11/2009	15:31:41	55.858575 N	003.205325 W	3.7	125	8	1
30/11/2009	15:31:42	55.858566 N	003.205308 W	5.6	115	8	1
30/11/2009	15:31:43	55.858558 N	003.205283 W	5.6	110	8	1
30/11/2009	15:31:44	55.858550 N	003.205250 W	9.3	120	7	1
30/11/2009	15:31:45	55.858541 N	003.205216 W	9.3	115	8	1
30/11/2009	15:31:46	55.858533 N	003.205183 W	5.6	120	7	1
30/11/2009	15:31:47	55.858525 N	003.205166 W	3.7	105	7	1.3
30/11/2009	15:31:48	55.858525 N	003.205141 W	3.7	110	7	1.3
30/11/2009	15:31:49	55.858516 N	003.205125 W	5.6	115	7	1
30/11/2009	15:31:50	55.858508 N	003.205100 W	3.7	115	8	1
30/11/2009	15:31:51	55.858508 N	003.205083 W	3.7	110	6	1.1
30/11/2009	15:31:52	55.858500 N	003.205058 W	3.7	110	7	1
30/11/2009	15:31:53	55.858491 N	003.205041 W	3.7	110	6	1.2
30/11/2009	15:31:54	55.858491 N	003.205025 W	3.7	105	6	1.2
30/11/2009	15:31:55	55.858483 N	003.205000 W	5.6	110	8	1
30/11/2009	15:31:56	55.858475 N	003.204983 W	5.6	115	7	1.3
30/11/2009	15:31:57	55.858475 N	003.204958 W	3.7	110	7	1.3
30/11/2009	15:31:58	55.858466 N	003.204933 W	5.6	110	7	1.3
30/11/2009	15:31:59	55.858466 N	003.204908 W	5.6	105	7	1.3
30/11/2009	15:32:00	55.858458 N	003.204891 W	3.7	115	7	1.4
30/11/2009	15:32:01	55.858458 N	003.204875 W	3.7	110	7	1.3
30/11/2009	15:32:02	55.858450 N	003.204850 W	3.7	105	7	1.3
30/11/2009	15:32:03	55.858450 N	003.204833 W	3.7	90	8	1
30/11/2009	15:32:04	55.858450 N	003.204808 W	5.6	105	8	1
30/11/2009	15:32:05	55.858441 N	003.204783 W	5.6	110	7	1
30/11/2009	15:32:06	55.858441 N	003.204758 W	3.7	105	7	1
30/11/2009	15:32:07	55.858441 N	003.204733 W	5.6	110	7	1.3
30/11/2009	15:32:08	55.858433 N	003.204716 W	5.6	115	7	1.3
30/11/2009	15:32:09	55.858425 N	003.204691 W	3.7	120	7	1.3
30/11/2009	15:32:10	55.858416 N	003.204675 W	5.6	115	7	1.3
30/11/2009	15:32:11	55.858416 N	003.204650 W	3.7	120	7	1.3
30/11/2009	15:32:12	55.858408 N	003.204633 W	3.7	110	7	1.3
30/11/2009	15:32:13	55.858408 N	003.204608 W	5.6	100	7	1.3
30/11/2009	15:32:14	55.858400 N	003.204583 W	5.6	120	8	1
30/11/2009	15:32:15	55.858391 N	003.204558 W	3.7	115	8	1
30/11/2009	15:32:16	55.858391 N	003.204541 W	3.7	115	8	1
30/11/2009	15:32:17	55.858383 N	003.204525 W	3.7	110	8	1
30/11/2009	15:32:18	55.858383 N	003.204500 W	5.6	110	8	1
30/11/2009	15:32:19	55.858375 N	003.204475 W	3.7	105	7	1
30/11/2009	15:32:20	55.858375 N	003.204458 W	5.6	110	7	1
30/11/2009	15:32:21	55.858366 N	003.204433 W	5.6	110	7	1
30/11/2009	15:32:22	55.858366 N	003.204408 W	5.6	100	6	1.3
30/11/2009	15:32:23	55.858358 N	003.204383 W	3.7	120	6	1.3
30/11/2009	15:32:24	55.858358 N	003.204366 W	5.6	120	6	1.3
30/11/2009	15:32:25	55.858350 N	003.204341 W	3.7	115	6	1.3
30/11/2009	15:32:26	55.858341 N	003.204325 W	3.7	115	6	1.4
30/11/2009	15:32:27	55.858333 N	003.204308 W	3.7	115	6	1.4
30/11/2009	15:32:28	55.858333 N	003.204283 W	3.7	95	6	1.4
30/11/2009	15:32:29	55.858333 N	003.204258 W	3.7	100	8	1
30/11/2009	15:32:30	55.858325 N	003.204241 W	3.7	105	7	1
30/11/2009	15:32:31	55.858325 N	003.204216 W	5.6	110	5	2.2
30/11/2009	15:32:32	55.858316 N	003.204200 W	3.7	110	7	1
30/11/2009	15:32:33	55.858308 N	003.204183 W	1.9	85	7	1
30/11/2009	15:32:34	55.858308 N	003.204175 W	0	85	7	1.3
30/11/2009	15:32:35	55.858308 N	003.204150 W	7.4	90	7	1.3
30/11/2009	15:32:36	55.858308 N	003.204116 W	3.7	85	6	1.4
30/11/2009	15:32:37	55.858316 N	003.204100 W	3.7	65	7	1.3
30/11/2009	15:32:38	55.858316 N	003.204083 W	1.9	60	7	1.3
30/11/2009	15:32:39	55.858325 N	003.204066 W	5.6	55	6	1.4
30/11/2009	15:32:40	55.858333 N	003.204041 W	3.7	45	6	1.4
30/11/2009	15:32:41	55.858341 N	003.204025 W	5.6	65	7	1.3
30/11/2009	15:32:42	55.858350 N	003.204008 W	5.6	50	7	1.3
30/11/2009	15:32:43	55.858358 N	003.203983 W	5.6	60	8	1
30/11/2009	15:32:44	55.858358 N	003.203966 W	3.7	55	8	1
30/11/2009	15:32:45	55.858366 N	003.203950 W	3.7	60	7	1.3
30/11/2009	15:32:46	55.858375 N	003.203933 W	5.6	45	7	1.3
30/11/2009	15:32:47	55.858383 N	003.203908 W	3.7	45	8	1
30/11/2009	15:32:48	55.858391 N	003.203891 W	5.6	30	7	1.7
30/11/2009	15:32:49	55.858408 N	003.203875 W	3.7	45	8	1.2
30/11/2009	15:32:50	55.858416 N	003.203858 W	3.7	45	7	1.7
30/11/2009	15:32:51	55.858425 N	003.203841 W	3.7	45	6	1.3
30/11/2009	15:32:52	55.858433 N	003.203825 W	3.7	45	8	1.2
30/11/2009	15:32:53	55.858441 N	003.203808 W	5.6	40	8	1
30/11/2009	15:32:54	55.858450 N	003.203791 W	3.7	45	8	1
30/11/2009	15:32:55	55.858458 N	003.203775 W	3.7	60	8	1
30/11/2009	15:32:56	55.858466 N	003.203758 W	3.7	70	8	1
30/11/2009	15:32:57	55.858475 N	003.203741 W	3.7	50	8	1
30/11/2009	15:32:58	55.858483 N	003.203725 W	5.6	25	8	1
30/11/2009	15:32:59	55.858500 N	003.203708 W	3.7	65	8	1
30/11/2009	15:33:00	55.858500 N	003.203683 W	5.6	60	7	1.7
30/11/2009	15:33:01	55.858508 N	003.203666 W	3.7	45	7	1.7
30/11/2009	15:33:02	55.858516 N	003.203641 W	5.6	35	8	1
30/11/2009	15:33:03	55.858533 N	003.203633 W	5.6	30	8	1
30/11/2009	15:33:04	55.858541 N	003.203616 W	3.7	40	8	1
30/11/2009	15:33:05	55.858550 N	003.203600 W	3.7	50	7	1.7
30/11/2009	15:33:06	55.858558 N	003.203583 W	3.7	55	8	1
30/11/2009	15:33:07	55.858566 N	003.203566 W	5.6	30	7	1
30/11/2009	15:33:08	55.858583 N	003.203550 W	3.7	40	6	1.3
30/11/2009	15:33:09	55.858591 N	003.203541 W	3.7	45	7	1
30/11/2009	15:33:10	55.858600 N	003.203525 W	3.7	35	7	1.7
30/11/2009	15:33:11	55.858608 N	003.203508 W	3.7	40	7	1
30/11/2009	15:33:12	55.858616 N	003.203500 W	5.6	40	6	1.8
30/11/2009	15:33:13	55.858633 N	003.203475 W	5.6	45	6	1.8
30/11/2009	15:33:14	55.858641 N	003.203458 W	3.7	45	7	1.3
30/11/2009	15:33:15	55.858650 N	003.203450 W	5.6	15	7	1.1
30/11/2009	15:33:16	55.858666 N	003.203441 W	5.6	15	6	1.7
30/11/2009	15:33:17	55.858675 N	003.203425 W	3.7	45	6	1.7
30/11/2009	15:33:18	55.858683 N	003.203408 W	5.6	45	6	1.7
30/11/2009	15:33:19	55.858700 N	003.203400 W	3.7	40	6	1.7
30/11/2009	15:33:20	55.858708 N	003.203383 W	3.7	40	7	1.1
30/11/2009	15:33:21	55.858716 N	003.203366 W	3.7	30	8	0.9
30/11/2009	15:33:22	55.858725 N	003.203358 W	3.7	40	6	1.7
30/11/2009	15:33:23	55.858741 N	003.203341 W	5.6	40	8	0.9
30/11/2009	15:33:24	55.858750 N	003.203333 W	3.7	20	7	1.3
30/11/2009	15:33:25	55.858758 N	003.203325 W	3.7	35	6	1.7
30/11/2009	15:33:26	55.858775 N	003.203308 W	5.6	35	6	1.3
30/11/2009	15:33:27	55.858783 N	003.203291 W	5.6	40	7	1.3
30/11/2009	15:33:28	55.858791 N	003.203283 W	3.7	45	5	1.8
30/11/2009	15:33:29	55.858808 N	003.203266 W	5.6	45	8	1
30/11/2009	15:33:30	55.858816 N	003.203250 W	3.7	40	5	1.3
30/11/2009	15:33:31	55.858825 N	003.203233 W	3.7	50	6	1.2
30/11/2009	15:33:32	55.858833 N	003.203216 W	3.7	35	5	1.8
30/11/2009	15:33:33	55.858841 N	003.203208 W	3.7	40	5	1.8
30/11/2009	15:33:34	55.858850 N	003.203191 W	3.7	65	6	1.5
30/11/2009	15:33:35	55.858850 N	003.203175 W	1.9	60	5	1.8
30/11/2009	15:33:36	55.858858 N	003.203166 W	3.7	50	6	1.7
30/11/2009	15:33:37	55.858866 N	003.203150 W	3.7	25	6	1.7
30/11/2009	15:33:38	55.858875 N	003.203141 W	3.7	50	7	1
30/11/2009	15:33:39	55.858875 N	003.203125 W	5.6	55	6	1.3
30/11/2009	15:33:40	55.858883 N	003.203108 W	3.7	25	6	1.5
30/11/2009	15:33:41	55.858891 N	003.203100 W	3.7	45	5	1.5
30/11/2009	15:33:42	55.858900 N	003.203091 W	7.4	25	6	1.9
30/11/2009	15:33:43	55.858908 N	003.203075 W	0	30	6	1.5
30/11/2009	15:33:44	55.858916 N	003.203066 W	1.9	50	6	1.9
30/11/2009	15:33:45	55.858925 N	003.203058 W	3.7	25	7	1.3
30/11/2009	15:33:46	55.858933 N	003.203050 W	3.7	30	8	1
30/11/2009	15:33:47	55.858941 N	003.203033 W	5.6	35	7	1.1
30/11/2009	15:33:48	55.858950 N	003.203025 W	3.7	35	6	1.2
30/11/2009	15:33:49	55.858966 N	003.203016 W	3.7	40	6	1.4
30/11/2009	15:33:50	55.858975 N	003.203000 W	3.7	40	6	1.4
30/11/2009	15:33:51	55.858983 N	003.202983 W	3.7	45	6	1.4
30/11/2009	15:33:52	55.858991 N	003.202966 W	3.7	40	7	1.1
30/11/2009	15:33:53	55.859000 N	003.202958 W	3.7	35	7	1.1
30/11/2009	15:33:54	55.859008 N	003.202941 W	3.7	35	7	1.4
30/11/2009	15:33:55	55.859016 N	003.202933 W	5.6	40	5	2
30/11/2009	15:33:56	55.859033 N	003.202916 W	5.6	30	5	2
30/11/2009	15:33:57	55.859041 N	003.202908 W	3.7	30	5	2
30/11/2009	15:33:58	55.859058 N	003.202891 W	3.7	45	6	1.2
30/11/2009	15:33:59	55.859066 N	003.202883 W	3.7	40	7	1.1
30/11/2009	15:34:00	55.859075 N	003.202866 W	3.7	40	5	2.5
30/11/2009	15:34:01	55.859083 N	003.202850 W	3.7	35	6	1.9
30/11/2009	15:34:02	55.859091 N	003.202833 W	3.7	35	6	1.9
30/11/2009	15:34:03	55.859100 N	003.202825 W	3.7	30	7	1.4
30/11/2009	15:34:04	55.859116 N	003.202816 W	3.7	35	6	1.4
30/11/2009	15:34:05	55.859125 N	003.202800 W	3.7	35	7	1.4
30/11/2009	15:34:06	55.859141 N	003.202791 W	5.6	35	6	1.9
30/11/2009	15:34:07	55.859150 N	003.202775 W	3.7	40	6	1.9
30/11/2009	15:34:08	55.859158 N	003.202766 W	5.6	25	8	1.2
30/11/2009	15:34:09	55.859175 N	003.202758 W	3.7	20	8	1.2
30/11/2009	15:34:10	55.859183 N	003.202750 W	3.7	15	7	1.4
30/11/2009	15:34:11	55.859200 N	003.202750 W	3.7	5	6	1.9
30/11/2009	15:34:12	55.859208 N	003.202750 W	3.7	10	7	1.4
30/11/2009	15:34:13	55.859225 N	003.202750 W	5.6	15	7	1.4
30/11/2009	15:34:14	55.859241 N	003.202741 W	5.6	15	6	1.9
30/11/2009	15:34:15	55.859250 N	003.202733 W	3.7	25	6	1.5
30/11/2009	15:34:16	55.859266 N	003.202725 W	3.7	40	5	1.5
30/11/2009	15:34:17	55.859275 N	003.202708 W	5.6	50	8	0.9
30/11/2009	15:34:18	55.859283 N	003.202691 W	3.7	50	8	1
30/11/2009	15:34:19	55.859291 N	003.202675 W	3.7	45	9	0.9
30/11/2009	15:34:20	55.859300 N	003.202658 W	3.7	40	7	1.1
30/11/2009	15:34:21	55.859308 N	003.202641 W	3.7	55	8	1
30/11/2009	15:34:22	55.859316 N	003.202625 W	3.7	40	5	1.4
30/11/2009	15:34:23	55.859325 N	003.202600 W	3.7	45	9	0.9
30/11/2009	15:34:24	55.859333 N	003.202583 W	3.7	40	7	1.1
30/11/2009	15:34:25	55.859341 N	003.202575 W	3.7	35	7	1.1
30/11/2009	15:34:26	55.859358 N	003.202558 W	3.7	30	7	1.1
30/11/2009	15:34:27	55.859366 N	003.202541 W	3.7	30	9	0.9
30/11/2009	15:34:28	55.859375 N	003.202533 W	3.7	40	9	0.9
30/11/2009	15:34:29	55.859383 N	003.202516 W	3.7	30	8	1
30/11/2009	15:34:30	55.859400 N	003.202508 W	3.7	30	7	1.1
30/11/2009	15:34:31	55.859408 N	003.202491 W	3.7	35	7	1.1
30/11/2009	15:34:32	55.859416 N	003.202475 W	3.7	30	7	1.1
30/11/2009	15:34:33	55.859433 N	003.202466 W	3.7	35	8	1
30/11/2009	15:34:34	55.859441 N	003.202450 W	3.7	35	8	1
30/11/2009	15:34:35	55.859450 N	003.202433 W	3.7	35	7	1.1
30/11/2009	15:34:36	55.859466 N	003.202425 W	5.6	35	7	1.1
30/11/2009	15:34:37	55.859475 N	003.202408 W	3.7	30	7	1.1
30/11/2009	15:34:38	55.859483 N	003.202391 W	3.7	30	7	1.1
30/11/2009	15:34:39	55.859491 N	003.202383 W	5.6	30	8	1
30/11/2009	15:34:40	55.859508 N	003.202366 W	3.7	30	8	1
30/11/2009	15:34:41	55.859516 N	003.202358 W	3.7	30	8	1
30/11/2009	15:34:42	55.859533 N	003.202341 W	5.6	35	9	0.9
30/11/2009	15:34:43	55.859541 N	003.202333 W	3.7	35	8	1
30/11/2009	15:34:44	55.859550 N	003.202316 W	3.7	40	7	1.1
30/11/2009	15:34:45	55.859566 N	003.202300 W	3.7	45	8	1
30/11/2009	15:34:46	55.859575 N	003.202283 W	3.7	30	7	1.1
30/11/2009	15:34:47	55.859583 N	003.202275 W	5.6	30	8	1
30/11/2009	15:34:48	55.859600 N	003.202258 W	3.7	35	8	1
30/11/2009	15:34:49	55.859608 N	003.202250 W	3.7	30	7	1.1
30/11/2009	15:34:50	55.859616 N	003.202233 W	5.6	30	7	1.1
30/11/2009	15:34:51	55.859633 N	003.202225 W	3.7	30	7	1.4
30/11/2009	15:34:52	55.859641 N	003.202216 W	3.7	25	7	1.4
30/11/2009	15:34:53	55.859658 N	003.202208 W	3.7	35	7	1.8
30/11/2009	15:34:54	55.859666 N	003.202191 W	5.6	40	7	1.4
30/11/2009	15:34:55	55.859675 N	003.202183 W	3.7	40	8	1
30/11/2009	15:34:56	55.859691 N	003.202166 W	3.7	30	8	1
30/11/2009	15:34:57	55.859700 N	003.202158 W	3.7	20	8	1
30/11/2009	15:34:58	55.859716 N	003.202141 W	5.6	35	8	1
30/11/2009	15:34:59	55.859725 N	003.202133 W	3.7	35	7	1.1
30/11/2009	15:35:00	55.859733 N	003.202116 W	3.7	30	8	1
30/11/2009	15:35:01	55.859750 N	003.202108 W	3.7	25	8	1
30/11/2009	15:35:02	55.859758 N	003.202091 W	3.7	35	8	1
30/11/2009	15:35:03	55.859766 N	003.202083 W	3.7	40	7	1.1
30/11/2009	15:35:04	55.859783 N	003.202066 W	3.7	35	7	1.1
30/11/2009	15:35:05	55.859791 N	003.202050 W	3.7	35	8	1
30/11/2009	15:35:06	55.859800 N	003.202041 W	3.7	15	8	1
30/11/2009	15:35:07	55.859816 N	003.202033 W	3.7	35	7	1.1
30/11/2009	15:35:08	55.859825 N	003.202025 W	1.9	15	8	1
30/11/2009	15:35:09	55.859833 N	003.202016 W	3.7	5	7	1.4
30/11/2009	15:35:10	55.859841 N	003.202025 W	3.7	350	8	1
30/11/2009	15:35:11	55.859858 N	003.202025 W	3.7	15	8	1
30/11/2009	15:35:12	55.859866 N	003.202016 W	3.7	15	7	1.1
30/11/2009	15:35:13	55.859875 N	003.202016 W	3.7	350	7	1.1
30/11/2009	15:35:14	55.859891 N	003.202016 W	3.7	355	7	1.4
30/11/2009	15:35:15	55.859900 N	003.202016 W	3.7	20	7	1
30/11/2009	15:35:16	55.859908 N	003.202008 W	3.7	40	7	1
30/11/2009	15:35:17	55.859916 N	003.201991 W	3.7	65	8	1
30/11/2009	15:35:18	55.859925 N	003.201966 W	3.7	65	7	1
30/11/2009	15:35:19	55.859933 N	003.201950 W	3.7	40	7	1
30/11/2009	15:35:20	55.859941 N	003.201933 W	3.7	35	8	1
30/11/2009	15:35:21	55.859950 N	003.201925 W	5.6	30	8	1
30/11/2009	15:35:22	55.859966 N	003.201908 W	3.7	40	8	1.2
30/11/2009	15:35:23	55.859975 N	003.201891 W	5.6	45	7	1.4
30/11/2009	15:35:24	55.859983 N	003.201875 W	5.6	50	7	1.8
30/11/2009	15:35:25	55.859991 N	003.201858 W	5.6	40	8	1.2
30/11/2009	15:35:26	55.860000 N	003.201841 W	3.7	55	7	1.4
30/11/2009	15:35:27	55.860008 N	003.201833 W	3.7	35	7	1.1
30/11/2009	15:35:28	55.860016 N	003.201816 W	3.7	35	8	1
30/11/2009	15:35:29	55.860025 N	003.201800 W	3.7	40	8	1
30/11/2009	15:35:30	55.860041 N	003.201783 W	3.7	35	8	1
30/11/2009	15:35:31	55.860050 N	003.201766 W	3.7	40	7	1.1
30/11/2009	15:35:32	55.860058 N	003.201750 W	3.7	30	7	1.1
30/11/2009	15:35:33	55.860066 N	003.201741 W	3.7	30	8	1
30/11/2009	15:35:34	55.860083 N	003.201725 W	3.7	30	8	1
30/11/2009	15:35:35	55.860091 N	003.201716 W	3.7	25	8	1
30/11/2009	15:35:36	55.860100 N	003.201708 W	3.7	25	7	1.4
30/11/2009	15:35:37	55.860116 N	003.201700 W	3.7	25	8	1
30/11/2009	15:35:38	55.860125 N	003.201691 W	3.7	30	7	1.4
30/11/2009	15:35:39	55.860141 N	003.201683 W	3.7	15	7	1.4
30/11/2009	15:35:40	55.860150 N	003.201683 W	3.7	25	7	1.4
30/11/2009	15:35:41	55.860166 N	003.201666 W	5.6	30	8	1
30/11/2009	15:35:42	55.860175 N	003.201658 W	5.6	35	8	1
30/11/2009	15:35:43	55.860191 N	003.201641 W	3.7	35	8	1
30/11/2009	15:35:44	55.860200 N	003.201625 W	5.6	45	7	1.1
30/11/2009	15:35:45	55.860208 N	003.201600 W	3.7	40	7	1.4
30/11/2009	15:35:46	55.860216 N	003.201591 W	5.6	45	8	1
30/11/2009	15:35:47	55.860233 N	003.201566 W	3.7	40	8	1
30/11/2009	15:35:48	55.860241 N	003.201550 W	5.6	50	8	1
30/11/2009	15:35:49	55.860250 N	003.201533 W	3.7	45	8	1
30/11/2009	15:35:50	55.860258 N	003.201516 W	5.6	45	8	1
30/11/2009	15:35:51	55.860266 N	003.201491 W	5.6	50	8	1
30/11/2009	15:35:52	55.860275 N	003.201475 W	3.7	40	7	1.4
30/11/2009	15:35:53	55.860291 N	003.201466 W	5.6	45	6	2
30/11/2009	15:35:54	55.860300 N	003.201450 W	3.7	35	8	1
30/11/2009	15:35:55	55.860308 N	003.201433 W	3.7	30	7	1.8
30/11/2009	15:35:56	55.860325 N	003.201425 W	3.7	25	8	1.2
30/11/2009	15:35:57	55.860333 N	003.201416 W	3.7	10	7	1.8
30/11/2009	15:35:58	55.860341 N	003.201408 W	3.7	45	7	1.4
30/11/2009	15:35:59	55.860358 N	003.201400 W	3.7	35	7	1.4
30/11/2009	15:36:00	55.860366 N	003.201391 W	3.7	30	7	1.4
30/11/2009	15:36:01	55.860383 N	003.201383 W	3.7	25	7	1.4
30/11/2009	15:36:02	55.860391 N	003.201375 W	3.7	25	7	1.4
30/11/2009	15:36:03	55.860408 N	003.201366 W	3.7	25	7	1.4
30/11/2009	15:36:04	55.860416 N	003.201358 W	3.7	20	7	1.4
30/11/2009	15:36:05	55.860433 N	003.201350 W	3.7	25	7	1.4
30/11/2009	15:36:06	55.860441 N	003.201341 W	3.7	30	6	2
30/11/2009	15:36:07	55.860458 N	003.201333 W	3.7	15	7	1.1
30/11/2009	15:36:08	55.860466 N	003.201325 W	3.7	15	7	1.1
30/11/2009	15:36:09	55.860475 N	003.201316 W	3.7	5	7	1.1
30/11/2009	15:36:10	55.860483 N	003.201308 W	3.7	5	8	1
30/11/2009	15:36:11	55.860500 N	003.201308 W	5.6	10	7	1.3
30/11/2009	15:36:12	55.860508 N	003.201300 W	1.9	345	7	1.8
30/11/2009	15:36:13	55.860516 N	003.201308 W	5.6	325	7	1.3
30/11/2009	15:36:14	55.860525 N	003.201325 W	3.7	305	7	1.3
30/11/2009	15:36:15	55.860533 N	003.201341 W	3.7	300	6	1.3
30/11/2009	15:36:16	55.860541 N	003.201366 W	5.6	285	7	1.3
30/11/2009	15:36:17	55.860541 N	003.201391 W	5.6	275	7	1.3
30/11/2009	15:36:18	55.860541 N	003.201425 W	5.6	255	7	1
30/11/2009	15:36:19	55.860533 N	003.201441 W	3.7	270	7	1
30/11/2009	15:36:20	55.860533 N	003.201466 W	3.7	275	5	1.3
30/11/2009	15:36:21	55.860533 N	003.201483 W	3.7	275	6	1.5
30/11/2009	15:36:22	55.860533 N	003.201508 W	5.6	260	7	1.3
30/11/2009	15:36:23	55.860533 N	003.201533 W	5.6	270	7	1.3
30/11/2009	15:36:24	55.860533 N	003.201550 W	3.7	255	7	1.3
30/11/2009	15:36:25	55.860533 N	003.201575 W	5.6	260	6	1.5
30/11/2009	15:36:26	55.860533 N	003.201600 W	5.6	260	6	1.5
30/11/2009	15:36:27	55.860525 N	003.201616 W	5.6	245	7	1.3
30/11/2009	15:36:28	55.860525 N	003.201641 W	3.7	270	7	1.3
30/11/2009	15:36:29	55.860525 N	003.201658 W	5.6	250	6	1.5
30/11/2009	15:36:30	55.860525 N	003.201683 W	5.6	255	8	1
30/11/2009	15:36:31	55.860516 N	003.201708 W	3.7	245	7	1.1
30/11/2009	15:36:32	55.860516 N	003.201725 W	3.7	250	7	1.1
30/11/2009	15:36:33	55.860508 N	003.201750 W	3.7	255	7	1.1
30/11/2009	15:36:34	55.860500 N	003.201766 W	3.7	245	6	1.5
30/11/2009	15:36:35	55.860500 N	003.201783 W	3.7	250	6	1.5
30/11/2009	15:36:36	55.860491 N	003.201808 W	5.6	225	6	1.5
30/11/2009	15:36:37	55.860483 N	003.201825 W	5.6	230	6	1.5
30/11/2009	15:36:38	55.860483 N	003.201841 W	3.7	250	6	1.5
30/11/2009	15:36:39	55.860475 N	003.201858 W	3.7	245	6	1.5
30/11/2009	15:36:40	55.860475 N	003.201875 W	3.7	245	7	1.3
30/11/2009	15:36:41	55.860475 N	003.201891 W	3.7	265	8	1
30/11/2009	15:36:42	55.860475 N	003.201908 W	3.7	280	7	1.3
30/11/2009	15:36:43	55.860475 N	003.201925 W	3.7	290	8	1
30/11/2009	15:36:44	55.860483 N	003.201941 W	3.7	295	7	1.3
30/11/2009	15:36:45	55.860483 N	003.201958 W	3.7	300	8	1
30/11/2009	15:36:46	55.860491 N	003.201975 W	1.9	290	6	1.9
30/11/2009	15:36:47	55.860491 N	003.201983 W	3.7	315	6	1.9
30/11/2009	15:36:48	55.860500 N	003.202000 W	5.6	325	6	1.9
30/11/2009	15:36:49	55.860508 N	003.202008 W	3.7	320	6	1.9
30/11/2009	15:36:50	55.860516 N	003.202016 W	3.7	330	6	1.9
30/11/2009	15:36:51	55.860525 N	003.202025 W	3.7	350	8	1
30/11/2009	15:36:52	55.860533 N	003.202025 W	1.9	350	8	1
30/11/2009	15:36:53	55.860541 N	003.202025 W	0	325	7	1.3
30/11/2009	15:36:54	55.860541 N	003.202025 W	0	295	7	1.3
30/11/2009	15:36:55	55.860541 N	003.202008 W	0	0	9	0.9
30/11/2009	15:36:56	55.860541 N	003.202016 W	0	290	8	1
30/11/2009	15:36:57	55.860550 N	003.202033 W	5.6	305	8	1
30/11/2009	15:36:58	55.860558 N	003.202050 W	3.7	320	8	1
30/11/2009	15:36:59	55.860566 N	003.202058 W	3.7	330	7	1
30/11/2009	15:37:00	55.860583 N	003.202075 W	5.6	335	6	1.3
30/11/2009	15:37:01	55.860591 N	003.202083 W	3.7	330	6	1.3
30/11/2009	15:37:02	55.860608 N	003.202100 W	3.7	325	6	1.3
30/11/2009	15:37:03	55.860616 N	003.202108 W	3.7	335	7	1.8
30/11/2009	15:37:04	55.860625 N	003.202116 W	5.6	335	7	1
30/11/2009	15:37:05	55.860641 N	003.202125 W	3.7	345	5	1.3
30/11/2009	15:37:06	55.860650 N	003.202133 W	3.7	315	6	1.3
30/11/2009	15:37:07	55.860658 N	003.202150 W	3.7	310	4	1.4
30/11/2009	15:37:08	55.860658 N	003.202166 W	3.7	300	6	1.3
30/11/2009	15:37:09	55.860666 N	003.202183 W	3.7	295	6	1.3
30/11/2009	15:37:10	55.860666 N	003.202200 W	3.7	290	6	1.2
30/11/2009	15:37:11	55.860675 N	003.202216 W	3.7	305	6	1.1
30/11/2009	15:37:12	55.860683 N	003.202233 W	5.6	305	6	1.1
30/11/2009	15:37:13	55.860691 N	003.202258 W	3.7	290	6	1.1
30/11/2009	15:37:14	55.860691 N	003.202275 W	3.7	310	7	1
30/11/2009	15:37:15	55.860700 N	003.202283 W	3.7	305	8	1
30/11/2009	15:37:16	55.860708 N	003.202300 W	3.7	305	6	1.5
30/11/2009	15:37:17	55.860716 N	003.202316 W	3.7	305	6	1.5
30/11/2009	15:37:18	55.860725 N	003.202325 W	3.7	300	6	1.5
30/11/2009	15:37:19	55.860725 N	003.202341 W	3.7	285	7	1.3
30/11/2009	15:37:20	55.860733 N	003.202366 W	7.4	290	6	1.9
30/11/2009	15:37:21	55.860741 N	003.202383 W	3.7	315	5	2
30/11/2009	15:37:22	55.860750 N	003.202400 W	3.7	325	6	1.6
30/11/2009	15:37:23	55.860758 N	003.202400 W	3.7	320	7	1.1
30/11/2009	15:37:24	55.860766 N	003.202408 W	1.9	325	6	1.9
30/11/2009	15:37:25	55.860775 N	003.202416 W	3.7	335	6	1
30/11/2009	15:37:26	55.860783 N	003.202416 W	1.9	335	8	0.9
30/11/2009	15:37:27	55.860791 N	003.202416 W	3.7	325	6	1.2
30/11/2009	15:37:28	55.860800 N	003.202433 W	5.6	305	7	1.3
30/11/2009	15:37:29	55.860800 N	003.202450 W	1.9	285	7	1.3
30/11/2009	15:37:30	55.860800 N	003.202458 W	1.9	280	7	1
30/11/2009	15:37:31	55.860800 N	003.202466 W	1.9	205	6	1.3
30/11/2009	15:37:32	55.860791 N	003.202475 W	3.7	225	7	1
30/11/2009	15:37:33	55.860791 N	003.202491 W	3.7	275	6	1.2
30/11/2009	15:37:34	55.860791 N	003.202516 W	5.6	295	5	1.3
30/11/2009	15:37:35	55.860800 N	003.202541 W	5.6	300	5	1.6
30/11/2009	15:37:36	55.860808 N	003.202558 W	3.7	300	5	1.6
30/11/2009	15:37:37	55.860816 N	003.202566 W	3.7	300	5	1.3
30/11/2009	15:37:38	55.860825 N	003.202583 W	3.7	290	6	1.1
30/11/2009	15:37:39	55.860825 N	003.202600 W	3.7	290	5	1.4
30/11/2009	15:37:40	55.860825 N	003.202608 W	3.7	295	8	1
30/11/2009	15:37:41	55.860825 N	003.202625 W	1.9	245	6	1.2
30/11/2009	15:37:42	55.860825 N	003.202625 W	0	240	5	1.3
30/11/2009	15:37:43	55.860825 N	003.202625 W	0	230	6	1.1
30/11/2009	15:37:44	55.860833 N	003.202633 W	3.7	315	7	1
30/11/2009	15:37:45	55.860833 N	003.202650 W	3.7	280	6	1.1
30/11/2009	15:37:46	55.860833 N	003.202666 W	3.7	270	6	1.1
30/11/2009	15:37:47	55.860841 N	003.202691 W	7.4	295	6	1.2
30/11/2009	15:37:48	55.860841 N	003.202725 W	5.6	280	6	1.1
30/11/2009	15:37:49	55.860850 N	003.202741 W	3.7	290	5	3.2
30/11/2009	15:37:50	55.860858 N	003.202758 W	3.7	285	6	1.9
30/11/2009	15:37:51	55.860858 N	003.202783 W	5.6	285	5	3.2
30/11/2009	15:37:52	55.860866 N	003.202808 W	5.6	285	6	1.9
30/11/2009	15:37:53	55.860858 N	003.202841 W	11.1	235	6	1.9
30/11/2009	15:37:54	55.860841 N	003.202883 W	9.3	240	5	2.5
30/11/2009	15:37:55	55.860841 N	003.202908 W	3.7	300	6	1.9
30/11/2009	15:37:56	55.860841 N	003.202933 W	3.7	295	6	1.3
30/11/2009	15:37:57	55.860850 N	003.202950 W	3.7	275	8	0.9
30/11/2009	15:37:58	55.860850 N	003.202975 W	3.7	260	6	1.9
30/11/2009	15:37:59	55.860850 N	003.203000 W	5.6	285	7	1.1
30/11/2009	15:38:00	55.860858 N	003.203025 W	3.7	270	7	1
30/11/2009	15:38:01	55.860858 N	003.203041 W	3.7	275	6	1.2
30/11/2009	15:38:02	55.860858 N	003.203058 W	5.6	285	8	0.9
30/11/2009	15:38:03	55.860866 N	003.203083 W	3.7	295	6	1.2
30/11/2009	15:38:04	55.860866 N	003.203091 W	0	295	6	1.1
30/11/2009	15:38:05	55.860875 N	003.203100 W	1.9	285	6	1.1
30/11/2009	15:38:06	55.860875 N	003.203116 W	5.6	290	6	1.9
30/11/2009	15:38:07	55.860883 N	003.203141 W	5.6	295	6	1.9
30/11/2009	15:38:08	55.860891 N	003.203166 W	3.7	305	6	1.9
30/11/2009	15:38:09	55.860891 N	003.203183 W	3.7	280	6	1.9
30/11/2009	15:38:10	55.860900 N	003.203208 W	5.6	290	7	1.1
30/11/2009	15:38:11	55.860900 N	003.203233 W	3.7	280	8	0.9
30/11/2009	15:38:12	55.860908 N	003.203258 W	5.6	280	7	1.3
30/11/2009	15:38:13	55.860908 N	003.203275 W	1.9	290	9	0.9
30/11/2009	15:38:14	55.860916 N	003.203283 W	5.6	310	8	0.9
30/11/2009	15:38:15	55.860933 N	003.203308 W	5.6	305	6	1.9
30/11/2009	15:38:16	55.860941 N	003.203333 W	5.6	295	6	1.9
30/11/2009	15:38:17	55.860941 N	003.203358 W	5.6	310	7	1
30/11/2009	15:38:18	55.860958 N	003.203366 W	1.9	310	6	1.3
30/11/2009	15:38:19	55.860966 N	003.203383 W	3.7	305	6	1.3
30/11/2009	15:38:20	55.860966 N	003.203391 W	3.7	295	5	1.4
30/11/2009	15:38:21	55.860966 N	003.203416 W	3.7	260	6	1.2
30/11/2009	15:38:22	55.860966 N	003.203433 W	5.6	260	6	1.2
30/11/2009	15:38:23	55.860966 N	003.203458 W	3.7	275	6	1.1
30/11/2009	15:38:24	55.860966 N	003.203466 W	0	275	6	1.1
30/11/2009	15:38:25	55.860958 N	003.203475 W	1.9	235	9	0.9
30/11/2009	15:38:26	55.860958 N	003.203500 W	5.6	245	8	1
30/11/2009	15:38:27	55.860950 N	003.203508 W	1.9	220	9	0.9
30/11/2009	15:38:28	55.860950 N	003.203525 W	3.7	230	8	0.9
30/11/2009	15:38:29	55.860941 N	003.203541 W	3.7	225	8	1
30/11/2009	15:38:30	55.860933 N	003.203558 W	3.7	215	6	1.5
30/11/2009	15:38:31	55.860925 N	003.203575 W	3.7	235	6	1.5
30/11/2009	15:38:32	55.860925 N	003.203583 W	3.7	220	6	1.5
30/11/2009	15:38:33	55.860916 N	003.203600 W	3.7	220	8	1
30/11/2009	15:38:34	55.860908 N	003.203616 W	5.6	215	9	0.9
30/11/2009	15:38:35	55.860900 N	003.203633 W	3.7	230	9	0.9
30/11/2009	15:38:36	55.860891 N	003.203658 W	3.7	225	9	0.9
30/11/2009	15:38:37	55.860883 N	003.203675 W	3.7	235	8	0.9
30/11/2009	15:38:38	55.860883 N	003.203691 W	3.7	235	7	1.1
30/11/2009	15:38:39	55.860875 N	003.203725 W	5.6	265	9	0.9
30/11/2009	15:38:40	55.860875 N	003.203750 W	5.6	255	7	1
30/11/2009	15:38:41	55.860866 N	003.203766 W	3.7	240	8	0.9
30/11/2009	15:38:42	55.860866 N	003.203791 W	3.7	240	6	1.3
30/11/2009	15:38:43	55.860858 N	003.203808 W	3.7	245	6	1.4
30/11/2009	15:38:44	55.860850 N	003.203833 W	3.7	235	6	1.4
30/11/2009	15:38:45	55.860850 N	003.203850 W	3.7	235	7	1.3
30/11/2009	15:38:46	55.860841 N	003.203866 W	3.7	230	7	1.3
30/11/2009	15:38:47	55.860841 N	003.203883 W	3.7	230	7	1.3
30/11/2009	15:38:48	55.860833 N	003.203908 W	5.6	250	7	1
30/11/2009	15:38:49	55.860825 N	003.203925 W	3.7	230	7	1.3
30/11/2009	15:38:50	55.860816 N	003.203941 W	3.7	230	7	1.4
30/11/2009	15:38:51	55.860808 N	003.203966 W	3.7	230	7	1.4
30/11/2009	15:38:52	55.860800 N	003.203983 W	5.6	230	7	1.4
30/11/2009	15:38:53	55.860791 N	003.204000 W	3.7	225	7	1.4
30/11/2009	15:38:54	55.860775 N	003.204025 W	5.6	225	7	1.4
30/11/2009	15:38:55	55.860766 N	003.204050 W	7.4	230	7	1.3
30/11/2009	15:38:56	55.860758 N	003.204066 W	3.7	220	7	1.3
30/11/2009	15:38:57	55.860741 N	003.204083 W	3.7	225	7	1.3
30/11/2009	15:38:58	55.860733 N	003.204091 W	3.7	215	7	1.3
30/11/2009	15:38:59	55.860725 N	003.204100 W	3.7	215	7	1.8
30/11/2009	15:39:00	55.860716 N	003.204116 W	3.7	215	7	1.8
30/11/2009	15:39:01	55.860708 N	003.204125 W	5.6	200	7	1.8
30/11/2009	15:39:02	55.860700 N	003.204125 W	3.7	190	7	1.8
30/11/2009	15:39:03	55.860683 N	003.204125 W	3.7	165	8	1
30/11/2009	15:39:04	55.860683 N	003.204116 W	0	185	8	1
30/11/2009	15:39:05	55.860675 N	003.204125 W	1.9	205	7	1.8
30/11/2009	15:39:06	55.860666 N	003.204133 W	5.6	205	7	1.8
30/11/2009	15:39:07	55.860650 N	003.204141 W	5.6	205	7	1.8
30/11/2009	15:39:08	55.860641 N	003.204158 W	5.6	210	7	1.8
30/11/2009	15:39:09	55.860625 N	003.204166 W	5.6	205	7	1.8
30/11/2009	15:39:10	55.860616 N	003.204183 W	5.6	220	7	1.1
30/11/2009	15:39:11	55.860608 N	003.204191 W	5.6	210	7	1.8
30/11/2009	15:39:12	55.860591 N	003.204200 W	3.7	195	7	1.8
30/11/2009	15:39:13	55.860583 N	003.204208 W	3.7	190	7	1.1
30/11/2009	15:39:14	55.860583 N	003.204208 W	0	295	8	1
30/11/2009	15:39:15	55.860583 N	003.204208 W	0	245	8	1
30/11/2009	15:39:16	55.860575 N	003.204208 W	5.6	195	7	1.3
30/11/2009	15:39:17	55.860550 N	003.204216 W	7.4	195	8	1
30/11/2009	15:39:18	55.860533 N	003.204225 W	5.6	195	7	1.4
30/11/2009	15:39:19	55.860516 N	003.204225 W	5.6	170	8	1
30/11/2009	15:39:20	55.860500 N	003.204225 W	3.7	185	7	1.4
30/11/2009	15:39:21	55.860491 N	003.204225 W	3.7	175	7	1.4
30/11/2009	15:39:22	55.860475 N	003.204216 W	3.7	165	6	1.5
30/11/2009	15:39:23	55.860458 N	003.204216 W	3.7	190	5	1.8
30/11/2009	15:39:24	55.860441 N	003.204233 W	5.6	215	7	1
30/11/2009	15:39:25	55.860433 N	003.204250 W	3.7	210	7	1.4
30/11/2009	15:39:26	55.860425 N	003.204258 W	3.7	225	7	1.4
30/11/2009	15:39:27	55.860416 N	003.204275 W	3.7	210	6	1.5
30/11/2009	15:39:28	55.860408 N	003.204283 W	3.7	200	7	1.4
30/11/2009	15:39:29	55.860400 N	003.204291 W	3.7	220	7	1.4
30/11/2009	15:39:30	55.860383 N	003.204308 W	3.7	215	7	1.4
30/11/2009	15:39:31	55.860375 N	003.204325 W	3.7	215	8	1
30/11/2009	15:39:32	55.860366 N	003.204333 W	3.7	215	8	1
30/11/2009	15:39:33	55.860358 N	003.204350 W	3.7	210	8	1
30/11/2009	15:39:34	55.860341 N	003.204358 W	3.7	200	8	1
30/11/2009	15:39:35	55.860333 N	003.204366 W	3.7	205	7	1.4
30/11/2009	15:39:36	55.860325 N	003.204375 W	1.9	205	8	1
30/11/2009	15:39:37	55.860308 N	003.204383 W	5.6	210	8	1
30/11/2009	15:39:38	55.860300 N	003.204391 W	3.7	205	8	1
30/11/2009	15:39:39	55.860291 N	003.204400 W	3.7	215	7	1.3
30/11/2009	15:39:40	55.860275 N	003.204416 W	3.7	210	7	1.4
30/11/2009	15:39:41	55.860266 N	003.204425 W	3.7	215	7	1.4
30/11/2009	15:39:42	55.860258 N	003.204441 W	3.7	220	7	1.4
30/11/2009	15:39:43	55.860250 N	003.204458 W	3.7	215	7	1.4
30/11/2009	15:39:44	55.860241 N	003.204475 W	3.7	215	7	1.4
30/11/2009	15:39:45	55.860233 N	003.204483 W	3.7	215	8	1.2
30/11/2009	15:39:46	55.860225 N	003.204500 W	3.7	205	8	1
30/11/2009	15:39:47	55.860216 N	003.204508 W	5.6	220	7	1.3
30/11/2009	15:39:48	55.860200 N	003.204525 W	3.7	210	7	1.4
30/11/2009	15:39:49	55.860191 N	003.204533 W	3.7	210	7	1.4
30/11/2009	15:39:50	55.860183 N	003.204541 W	3.7	205	8	1
30/11/2009	15:39:51	55.860175 N	003.204550 W	3.7	210	7	1.3
30/11/2009	15:39:52	55.860166 N	003.204558 W	5.6	210	7	1.3
30/11/2009	15:39:53	55.860158 N	003.204566 W	3.7	205	7	1.3
30/11/2009	15:39:54	55.860141 N	003.204575 W	3.7	205	8	1
30/11/2009	15:39:55	55.860133 N	003.204583 W	3.7	205	8	1
30/11/2009	15:39:56	55.860116 N	003.204600 W	3.7	215	9	0.9
30/11/2009	15:39:57	55.860108 N	003.204608 W	3.7	205	8	1
30/11/2009	15:39:58	55.860100 N	003.204616 W	3.7	205	7	1.4
30/11/2009	15:39:59	55.860083 N	003.204625 W	5.6	205	7	1.4
30/11/2009	15:40:00	55.860075 N	003.204641 W	3.7	205	8	1
30/11/2009	15:40:01	55.860058 N	003.204650 W	5.6	205	8	1
30/11/2009	15:40:02	55.860050 N	003.204658 W	3.7	205	8	1
30/11/2009	15:40:03	55.860033 N	003.204666 W	3.7	205	8	1
30/11/2009	15:40:04	55.860025 N	003.204675 W	3.7	195	8	1
30/11/2009	15:40:05	55.860008 N	003.204683 W	3.7	195	7	1.4
30/11/2009	15:40:06	55.860000 N	003.204691 W	3.7	200	7	1.4
30/11/2009	15:40:07	55.859991 N	003.204700 W	3.7	195	7	1.4
30/11/2009	15:40:08	55.859975 N	003.204708 W	5.6	190	7	1.4
30/11/2009	15:40:09	55.859966 N	003.204716 W	5.6	205	7	1.4
30/11/2009	15:40:10	55.859950 N	003.204733 W	5.6	205	7	1.4
30/11/2009	15:40:11	55.859941 N	003.204741 W	5.6	200	7	1.4
30/11/2009	15:40:12	55.859925 N	003.204750 W	3.7	205	7	1.4
30/11/2009	15:40:13	55.859916 N	003.204758 W	3.7	200	8	1.2
30/11/2009	15:40:14	55.859908 N	003.204775 W	5.6	190	8	1.2
30/11/2009	15:40:15	55.859891 N	003.204783 W	5.6	195	9	0.9
30/11/2009	15:40:16	55.859883 N	003.204783 W	3.7	200	9	0.9
30/11/2009	15:40:17	55.859866 N	003.204791 W	3.7	195	8	1
30/11/2009	15:40:18	55.859858 N	003.204800 W	5.6	200	8	1
30/11/2009	15:40:19	55.859841 N	003.204808 W	5.6	190	8	1
30/11/2009	15:40:20	55.859825 N	003.204808 W	3.7	195	8	1.2
30/11/2009	15:40:21	55.859816 N	003.204816 W	5.6	195	8	1
30/11/2009	15:40:22	55.859800 N	003.204825 W	3.7	190	8	1
30/11/2009	15:40:23	55.859791 N	003.204825 W	5.6	200	7	1.4
30/11/2009	15:40:24	55.859775 N	003.204833 W	3.7	200	9	0.9
30/11/2009	15:40:25	55.859766 N	003.204841 W	5.6	195	9	0.9
30/11/2009	15:40:26	55.859750 N	003.204850 W	5.6	200	8	1
30/11/2009	15:40:27	55.859741 N	003.204858 W	5.6	200	8	1
30/11/2009	15:40:28	55.859725 N	003.204866 W	5.6	200	8	1
30/11/2009	15:40:29	55.859708 N	003.204875 W	5.6	195	8	1
30/11/2009	15:40:30	55.859700 N	003.204883 W	3.7	200	8	1
30/11/2009	15:40:31	55.859683 N	003.204883 W	3.7	190	8	1
30/11/2009	15:40:32	55.859666 N	003.204891 W	5.6	195	8	1
30/11/2009	15:40:33	55.859658 N	003.204900 W	5.6	195	7	1.4
30/11/2009	15:40:34	55.859641 N	003.204908 W	5.6	195	7	1.4
30/11/2009	15:40:35	55.859633 N	003.204916 W	5.6	205	7	1.3
30/11/2009	15:40:36	55.859616 N	003.204933 W	5.6	215	7	1.3
30/11/2009	15:40:37	55.859608 N	003.204941 W	3.7	215	7	1.3
30/11/2009	15:40:38	55.859600 N	003.204950 W	3.7	215	8	1
30/11/2009	15:40:39	55.859591 N	003.204966 W	3.7	215	8	1
30/11/2009	15:40:40	55.859583 N	003.204975 W	3.7	220	8	1
30/11/2009	15:40:41	55.859575 N	003.204991 W	3.7	215	8	1
30/11/2009	15:40:42	55.859558 N	003.205000 W	5.6	215	9	0.9
30/11/2009	15:40:43	55.859550 N	003.205016 W	3.7	205	9	0.9
30/11/2009	15:40:44	55.859541 N	003.205025 W	3.7	235	8	1
30/11/2009	15:40:45	55.859541 N	003.205041 W	3.7	230	8	1
30/11/2009	15:40:46	55.859541 N	003.205050 W	1.9	285	8	0.9
30/11/2009	15:40:47	55.859541 N	003.205058 W	0	145	7	1.3
30/11/2009	15:40:48	55.859541 N	003.205058 W	0	155	8	0.9
30/11/2009	15:40:49	55.859541 N	003.205066 W	0	0	8	1
30/11/2009	15:40:50	55.859550 N	003.205058 W	0	0	6	1.2
30/11/2009	15:40:51	55.859550 N	003.205050 W	0	0	8	0.9
30/11/2009	15:40:52	55.859550 N	003.205050 W	0	0	5	1.4
30/11/2009	15:40:53	55.859550 N	003.205050 W	0	0	7	1
30/11/2009	15:40:54	55.859550 N	003.205050 W	0	0	6	1.3
30/11/2009	15:40:55	55.859550 N	003.205050 W	0	0	8	1.2
30/11/2009	15:40:56	55.859550 N	003.205058 W	0	0	8	1.2
30/11/2009	15:40:57	55.859550 N	003.205058 W	0	0	8	1.2
30/11/2009	15:40:58	55.859550 N	003.205058 W	0	0	8	1.2
30/11/2009	15:40:59	55.859550 N	003.205066 W	0	0	7	1.9
30/11/2009	15:41:00	55.859550 N	003.205066 W	0	0	7	1.9
30/11/2009	15:41:01	55.859550 N	003.205058 W	0	0	8	1.2
30/11/2009	15:41:02	55.859550 N	003.205066 W	0	0	8	0.9
30/11/2009	15:41:03	55.859550 N	003.205066 W	0	0	7	1.1
30/11/2009	15:41:04	55.859550 N	003.205066 W	0	0	7	1.1
30/11/2009	15:41:05	55.859550 N	003.205066 W	0	0	8	1
30/11/2009	15:41:06	55.859550 N	003.205066 W	0	0	6	2.3
30/11/2009	15:41:07	55.859550 N	003.205066 W	0	0	6	2
30/11/2009	15:41:08	55.859550 N	003.205058 W	0	0	8	1
30/11/2009	15:41:09	55.859541 N	003.205083 W	5.6	240	7	1
30/11/2009	15:41:10	55.859533 N	003.205108 W	5.6	245	8	1.2
30/11/2009	15:41:11	55.859525 N	003.205133 W	3.7	255	9	0.9
30/11/2009	15:41:12	55.859525 N	003.205166 W	9.3	275	7	1.1
30/11/2009	15:41:13	55.859516 N	003.205216 W	14.8	230	8	0.9
30/11/2009	15:41:14	55.859483 N	003.205266 W	14.8	225	8	0.9
30/11/2009	15:41:15	55.859458 N	003.205316 W	14.8	215	9	0.9
30/11/2009	15:41:16	55.859425 N	003.205366 W	14.8	220	7	1
30/11/2009	15:41:17	55.859400 N	003.205416 W	14.8	230	8	0.9
30/11/2009	15:41:18	55.859366 N	003.205441 W	13	190	6	1.1
30/11/2009	15:41:19	55.859333 N	003.205450 W	11.1	190	7	1
30/11/2009	15:41:20	55.859316 N	003.205450 W	0	195	7	1.1
30/11/2009	15:41:21	55.859316 N	003.205450 W	0	135	7	1.1
30/11/2009	15:41:22	55.859325 N	003.205425 W	0	0	7	1.1
30/11/2009	15:41:23	55.859325 N	003.205416 W	0	0	7	1.1
30/11/2009	15:41:24	55.859325 N	003.205425 W	1.9	250	8	1
30/11/2009	15:41:25	55.859325 N	003.205425 W	0	165	7	1
30/11/2009	15:41:26	55.859325 N	003.205425 W	0	155	9	0.9
30/11/2009	15:41:27	55.859325 N	003.205433 W	0	0	9	0.9
30/11/2009	15:41:28	55.859341 N	003.205441 W	5.6	345	7	1
30/11/2009	15:41:29	55.859366 N	003.205450 W	9.3	345	4	2
30/11/2009	15:41:30	55.859391 N	003.205458 W	7.4	5	7	1
30/11/2009	15:41:31	55.859408 N	003.205475 W	9.3	315	5	1.3
30/11/2009	15:41:32	55.859408 N	003.205516 W	13	245	5	1.3
30/11/2009	15:41:33	55.859391 N	003.205566 W	11.1	230	4	2.2
30/11/2009	15:41:34	55.859366 N	003.205608 W	13	220	4	1.6
30/11/2009	15:41:35	55.859325 N	003.205625 W	14.8	170	8	0.9
30/11/2009	15:41:36	55.859308 N	003.205633 W	3.7	250	9	0.9
30/11/2009	15:41:37	55.859300 N	003.205650 W	3.7	225	6	1.2
30/11/2009	15:41:38	55.859275 N	003.205675 W	9.3	210	7	1
30/11/2009	15:41:39	55.859250 N	003.205700 W	13	200	8	0.9
30/11/2009	15:41:40	55.859208 N	003.205716 W	14.8	195	7	1.1
30/11/2009	15:41:41	55.859166 N	003.205733 W	14.8	195	5	1.3
30/11/2009	15:41:42	55.859141 N	003.205750 W	1.9	195	7	1.1
30/11/2009	15:41:43	55.859141 N	003.205750 W	0	155	7	1.1
30/11/2009	15:41:44	55.859133 N	003.205758 W	1.9	330	7	1.1
30/11/2009	15:41:45	55.859141 N	003.205766 W	1.9	275	6	1.2
30/11/2009	15:41:46	55.859133 N	003.205775 W	0	345	6	1.2
30/11/2009	15:41:47	55.859133 N	003.205775 W	0	320	7	1.1
30/11/2009	15:41:48	55.859116 N	003.205775 W	0	0	8	0.9
30/11/2009	15:41:49	55.859100 N	003.205775 W	0	0	7	1.1
30/11/2009	15:41:50	55.859100 N	003.205775 W	0	0	7	1.1
30/11/2009	15:41:51	55.859091 N	003.205791 W	5.6	230	7	1.1
30/11/2009	15:41:52	55.859075 N	003.205825 W	9.3	235	7	1.1
30/11/2009	15:41:53	55.859050 N	003.205850 W	13	200	6	1.2
30/11/2009	15:41:54	55.859016 N	003.205875 W	14.8	200	6	1.2
30/11/2009	15:41:55	55.858983 N	003.205891 W	13	200	7	1.1
30/11/2009	15:41:56	55.858958 N	003.205916 W	5.6	225	8	0.9
30/11/2009	15:41:57	55.858950 N	003.205925 W	0	275	8	0.9
30/11/2009	15:41:58	55.858950 N	003.205925 W	0	260	8	0.9
30/11/2009	15:41:59	55.858950 N	003.205916 W	0	0	7	1
30/11/2009	15:42:00	55.858933 N	003.205933 W	0	0	7	1
30/11/2009	15:42:01	55.858925 N	003.205941 W	0	0	7	1
30/11/2009	15:42:02	55.858925 N	003.205950 W	0	0	7	1
30/11/2009	15:42:03	55.858916 N	003.205958 W	0	0	7	1
30/11/2009	15:42:04	55.858916 N	003.205958 W	0	0	7	1
30/11/2009	15:42:05	55.858916 N	003.205958 W	0	0	7	1
30/11/2009	15:42:06	55.858916 N	003.205966 W	0	320	7	1.1
30/11/2009	15:42:07	55.858925 N	003.205983 W	9.3	285	7	1.1
30/11/2009	15:42:08	55.858925 N	003.206033 W	11.1	270	6	1.2
30/11/2009	15:42:09	55.858916 N	003.206083 W	13	235	5	1.4
30/11/2009	15:42:10	55.858891 N	003.206150 W	20.4	230	6	1.5
30/11/2009	15:42:11	55.858858 N	003.206216 W	20.4	225	9	0.9
30/11/2009	15:42:12	55.858841 N	003.206233 W	0	130	7	1.1
30/11/2009	15:42:13	55.858841 N	003.206233 W	0	200	6	1.1
30/11/2009	15:42:14	55.858891 N	003.206150 W	0	0	7	1
30/11/2009	15:42:15	55.858908 N	003.206141 W	0	0	7	1.2
30/11/2009	15:42:16	55.858908 N	003.206133 W	0	0	8	1
30/11/2009	15:42:17	55.858900 N	003.206133 W	0	0	7	1.5
30/11/2009	15:42:18	55.858891 N	003.206116 W	0	0	8	1
30/11/2009	15:42:19	55.858891 N	003.206116 W	0	0	9	0.9
30/11/2009	15:42:20	55.858891 N	003.206116 W	0	0	8	0.9
30/11/2009	15:42:21	55.858891 N	003.206116 W	0	0	7	1
30/11/2009	15:42:22	55.858900 N	003.206116 W	1.9	355	5	1.3
30/11/2009	15:42:23	55.858883 N	003.206133 W	11.1	200	5	1.3
30/11/2009	15:42:24	55.858850 N	003.206158 W	14.8	205	5	1.3
30/11/2009	15:42:25	55.858808 N	003.206183 W	16.7	195	5	1.3
30/11/2009	15:42:26	55.858758 N	003.206208 W	24.1	200	5	1.3
30/11/2009	15:42:27	55.858700 N	003.206233 W	20.4	185	6	1.2
30/11/2009	15:42:28	55.858650 N	003.206233 W	18.5	170	6	1.2
30/11/2009	15:42:29	55.858600 N	003.206225 W	18.5	170	6	1.5
30/11/2009	15:42:30	55.858558 N	003.206216 W	9.3	170	5	2.3
30/11/2009	15:42:31	55.858533 N	003.206191 W	14.8	150	4	2.5
30/11/2009	15:42:32	55.858500 N	003.206158 W	14.8	150	3	4
30/11/2009	15:42:34	55.858558 N	003.205916 W	59.3	55	4	1.7
30/11/2009	15:42:36	55.858691 N	003.205666 W	20.4	25	3	3
30/11/2009	15:42:37	55.858708 N	003.205633 W	7.4	130	7	1
30/11/2009	15:42:38	55.858691 N	003.205633 W	7.4	210	7	1
30/11/2009	15:42:39	55.858683 N	003.205641 W	0	115	8	0.9
30/11/2009	15:42:40	55.858683 N	003.205641 W	0	105	8	0.9
30/11/2009	15:42:41	55.858683 N	003.205633 W	1.9	125	4	4.2
30/11/2009	15:42:42	55.858691 N	003.205658 W	13	295	3	6.6
30/11/2009	15:42:43	55.858708 N	003.205716 W	16.7	295	5	3
30/11/2009	15:42:44	55.858725 N	003.205766 W	7.4	320	3	12.7
30/11/2009	15:42:46	55.858808 N	003.205783 W	25.9	5	3	12.7
30/11/2009	15:42:47	55.858875 N	003.205783 W	24.1	350	3	3.4
30/11/2009	15:42:48	55.858933 N	003.205766 W	24.1	35	6	1.1
30/11/2009	15:42:49	55.858950 N	003.205708 W	9.3	110	5	2.3
30/11/2009	15:42:50	55.858950 N	003.205700 W	1.9	285	6	1.2
30/11/2009	15:42:51	55.858941 N	003.205691 W	3.7	120	6	1.2
30/11/2009	15:42:52	55.858933 N	003.205683 W	5.6	180	6	1.6
30/11/2009	15:42:53	55.858908 N	003.205683 W	11.1	170	4	1.7
30/11/2009	15:42:56	55.858783 N	003.205633 W	24.1	165	6	1.1
30/11/2009	15:42:57	55.858733 N	003.205608 W	9.3	160	6	2
30/11/2009	15:42:58	55.858725 N	003.205575 W	13	90	5	3.3
30/11/2009	15:42:59	55.858716 N	003.205516 W	13	95	4	1.6
30/11/2009	15:43:01	55.858716 N	003.205458 W	1.9	350	7	1
30/11/2009	15:43:02	55.858716 N	003.205458 W	1.9	185	8	1
30/11/2009	15:43:03	55.858708 N	003.205458 W	3.7	165	6	1.5
30/11/2009	15:43:04	55.858683 N	003.205441 W	18.5	160	8	1
30/11/2009	15:43:05	55.858650 N	003.205416 W	3.7	150	8	1
30/11/2009	15:43:06	55.858641 N	003.205408 W	0	130	8	1
30/11/2009	15:43:07	55.858641 N	003.205400 W	3.7	120	8	1
30/11/2009	15:43:08	55.858641 N	003.205383 W	1.9	80	8	1
30/11/2009	15:43:09	55.858633 N	003.205366 W	1.9	90	4	1.7
30/11/2009	15:43:10	55.858616 N	003.205383 W	16.7	230	6	1.4
30/11/2009	15:43:11	55.858600 N	003.205425 W	5.6	210	6	1.3
30/11/2009	15:43:12	55.858600 N	003.205433 W	9.3	355	7	1.3
30/11/2009	15:43:13	55.858633 N	003.205433 W	11.1	355	7	1.3
30/11/2009	15:43:14	55.858650 N	003.205433 W	1.9	35	6	1.3
30/11/2009	15:43:15	55.858641 N	003.205416 W	1.9	150	5	1.5
30/11/2009	15:43:16	55.858633 N	003.205366 W	18.5	90	6	1.3
30/11/2009	15:43:17	55.858625 N	003.205283 W	13	110	5	1.6
30/11/2009	15:43:18	55.858608 N	003.205216 W	14.8	115	5	1.4
30/11/2009	15:43:20	55.858558 N	003.205100 W	14.8	135	6	1.1
30/11/2009	15:43:21	55.858525 N	003.205041 W	16.7	125	4	1.7
30/11/2009	15:43:22	55.858500 N	003.204966 W	14.8	115	4	1.4
30/11/2009	15:43:23	55.858508 N	003.204941 W	14.8	345	4	1.7
30/11/2009	15:43:24	55.858550 N	003.204950 W	20.4	350	4	2.7
30/11/2009	15:43:25	55.858566 N	003.204925 W	9.3	120	3	10
30/11/2009	15:43:29	55.858483 N	003.204166 W	64.8	100	4	1.6
30/11/2009	15:43:30	55.858483 N	003.203958 W	37	95	4	1.6
30/11/2009	15:43:31	55.858475 N	003.203800 W	38.9	100	4	1.6
30/11/2009	15:43:32	55.858466 N	003.203633 W	40.7	100	3	10.1
30/11/2009	15:43:33	55.858458 N	003.203516 W	14.8	105	5	2.7
30/11/2009	15:43:34	55.858450 N	003.203400 W	35.2	100	4	3.1
30/11/2009	15:43:35	55.858441 N	003.203241 W	42.6	100	4	3.1
30/11/2009	15:43:36	55.858425 N	003.203050 W	50	105	3	4.2
30/11/2009	15:43:38	55.858325 N	003.202983 W	37	225	3	4.9
30/11/2009	15:43:39	55.858325 N	003.203083 W	7.4	340	3	4.9
30/11/2009	15:43:40	55.858375 N	003.203075 W	20.4	40	3	2.3
30/11/2009	15:43:41	55.858408 N	003.203041 W	7.4	85	4	1.4
30/11/2009	15:43:42	55.858441 N	003.203050 W	11.1	355	4	1.1
30/11/2009	15:43:43	55.858491 N	003.203100 W	16.7	335	4	1.1
30/11/2009	15:43:44	55.858516 N	003.203183 W	13	280	4	1.1
30/11/2009	15:43:45	55.858533 N	003.203275 W	13	285	5	2.8
30/11/2009	15:43:46	55.858500 N	003.203175 W	46.3	120	5	1.3
30/11/2009	15:43:47	55.858483 N	003.203066 W	20.4	75	5	1.3
30/11/2009	15:43:48	55.858500 N	003.203000 W	22.2	80	5	1.3
30/11/2009	15:43:49	55.858516 N	003.202958 W	11.1	95	5	2.2
30/11/2009	15:43:55	55.858433 N	003.202500 W	24.1	110	4	1.6
30/11/2009	15:43:57	55.858408 N	003.202300 W	22.2	90	4	1.6
30/11/2009	15:43:58	55.858416 N	003.202191 W	24.1	90	5	1.5
30/11/2009	15:43:59	55.858408 N	003.202083 W	27.8	95	4	3.4
30/11/2009	15:44:04	55.858516 N	003.201925 W	24.1	325	5	3.2
30/11/2009	15:44:05	55.858566 N	003.202000 W	24.1	315	5	1.3
30/11/2009	15:44:06	55.858600 N	003.202066 W	18.5	310	5	1.3
30/11/2009	15:44:07	55.858641 N	003.202133 W	20.4	315	5	1.3
30/11/2009	15:44:08	55.858675 N	003.202208 W	20.4	315	4	3.2
30/11/2009	15:44:09	55.858716 N	003.202266 W	18.5	320	4	3.1
30/11/2009	15:44:10	55.858741 N	003.202275 W	11.1	55	5	2.4
30/11/2009	15:44:11	55.858750 N	003.202208 W	18.5	80	3	5
30/11/2009	15:44:13	55.858758 N	003.202216 W	20.4	265	3	1.8
30/11/2009	15:44:15	55.858783 N	003.202300 W	13	5	4	2.1
30/11/2009	15:44:16	55.858775 N	003.202258 W	25.9	135	4	2.8
30/11/2009	15:44:17	55.858733 N	003.202233 W	27.8	100	4	4.2
30/11/2009	15:44:18	55.858725 N	003.202200 W	11.1	280	7	1
30/11/2009	15:44:19	55.858725 N	003.202275 W	20.4	260	7	1
30/11/2009	15:44:20	55.858716 N	003.202366 W	20.4	255	7	1
30/11/2009	15:44:21	55.858700 N	003.202458 W	20.4	255	6	1.3
30/11/2009	15:44:22	55.858683 N	003.202550 W	20.4	250	4	2.5
30/11/2009	15:44:26	55.858633 N	003.202800 W	7.4	240	5	1.3
30/11/2009	15:44:27	55.858633 N	003.202858 W	14.8	285	5	1.3
30/11/2009	15:44:28	55.858633 N	003.202925 W	13	280	3	2.5
30/11/2009	15:44:29	55.858641 N	003.202908 W	18.5	75	3	2.5
30/11/2009	15:44:30	55.858675 N	003.202875 W	20.4	355	5	1.4
30/11/2009	15:44:31	55.858708 N	003.202883 W	1.9	325	6	1.3
30/11/2009	15:44:32	55.858700 N	003.202891 W	7.4	180	6	1.3
30/11/2009	15:44:33	55.858683 N	003.202891 W	3.7	190	6	1.3
30/11/2009	15:44:34	55.858675 N	003.202891 W	3.7	130	4	1.7
30/11/2009	15:44:35	55.858666 N	003.202858 W	9.3	85	6	1.5
30/11/2009	15:44:36	55.858683 N	003.202825 W	9.3	25	6	1.5
30/11/2009	15:44:37	55.858700 N	003.202808 W	9.3	20	6	1.6
30/11/2009	15:44:38	55.858750 N	003.202808 W	25.9	355	7	1
30/11/2009	15:44:39	55.858800 N	003.202800 W	18.5	20	5	1.4
30/11/2009	15:44:40	55.858841 N	003.202766 W	13	35	4	1.7
30/11/2009	15:44:42	55.858841 N	003.202791 W	11.1	205	5	1.2
30/11/2009	15:44:43	55.858783 N	003.202866 W	16.7	180	5	1.2
30/11/2009	15:44:44	55.858725 N	003.202933 W	13	190	3	2.5
30/11/2009	15:44:45	55.858683 N	003.202950 W	16.7	185	3	3.9
30/11/2009	15:44:46	55.858675 N	003.202925 W	13	60	5	2.7
30/11/2009	15:44:47	55.858691 N	003.202875 W	11.1	60	6	1.8
30/11/2009	15:44:48	55.858716 N	003.202833 W	13	35	7	1.1
30/11/2009	15:44:49	55.858741 N	003.202841 W	9.3	30	8	0.9
30/11/2009	15:44:50	55.858750 N	003.202833 W	0	5	9	0.9
30/11/2009	15:44:51	55.858750 N	003.202858 W	1.9	85	9	0.9
30/11/2009	15:44:52	55.858750 N	003.202891 W	5.6	60	6	1.2
30/11/2009	15:44:53	55.858758 N	003.202866 W	7.4	25	7	1.1
30/11/2009	15:44:54	55.858775 N	003.202866 W	5.6	345	7	1.1
30/11/2009	15:44:55	55.858791 N	003.202875 W	3.7	350	7	1.1
30/11/2009	15:44:56	55.858800 N	003.202875 W	1.9	35	6	2
30/11/2009	15:44:57	55.858808 N	003.202866 W	5.6	20	6	1.2
30/11/2009	15:44:58	55.858833 N	003.202866 W	13	355	6	1.1
30/11/2009	15:44:59	55.858866 N	003.202891 W	14.8	5	5	3.3
30/11/2009	15:45:00	55.858908 N	003.202875 W	18.5	20	7	1
30/11/2009	15:45:01	55.858933 N	003.202841 W	9.3	50	4	1.7
30/11/2009	15:45:02	55.858941 N	003.202816 W	3.7	80	6	1.4
30/11/2009	15:45:03	55.858950 N	003.202808 W	0	30	7	1.9
30/11/2009	15:45:04	55.858950 N	003.202808 W	0	320	7	1.5
30/11/2009	15:45:05	55.858950 N	003.202808 W	0	75	7	1.3
30/11/2009	15:45:06	55.858933 N	003.202841 W	5.6	170	6	1.4
30/11/2009	15:45:07	55.858908 N	003.202875 W	7.4	190	6	1.3
30/11/2009	15:45:08	55.858900 N	003.202900 W	1.9	75	6	1.3
30/11/2009	15:45:09	55.858916 N	003.202916 W	5.6	355	6	1.3
30/11/2009	15:45:10	55.858933 N	003.202941 W	3.7	350	6	1.3
30/11/2009	15:45:11	55.858933 N	003.202966 W	0	160	7	1.3
30/11/2009	15:45:12	55.858941 N	003.202975 W	1.9	65	7	1.3
30/11/2009	15:45:13	55.858941 N	003.202975 W	3.7	60	7	1.3
30/11/2009	15:45:14	55.858958 N	003.202966 W	5.6	45	7	1.3
30/11/2009	15:45:15	55.858966 N	003.202958 W	3.7	55	8	1.3
30/11/2009	15:45:16	55.858975 N	003.202950 W	0	5	8	1
30/11/2009	15:45:17	55.858983 N	003.202950 W	3.7	30	7	1.5
30/11/2009	15:45:18	55.858983 N	003.202950 W	1.9	210	6	1.1
30/11/2009	15:45:19	55.858991 N	003.202991 W	11.1	290	6	1.1
30/11/2009	15:45:20	55.859000 N	003.203058 W	11.1	280	7	1.1
30/11/2009	15:45:21	55.859008 N	003.203116 W	9.3	270	4	1.5
30/11/2009	15:45:22	55.859016 N	003.203100 W	20.4	65	6	1.4
30/11/2009	15:45:23	55.859033 N	003.203025 W	18.5	60	6	1.4
30/11/2009	15:45:24	55.859058 N	003.202950 W	18.5	60	5	1.5
30/11/2009	15:45:25	55.859066 N	003.202883 W	14.8	75	5	1.4
30/11/2009	15:45:26	55.859075 N	003.202833 W	11.1	75	7	1.3
30/11/2009	15:45:27	55.859083 N	003.202800 W	1.9	95	8	1
30/11/2009	15:45:28	55.859083 N	003.202791 W	0	210	8	1
30/11/2009	15:45:29	55.859083 N	003.202800 W	0	55	7	1.3
30/11/2009	15:45:30	55.859083 N	003.202808 W	0	0	7	1.3
30/11/2009	15:45:31	55.859100 N	003.202783 W	9.3	35	7	1.3
30/11/2009	15:45:32	55.859125 N	003.202775 W	7.4	355	9	0.9
30/11/2009	15:45:33	55.859133 N	003.202783 W	1.9	315	8	1
30/11/2009	15:45:34	55.859141 N	003.202783 W	0	325	8	1
30/11/2009	15:45:35	55.859141 N	003.202783 W	0	10	8	1
30/11/2009	15:45:36	55.859141 N	003.202783 W	0	330	9	0.9
30/11/2009	15:45:37	55.859158 N	003.202791 W	5.6	340	8	1
30/11/2009	15:45:38	55.859183 N	003.202791 W	9.3	0	8	1
30/11/2009	15:45:39	55.859208 N	003.202791 W	9.3	5	8	1
30/11/2009	15:45:40	55.859233 N	003.202783 W	9.3	15	7	1.9
30/11/2009	15:45:41	55.859258 N	003.202758 W	9.3	50	7	1.9
30/11/2009	15:45:42	55.859266 N	003.202708 W	11.1	60	7	1.3
30/11/2009	15:45:43	55.859283 N	003.202666 W	9.3	75	8	1
30/11/2009	15:45:44	55.859300 N	003.202608 W	16.7	60	8	1
30/11/2009	15:45:45	55.859333 N	003.202541 W	18.5	40	8	1
30/11/2009	15:45:46	55.859375 N	003.202483 W	20.4	35	7	1.3
30/11/2009	15:45:47	55.859400 N	003.202450 W	7.4	60	7	1.3
30/11/2009	15:45:48	55.859408 N	003.202433 W	3.7	75	7	1.3
30/11/2009	15:45:49	55.859408 N	003.202425 W	1.9	25	8	1
30/11/2009	15:45:50	55.859425 N	003.202425 W	1.9	30	9	0.9
30/11/2009	15:45:51	55.859425 N	003.202416 W	0	20	9	0.9
30/11/2009	15:45:52	55.859433 N	003.202425 W	1.9	250	9	0.9
30/11/2009	15:45:53	55.859433 N	003.202433 W	0	160	9	0.9
30/11/2009	15:45:54	55.859433 N	003.202433 W	0	135	9	0.9
30/11/2009	15:45:55	55.859450 N	003.202441 W	0	0	9	0.9
30/11/2009	15:45:56	55.859450 N	003.202441 W	0	0	9	0.9
30/11/2009	15:45:57	55.859450 N	003.202450 W	3.7	220	8	1
30/11/2009	15:45:58	55.859441 N	003.202466 W	3.7	215	5	1.7
30/11/2009	15:45:59	55.859416 N	003.202475 W	14.8	210	6	1.5
30/11/2009	15:46:00	55.859375 N	003.202508 W	14.8	210	5	2.6
30/11/2009	15:46:01	55.859350 N	003.202458 W	33.3	110	4	1.6
30/11/2009	15:46:02	55.859350 N	003.202375 W	11.1	35	7	1.1
30/11/2009	15:46:03	55.859383 N	003.202358 W	9.3	45	7	1.3
30/11/2009	15:46:04	55.859391 N	003.202358 W	1.9	55	8	1
30/11/2009	15:46:05	55.859400 N	003.202358 W	1.9	60	6	1.4
30/11/2009	15:46:06	55.859400 N	003.202366 W	1.9	110	7	1.3
30/11/2009	15:46:07	55.859400 N	003.202375 W	0	300	7	1.3
30/11/2009	15:46:08	55.859400 N	003.202383 W	1.9	70	9	0.9
30/11/2009	15:46:09	55.859408 N	003.202375 W	5.6	70	6	2
30/11/2009	15:46:10	55.859425 N	003.202333 W	11.1	30	8	0.9
30/11/2009	15:46:11	55.859458 N	003.202316 W	13	30	7	1
30/11/2009	15:46:12	55.859491 N	003.202283 W	13	40	7	1
30/11/2009	15:46:13	55.859516 N	003.202241 W	16.7	40	7	1
30/11/2009	15:46:14	55.859550 N	003.202208 W	13	35	7	1
30/11/2009	15:46:15	55.859583 N	003.202175 W	13	30	6	1.1
30/11/2009	15:46:16	55.859608 N	003.202158 W	9.3	25	7	1
30/11/2009	15:46:17	55.859625 N	003.202150 W	1.9	50	8	1
30/11/2009	15:46:18	55.859625 N	003.202150 W	1.9	345	8	1
30/11/2009	15:46:19	55.859633 N	003.202141 W	3.7	60	8	1
30/11/2009	15:46:20	55.859641 N	003.202133 W	5.6	40	9	0.9
30/11/2009	15:46:21	55.859658 N	003.202116 W	9.3	30	9	0.9
30/11/2009	15:46:22	55.859683 N	003.202091 W	11.1	35	8	1
30/11/2009	15:46:23	55.859716 N	003.202058 W	13	30	8	1
30/11/2009	15:46:24	55.859750 N	003.202025 W	16.7	30	6	1.4
30/11/2009	15:46:25	55.859800 N	003.201991 W	20.4	20	8	1
30/11/2009	15:46:26	55.859850 N	003.201958 W	18.5	25	8	1
30/11/2009	15:46:27	55.859883 N	003.201916 W	14.8	40	7	1.3
30/11/2009	15:46:28	55.859916 N	003.201883 W	13	20	5	1.5
30/11/2009	15:46:29	55.859933 N	003.201858 W	3.7	55	7	1
30/11/2009	15:46:30	55.859941 N	003.201850 W	1.9	55	8	1
30/11/2009	15:46:31	55.859950 N	003.201841 W	1.9	45	9	0.9
30/11/2009	15:46:32	55.859950 N	003.201833 W	0	25	8	1
30/11/2009	15:46:33	55.859958 N	003.201833 W	1.9	35	9	0.9
30/11/2009	15:46:34	55.859958 N	003.201833 W	0	275	9	0.9
30/11/2009	15:46:35	55.859958 N	003.201841 W	0	340	9	0.9
30/11/2009	15:46:36	55.859966 N	003.201841 W	1.9	60	8	1
30/11/2009	15:46:37	55.859966 N	003.201825 W	3.7	70	8	1
30/11/2009	15:46:38	55.859975 N	003.201808 W	3.7	60	9	0.9
30/11/2009	15:46:39	55.859983 N	003.201791 W	5.6	45	9	0.9
30/11/2009	15:46:40	55.859991 N	003.201775 W	5.6	50	9	0.9
30/11/2009	15:46:41	55.860008 N	003.201750 W	7.4	45	8	1
30/11/2009	15:46:42	55.860025 N	003.201725 W	7.4	30	8	1
30/11/2009	15:46:43	55.860041 N	003.201708 W	9.3	25	8	1
30/11/2009	15:46:44	55.860075 N	003.201691 W	14.8	10	8	1
30/11/2009	15:46:45	55.860116 N	003.201683 W	16.7	15	8	1
30/11/2009	15:46:46	55.860158 N	003.201658 W	16.7	20	9	0.9
30/11/2009	15:46:47	55.860200 N	003.201625 W	16.7	30	8	1.3
30/11/2009	15:46:48	55.860233 N	003.201575 W	16.7	35	7	1
30/11/2009	15:46:49	55.860266 N	003.201541 W	13	35	8	1
30/11/2009	15:46:50	55.860283 N	003.201508 W	7.4	35	8	1
30/11/2009	15:46:51	55.860300 N	003.201491 W	5.6	35	8	1
30/11/2009	15:46:52	55.860308 N	003.201475 W	5.6	50	8	1
30/11/2009	15:46:53	55.860316 N	003.201458 W	3.7	65	8	1
30/11/2009	15:46:54	55.860325 N	003.201450 W	1.9	45	8	1
30/11/2009	15:46:55	55.860325 N	003.201441 W	1.9	55	8	1
30/11/2009	15:46:56	55.860333 N	003.201433 W	1.9	50	9	0.9
30/11/2009	15:46:57	55.860333 N	003.201425 W	0	340	9	0.9
30/11/2009	15:46:58	55.860333 N	003.201433 W	0	240	9	0.9
30/11/2009	15:46:59	55.860333 N	003.201433 W	0	55	9	0.9
30/11/2009	15:47:00	55.860333 N	003.201433 W	0	335	9	0.9
30/11/2009	15:47:01	55.860333 N	003.201441 W	0	0	7	1.5
30/11/2009	15:47:02	55.860341 N	003.201433 W	5.6	20	8	1.3
30/11/2009	15:47:03	55.860358 N	003.201433 W	7.4	340	7	1.5
30/11/2009	15:47:04	55.860366 N	003.201433 W	3.7	0	8	1.3
30/11/2009	15:47:05	55.860375 N	003.201433 W	0	10	8	1.3
30/11/2009	15:47:06	55.860375 N	003.201433 W	0	130	8	1.3
30/11/2009	15:47:07	55.860375 N	003.201425 W	3.7	80	8	1.3
30/11/2009	15:47:08	55.860383 N	003.201400 W	5.6	65	8	1.3
30/11/2009	15:47:09	55.860391 N	003.201366 W	7.4	60	8	1.3
30/11/2009	15:47:10	55.860400 N	003.201333 W	7.4	55	9	0.9
30/11/2009	15:47:11	55.860408 N	003.201308 W	5.6	35	8	1.3
30/11/2009	15:47:12	55.860425 N	003.201300 W	3.7	20	7	1.5
30/11/2009	15:47:13	55.860433 N	003.201291 W	3.7	20	7	2
30/11/2009	15:47:14	55.860441 N	003.201275 W	1.9	30	7	2
30/11/2009	15:47:15	55.860450 N	003.201275 W	1.9	10	7	1.5
30/11/2009	15:47:16	55.860450 N	003.201266 W	0	30	8	1.3
30/11/2009	15:47:17	55.860450 N	003.201266 W	0	200	8	1.3
30/11/2009	15:47:18	55.860450 N	003.201266 W	0	310	7	1.5
30/11/2009	15:47:19	55.860450 N	003.201258 W	1.9	40	8	1.3
30/11/2009	15:47:20	55.860458 N	003.201241 W	5.6	50	7	1.3
30/11/2009	15:47:21	55.860475 N	003.201225 W	9.3	35	7	1
30/11/2009	15:47:22	55.860508 N	003.201200 W	13	25	6	1.1
30/11/2009	15:47:23	55.860541 N	003.201183 W	13	15	8	1
30/11/2009	15:47:24	55.860575 N	003.201183 W	11.1	350	6	1.2
30/11/2009	15:47:25	55.860600 N	003.201208 W	9.3	310	7	1.1
30/11/2009	15:47:26	55.860608 N	003.201233 W	3.7	225	7	1
30/11/2009	15:47:27	55.860600 N	003.201241 W	0	200	8	1
30/11/2009	15:47:28	55.860600 N	003.201241 W	0	10	8	1
30/11/2009	15:47:29	55.860600 N	003.201241 W	1.9	85	7	1
30/11/2009	15:47:30	55.860608 N	003.201225 W	5.6	50	6	1.2
30/11/2009	15:47:31	55.860625 N	003.201191 W	11.1	55	6	1.2
30/11/2009	15:47:32	55.860633 N	003.201150 W	7.4	70	6	1.2
30/11/2009	15:47:33	55.860641 N	003.201125 W	3.7	115	7	1.1
30/11/2009	15:47:34	55.860633 N	003.201116 W	1.9	140	7	1.1
30/11/2009	15:47:35	55.860633 N	003.201116 W	3.7	220	6	1.2
30/11/2009	15:47:36	55.860633 N	003.201150 W	7.4	280	5	1.4
30/11/2009	15:47:37	55.860633 N	003.201200 W	9.3	270	6	1.3
30/11/2009	15:47:38	55.860625 N	003.201250 W	9.3	255	6	1.3
30/11/2009	15:47:39	55.860616 N	003.201300 W	9.3	250	8	0.9
30/11/2009	15:47:40	55.860608 N	003.201341 W	11.1	255	8	0.9
30/11/2009	15:47:41	55.860600 N	003.201391 W	9.3	235	7	1
30/11/2009	15:47:42	55.860583 N	003.201425 W	11.1	220	7	1
30/11/2009	15:47:43	55.860558 N	003.201466 W	11.1	230	5	1.4
30/11/2009	15:47:44	55.860541 N	003.201525 W	16.7	240	6	1.1
30/11/2009	15:47:45	55.860516 N	003.201600 W	18.5	240	7	1.3
30/11/2009	15:47:46	55.860491 N	003.201675 W	16.7	240	6	1.7
30/11/2009	15:47:47	55.860491 N	003.201750 W	16.7	275	7	1.2
30/11/2009	15:47:48	55.860491 N	003.201825 W	16.7	265	7	1
30/11/2009	15:47:49	55.860491 N	003.201900 W	14.8	265	7	1
30/11/2009	15:47:50	55.860491 N	003.201966 W	14.8	275	8	0.9
30/11/2009	15:47:51	55.860491 N	003.202016 W	7.4	275	7	1.4
30/11/2009	15:47:52	55.860483 N	003.202033 W	5.6	230	8	0.9
30/11/2009	15:47:53	55.860483 N	003.202041 W	0	305	7	1.4
30/11/2009	15:47:54	55.860483 N	003.202033 W	3.7	345	7	1.4
30/11/2009	15:47:55	55.860491 N	003.202025 W	1.9	30	7	1.4
30/11/2009	15:47:56	55.860500 N	003.202008 W	3.7	325	8	0.9
30/11/2009	15:47:57	55.860508 N	003.202016 W	1.9	340	7	1
30/11/2009	15:47:58	55.860508 N	003.202025 W	0	260	8	0.9
30/11/2009	15:47:59	55.860516 N	003.202025 W	0	15	8	0.9
30/11/2009	15:48:00	55.860516 N	003.202025 W	0	280	6	1.5
30/11/2009	15:48:01	55.860516 N	003.202025 W	1.9	300	7	1
30/11/2009	15:48:02	55.860516 N	003.202041 W	3.7	315	8	0.9
30/11/2009	15:48:03	55.860516 N	003.202041 W	1.9	145	7	1
30/11/2009	15:48:04	55.860508 N	003.202033 W	5.6	165	7	1
30/11/2009	15:48:05	55.860491 N	003.202025 W	3.7	155	7	1
30/11/2009	15:48:06	55.860491 N	003.202025 W	0	60	6	1.3
30/11/2009	15:48:07	55.860500 N	003.202033 W	3.7	320	6	1.3
30/11/2009	15:48:08	55.860525 N	003.202058 W	9.3	340	5	1.9
30/11/2009	15:48:09	55.860541 N	003.202066 W	11.1	325	5	1.9
30/11/2009	15:48:10	55.860566 N	003.202091 W	11.1	335	5	2.2
30/11/2009	15:48:11	55.860591 N	003.202116 W	5.6	305	7	1.1
30/11/2009	15:48:12	55.860591 N	003.202141 W	3.7	290	6	1.3
30/11/2009	15:48:13	55.860600 N	003.202150 W	1.9	325	6	1.3
30/11/2009	15:48:14	55.860608 N	003.202166 W	5.6	330	5	1.4
30/11/2009	15:48:15	55.860633 N	003.202183 W	7.4	340	5	1.4
30/11/2009	15:48:16	55.860666 N	003.202200 W	13	335	5	1.4
30/11/2009	15:48:17	55.860683 N	003.202233 W	3.7	285	5	2.3
30/11/2009	15:48:18	55.860683 N	003.202258 W	1.9	250	7	1
30/11/2009	15:48:19	55.860683 N	003.202266 W	0	165	5	1.7
30/11/2009	15:48:20	55.860683 N	003.202266 W	1.9	140	5	1.7
30/11/2009	15:48:21	55.860691 N	003.202266 W	0	25	7	1
30/11/2009	15:48:22	55.860691 N	003.202266 W	0	5	6	1.3
30/11/2009	15:48:23	55.860691 N	003.202266 W	1.9	345	6	1.3
30/11/2009	15:48:24	55.860708 N	003.202283 W	7.4	310	5	1.7
30/11/2009	15:48:25	55.860725 N	003.202316 W	7.4	320	6	1.3
30/11/2009	15:48:26	55.860741 N	003.202341 W	5.6	295	5	2.3
30/11/2009	15:48:27	55.860750 N	003.202366 W	5.6	345	5	1.4
30/11/2009	15:48:28	55.860783 N	003.202383 W	11.1	325	5	1.4
30/11/2009	15:48:29	55.860808 N	003.202425 W	13	325	5	1.4
30/11/2009	15:48:30	55.860850 N	003.202491 W	18.5	320	4	1.5
30/11/2009	15:48:31	55.860875 N	003.202575 W	16.7	300	4	1.5
30/11/2009	15:48:32	55.860891 N	003.202658 W	13	295	4	1.5
30/11/2009	15:48:33	55.860900 N	003.202741 W	14.8	270	4	1.5
30/11/2009	15:48:34	55.860891 N	003.202808 W	11.1	250	6	1.2
30/11/2009	15:48:35	55.860875 N	003.202875 W	13	225	7	1
30/11/2009	15:48:36	55.860850 N	003.202916 W	9.3	220	7	1
30/11/2009	15:48:37	55.860841 N	003.202933 W	1.9	30	8	1
30/11/2009	15:48:38	55.860841 N	003.202925 W	0	60	7	1
30/11/2009	15:48:39	55.860841 N	003.202933 W	0	240	7	1
30/11/2009	15:48:40	55.860841 N	003.202958 W	0	0	7	1
30/11/2009	15:48:41	55.860841 N	003.202966 W	0	0	7	1
30/11/2009	15:48:42	55.860841 N	003.202966 W	0	0	7	1
30/11/2009	15:48:43	55.860850 N	003.202966 W	0	0	7	1
30/11/2009	15:48:44	55.860850 N	003.202966 W	0	0	7	1
30/11/2009	15:48:45	55.860841 N	003.202975 W	1.9	215	6	1.2
30/11/2009	15:48:46	55.860833 N	003.202983 W	3.7	235	7	1
30/11/2009	15:48:47	55.860833 N	003.202991 W	1.9	40	7	1
30/11/2009	15:48:48	55.860841 N	003.202975 W	5.6	50	7	1
30/11/2009	15:48:49	55.860850 N	003.202958 W	3.7	40	6	1.2
30/11/2009	15:48:50	55.860866 N	003.202950 W	3.7	0	5	1.3
30/11/2009	15:48:51	55.860883 N	003.202975 W	11.1	315	5	1.3
30/11/2009	15:48:52	55.860908 N	003.203016 W	16.7	320	6	1.1
30/11/2009	15:48:53	55.860941 N	003.203058 W	13	315	7	1
30/11/2009	15:48:54	55.860950 N	003.203083 W	0	230	7	1
30/11/2009	15:48:55	55.860941 N	003.203075 W	1.9	130	7	1
30/11/2009	15:48:56	55.860933 N	003.203058 W	5.6	145	7	1
30/11/2009	15:48:57	55.860916 N	003.203058 W	7.4	220	6	1.2
30/11/2009	15:48:58	55.860900 N	003.203075 W	5.6	225	6	1.2
30/11/2009	15:48:59	55.860891 N	003.203083 W	0	190	7	1
30/11/2009	15:49:00	55.860891 N	003.203083 W	3.7	30	6	1.2
30/11/2009	15:49:01	55.860900 N	003.203058 W	5.6	115	5	2.5
30/11/2009	15:49:02	55.860883 N	003.203033 W	11.1	185	5	1.6
30/11/2009	15:49:03	55.860875 N	003.203041 W	9.3	315	6	1.1
30/11/2009	15:49:04	55.860900 N	003.203091 W	16.7	310	8	1
30/11/2009	15:49:05	55.860933 N	003.203150 W	16.7	310	5	1.3
30/11/2009	15:49:06	55.860958 N	003.203200 W	13	290	7	1
30/11/2009	15:49:07	55.860966 N	003.203250 W	11.1	290	7	1
30/11/2009	15:49:08	55.860975 N	003.203266 W	0	310	7	1
30/11/2009	15:49:09	55.860983 N	003.203266 W	0	115	7	1
30/11/2009	15:49:10	55.860983 N	003.203258 W	0	115	7	1
30/11/2009	15:49:11	55.860991 N	003.203233 W	0	0	7	1
30/11/2009	15:49:12	55.860991 N	003.203225 W	0	0	7	1
30/11/2009	15:49:13	55.860991 N	003.203225 W	0	0	7	1
30/11/2009	15:49:14	55.860991 N	003.203216 W	0	0	7	1
30/11/2009	15:49:15	55.860991 N	003.203216 W	0	0	7	1
30/11/2009	15:49:16	55.861000 N	003.203233 W	3.7	275	7	1
30/11/2009	15:49:17	55.861000 N	003.203266 W	7.4	290	7	1
30/11/2009	15:49:18	55.861008 N	003.203300 W	7.4	265	7	1.1
30/11/2009	15:49:19	55.861000 N	003.203325 W	7.4	210	8	0.9
30/11/2009	15:49:20	55.860983 N	003.203333 W	5.6	170	8	0.9
30/11/2009	15:49:21	55.860966 N	003.203325 W	3.7	185	8	0.9
30/11/2009	15:49:22	55.860958 N	003.203333 W	1.9	180	5	2.5
30/11/2009	15:49:23	55.860958 N	003.203341 W	1.9	285	5	1.7
30/11/2009	15:49:24	55.860975 N	003.203366 W	11.1	320	6	1.3
30/11/2009	15:49:25	55.861000 N	003.203408 W	11.1	300	7	1
30/11/2009	15:49:26	55.861008 N	003.203458 W	7.4	280	6	1.1
30/11/2009	15:49:27	55.861008 N	003.203516 W	13	255	7	1
30/11/2009	15:49:28	55.861008 N	003.203583 W	13	265	7	1
30/11/2009	15:49:29	55.861016 N	003.203641 W	9.3	300	6	2.3
30/11/2009	15:49:30	55.861033 N	003.203675 W	7.4	320	6	1.3
30/11/2009	15:49:31	55.861041 N	003.203691 W	5.6	325	6	1.3
30/11/2009	15:49:32	55.861058 N	003.203708 W	7.4	315	5	1.4
30/11/2009	15:49:33	55.861066 N	003.203733 W	5.6	325	6	1.2
30/11/2009	15:49:34	55.861083 N	003.203741 W	1.9	330	6	1.2
30/11/2009	15:49:35	55.861091 N	003.203750 W	1.9	340	6	1.2
30/11/2009	15:49:36	55.861100 N	003.203750 W	0	0	6	1.2
30/11/2009	15:49:37	55.861108 N	003.203758 W	0	350	6	1.2
30/11/2009	15:49:38	55.861116 N	003.203758 W	0	5	5	1.4
30/11/2009	15:49:39	55.861116 N	003.203758 W	0	0	6	2.1
30/11/2009	15:49:40	55.861100 N	003.203775 W	5.6	230	6	1.2
30/11/2009	15:49:41	55.861100 N	003.203800 W	7.4	245	6	2.1
30/11/2009	15:49:42	55.861083 N	003.203841 W	13	235	6	1.2
30/11/2009	15:49:43	55.861058 N	003.203891 W	13	220	6	1.2
30/11/2009	15:49:44	55.861033 N	003.203916 W	13	190	5	1.4
30/11/2009	15:49:45	55.861000 N	003.203925 W	14.8	195	6	1.2
30/11/2009	15:49:46	55.860958 N	003.203950 W	14.8	200	7	1.2
30/11/2009	15:49:47	55.860916 N	003.203975 W	16.7	195	7	1.5
30/11/2009	15:49:48	55.860883 N	003.203991 W	13	185	7	1.5
30/11/2009	15:49:49	55.860850 N	003.204000 W	13	190	7	1.5
30/11/2009	15:49:50	55.860816 N	003.204000 W	9.3	185	7	1.5
30/11/2009	15:49:51	55.860808 N	003.204016 W	1.9	260	8	1
30/11/2009	15:49:52	55.860808 N	003.204025 W	0	345	8	1
30/11/2009	15:49:53	55.860808 N	003.204033 W	0	205	7	1.5
30/11/2009	15:49:54	55.860816 N	003.204058 W	0	0	8	1
30/11/2009	15:49:55	55.860800 N	003.204083 W	7.4	220	7	1.2
30/11/2009	15:49:56	55.860783 N	003.204100 W	9.3	200	8	1
30/11/2009	15:49:57	55.860758 N	003.204108 W	7.4	170	7	2
30/11/2009	15:49:58	55.860741 N	003.204091 W	5.6	155	7	1
30/11/2009	15:49:59	55.860733 N	003.204083 W	0	160	8	1
30/11/2009	15:50:00	55.860733 N	003.204083 W	3.7	175	7	1.2
30/11/2009	15:50:01	55.860725 N	003.204091 W	5.6	225	7	1
30/11/2009	15:50:02	55.860716 N	003.204116 W	5.6	265	8	1
30/11/2009	15:50:03	55.860716 N	003.204125 W	1.9	310	7	2
30/11/2009	15:50:04	55.860716 N	003.204141 W	5.6	275	5	1.8
30/11/2009	15:50:05	55.860716 N	003.204158 W	5.6	190	5	4
30/11/2009	15:50:06	55.860691 N	003.204175 W	9.3	205	6	2.1
30/11/2009	15:50:07	55.860675 N	003.204183 W	5.6	180	5	2.5
30/11/2009	15:50:08	55.860658 N	003.204183 W	1.9	125	6	1.3
30/11/2009	15:50:09	55.860650 N	003.204183 W	5.6	210	5	1.6
30/11/2009	15:50:10	55.860650 N	003.204200 W	3.7	335	6	1.3
30/11/2009	15:50:11	55.860650 N	003.204200 W	0	80	6	1.3
30/11/2009	15:50:12	55.860650 N	003.204200 W	0	350	6	1.3
30/11/2009	15:50:13	55.860650 N	003.204208 W	0	225	7	1.2
30/11/2009	15:50:14	55.860650 N	003.204208 W	0	10	8	1
30/11/2009	15:50:15	55.860650 N	003.204208 W	0	345	6	1.3
30/11/2009	15:50:16	55.860650 N	003.204208 W	0	15	5	1.3
30/11/2009	15:50:17	55.860641 N	003.204216 W	0	310	5	1.3
30/11/2009	15:50:18	55.860633 N	003.204225 W	0	0	5	1.3
30/11/2009	15:50:19	55.860608 N	003.204233 W	7.4	195	5	1.3
30/11/2009	15:50:20	55.860583 N	003.204250 W	9.3	190	6	1.3
30/11/2009	15:50:21	55.860558 N	003.204250 W	13	180	5	1.4
30/11/2009	15:50:22	55.860516 N	003.204258 W	14.8	190	6	1.2
30/11/2009	15:50:23	55.860475 N	003.204291 W	16.7	210	7	1.1
30/11/2009	15:50:24	55.860441 N	003.204333 W	16.7	210	7	1.1
30/11/2009	15:50:25	55.860400 N	003.204375 W	18.5	205	5	1.4
30/11/2009	15:50:26	55.860350 N	003.204408 W	16.7	200	6	1.2
30/11/2009	15:50:27	55.860308 N	003.204441 W	18.5	200	7	1.1
30/11/2009	15:50:28	55.860258 N	003.204483 W	16.7	215	7	1.1
30/11/2009	15:50:29	55.860216 N	003.204525 W	16.7	200	7	1.1
30/11/2009	15:50:30	55.860166 N	003.204550 W	18.5	195	7	1.4
30/11/2009	15:50:31	55.860133 N	003.204533 W	14.8	130	7	1
30/11/2009	15:50:32	55.860108 N	003.204508 W	11.1	175	8	1
30/11/2009	15:50:33	55.860083 N	003.204525 W	13	215	8	1
30/11/2009	15:50:34	55.860058 N	003.204566 W	13	220	9	0.9
30/11/2009	15:50:35	55.860025 N	003.204616 W	14.8	220	8	0.9
30/11/2009	15:50:36	55.860000 N	003.204658 W	14.8	220	7	1
30/11/2009	15:50:37	55.859966 N	003.204700 W	11.1	210	6	1.8
30/11/2009	15:50:38	55.859950 N	003.204716 W	7.4	195	7	1.1
30/11/2009	15:50:39	55.859933 N	003.204725 W	0	225	6	1.2
30/11/2009	15:50:40	55.859933 N	003.204733 W	0	340	6	1.5
30/11/2009	15:50:41	55.859941 N	003.204733 W	0	325	8	0.9
30/11/2009	15:50:42	55.859933 N	003.204733 W	3.7	200	8	0.9
30/11/2009	15:50:43	55.859916 N	003.204750 W	9.3	210	6	1.2
30/11/2009	15:50:44	55.859883 N	003.204775 W	20.4	190	7	1
30/11/2009	15:50:45	55.859833 N	003.204800 W	18.5	195	8	1
30/11/2009	15:50:46	55.859783 N	003.204833 W	18.5	195	8	1
30/11/2009	15:50:47	55.859733 N	003.204866 W	18.5	200	8	1
30/11/2009	15:50:48	55.859683 N	003.204900 W	18.5	205	8	1
30/11/2009	15:50:49	55.859641 N	003.204941 W	18.5	200	8	1
30/11/2009	15:50:50	55.859591 N	003.204975 W	18.5	205	7	1
30/11/2009	15:50:51	55.859550 N	003.205016 W	16.7	215	7	1.3
30/11/2009	15:50:52	55.859533 N	003.205075 W	11.1	250	6	1.3
30/11/2009	15:50:53	55.859533 N	003.205100 W	5.6	350	9	0.9
30/11/2009	15:50:54	55.859550 N	003.205108 W	1.9	0	9	0.9
30/11/2009	15:50:55	55.859550 N	003.205108 W	0	285	9	0.9
30/11/2009	15:50:56	55.859558 N	003.205108 W	0	60	8	0.9
30/11/2009	15:50:57	55.859558 N	003.205116 W	0	0	8	0.9
30/11/2009	15:50:58	55.859566 N	003.205116 W	0	0	8	0.9
30/11/2009	15:50:59	55.859566 N	003.205116 W	0	0	8	0.9
30/11/2009	15:51:00	55.859558 N	003.205125 W	5.6	185	7	1
30/11/2009	15:51:01	55.859541 N	003.205141 W	9.3	210	7	1
30/11/2009	15:51:02	55.859525 N	003.205166 W	5.6	235	8	0.9
30/11/2009	15:51:03	55.859516 N	003.205183 W	3.7	235	9	0.9
30/11/2009	15:51:04	55.859500 N	003.205183 W	7.4	155	9	0.9
30/11/2009	15:51:05	55.859483 N	003.205166 W	9.3	150	8	1
30/11/2009	15:51:06	55.859458 N	003.205125 W	9.3	115	8	1
30/11/2009	15:51:07	55.859458 N	003.205100 W	1.9	65	8	1
30/11/2009	15:51:08	55.859458 N	003.205091 W	0	200	6	1.2
30/11/2009	15:51:09	55.859458 N	003.205091 W	0	190	5	1.4
30/11/2009	15:51:10	55.859466 N	003.205091 W	0	0	5	1.4
30/11/2009	15:51:11	55.859466 N	003.205083 W	0	0	7	1
30/11/2009	15:51:12	55.859458 N	003.205091 W	0	0	7	1
30/11/2009	15:51:13	55.859458 N	003.205091 W	0	0	8	0.9
30/11/2009	15:51:14	55.859458 N	003.205125 W	3.7	225	9	0.9
30/11/2009	15:51:15	55.859441 N	003.205125 W	3.7	175	8	1
30/11/2009	15:51:16	55.859425 N	003.205116 W	7.4	150	9	0.9
30/11/2009	15:51:17	55.859408 N	003.205100 W	7.4	170	8	0.9
30/11/2009	15:51:18	55.859383 N	003.205108 W	9.3	195	8	1
30/11/2009	15:51:19	55.859358 N	003.205108 W	11.1	185	8	1
30/11/2009	15:51:20	55.859333 N	003.205116 W	11.1	180	7	1.2
30/11/2009	15:51:21	55.859300 N	003.205108 W	7.4	175	6	1.3
30/11/2009	15:51:22	55.859291 N	003.205141 W	13	255	6	1.3
30/11/2009	15:51:23	55.859300 N	003.205191 W	11.1	320	6	1.3
30/11/2009	15:51:24	55.859325 N	003.205216 W	14.8	335	7	1.1
30/11/2009	15:51:25	55.859358 N	003.205241 W	11.1	340	8	1
30/11/2009	15:51:26	55.859383 N	003.205266 W	9.3	315	9	0.9
30/11/2009	15:51:27	55.859400 N	003.205300 W	9.3	315	9	0.9
30/11/2009	15:51:28	55.859408 N	003.205325 W	3.7	275	8	0.9
30/11/2009	15:51:29	55.859400 N	003.205341 W	5.6	210	8	0.9
30/11/2009	15:51:30	55.859383 N	003.205358 W	5.6	205	8	0.9
30/11/2009	15:51:31	55.859375 N	003.205366 W	3.7	190	9	0.9
30/11/2009	15:51:32	55.859366 N	003.205375 W	1.9	210	9	0.9
30/11/2009	15:51:33	55.859358 N	003.205375 W	0	10	9	0.9
30/11/2009	15:51:34	55.859358 N	003.205375 W	0	250	9	0.9
30/11/2009	15:51:35	55.859358 N	003.205375 W	0	0	9	0.9
30/11/2009	15:51:36	55.859358 N	003.205375 W	0	0	8	1.3
30/11/2009	15:51:37	55.859358 N	003.205383 W	0	0	8	1.3
30/11/2009	15:51:38	55.859358 N	003.205391 W	0	0	9	0.9
30/11/2009	15:51:39	55.859358 N	003.205383 W	0	0	9	0.9
30/11/2009	15:51:40	55.859366 N	003.205366 W	1.9	15	9	0.9
30/11/2009	15:51:41	55.859375 N	003.205358 W	3.7	50	4	8.3
30/11/2009	15:51:42	55.859383 N	003.205341 W	3.7	15	4	8.3
30/11/2009	15:51:43	55.859433 N	003.205275 W	42.6	40	4	1.2
30/11/2009	15:51:44	55.859508 N	003.205175 W	22.2	40	7	1.2
30/11/2009	15:51:45	55.859541 N	003.205116 W	13	40	6	1.6
30/11/2009	15:51:46	55.859558 N	003.205091 W	7.4	25	6	1.5
30/11/2009	15:51:47	55.859566 N	003.205083 W	0	200	6	2.2
30/11/2009	15:51:48	55.859566 N	003.205083 W	0	215	5	1.5
30/11/2009	15:51:49	55.859566 N	003.205158 W	0	0	4	1.5
30/11/2009	15:51:50	55.859575 N	003.205183 W	0	0	7	1.1
30/11/2009	15:51:51	55.859558 N	003.205175 W	0	0	7	1.4
30/11/2009	15:51:52	55.859558 N	003.205175 W	0	0	6	1.5
30/11/2009	15:51:53	55.859550 N	003.205166 W	0	0	7	1
30/11/2009	15:51:54	55.859550 N	003.205158 W	0	0	7	1.2
30/11/2009	15:51:55	55.859550 N	003.205158 W	0	0	7	1.1
30/11/2009	15:51:56	55.859541 N	003.205150 W	0	0	8	1
30/11/2009	15:51:57	55.859541 N	003.205150 W	0	0	8	1
30/11/2009	15:51:58	55.859541 N	003.205141 W	0	0	8	1
30/11/2009	15:51:59	55.859541 N	003.205141 W	0	0	8	1
30/11/2009	15:52:00	55.859541 N	003.205133 W	0	0	9	0.9
30/11/2009	15:52:01	55.859541 N	003.205133 W	0	0	6	2.1
30/11/2009	15:52:02	55.859541 N	003.205133 W	0	0	5	1.6
30/11/2009	15:52:03	55.859541 N	003.205133 W	0	0	8	1
30/11/2009	15:52:04	55.859541 N	003.205133 W	0	0	6	1.5
30/11/2009	15:52:05	55.859541 N	003.205133 W	0	0	6	1.5
30/11/2009	15:52:06	55.859541 N	003.205133 W	0	0	6	1.5
30/11/2009	15:52:07	55.859541 N	003.205125 W	0	0	7	1
30/11/2009	15:52:08	55.859541 N	003.205125 W	0	0	8	1.3
30/11/2009	15:52:09	55.859541 N	003.205125 W	0	0	7	1.4
30/11/2009	15:52:10	55.859541 N	003.205125 W	0	0	7	1
30/11/2009	15:52:11	55.859541 N	003.205125 W	0	0	6	1.3
30/11/2009	15:52:12	55.859541 N	003.205125 W	0	0	7	1.4
30/11/2009	15:52:13	55.859541 N	003.205125 W	0	0	7	1
30/11/2009	15:52:14	55.859541 N	003.205125 W	0	0	6	1.2
30/11/2009	15:52:15	55.859541 N	003.205125 W	0	0	6	1.2
30/11/2009	15:52:16	55.859541 N	003.205125 W	0	0	7	1.2
30/11/2009	15:52:17	55.859541 N	003.205125 W	0	0	5	1.5
30/11/2009	15:52:18	55.859541 N	003.205125 W	0	0	7	1.2
30/11/2009	15:52:19	55.859541 N	003.205116 W	0	0	7	2.1
30/11/2009	15:52:20	55.859541 N	003.205116 W	0	0	9	0.9
30/11/2009	15:52:21	55.859541 N	003.205116 W	0	0	8	1.3
30/11/2009	15:52:22	55.859541 N	003.205116 W	0	0	6	2.2
30/11/2009	15:52:23	55.859541 N	003.205116 W	0	0	6	1.8
30/11/2009	15:52:24	55.859541 N	003.205125 W	0	0	6	1.8
30/11/2009	15:52:25	55.859541 N	003.205125 W	0	0	6	1.8
30/11/2009	15:52:26	55.859541 N	003.205133 W	0	250	7	1
30/11/2009	15:52:27	55.859541 N	003.205141 W	1.9	255	6	1.3
30/11/2009	15:52:28	55.859541 N	003.205150 W	0	280	7	1
30/11/2009	15:52:29	55.859541 N	003.205150 W	0	135	6	1.1
30/11/2009	15:52:30	55.859533 N	003.205133 W	0	0	6	1.1
30/11/2009	15:52:31	55.859525 N	003.205116 W	3.7	130	8	1
30/11/2009	15:52:32	55.859516 N	003.205108 W	0	205	9	0.9
30/11/2009	15:52:33	55.859516 N	003.205116 W	0	205	9	0.9
30/11/2009	15:52:34	55.859516 N	003.205116 W	0	345	7	1
30/11/2009	15:52:35	55.859525 N	003.205116 W	3.7	355	8	1
30/11/2009	15:52:36	55.859533 N	003.205125 W	1.9	350	9	0.9
30/11/2009	15:52:37	55.859541 N	003.205125 W	0	335	9	0.9
30/11/2009	15:52:38	55.859541 N	003.205125 W	0	345	9	0.9
30/11/2009	15:52:39	55.859541 N	003.205133 W	3.7	240	8	0.9
30/11/2009	15:52:40	55.859541 N	003.205141 W	1.9	330	9	0.9
30/11/2009	15:52:41	55.859541 N	003.205141 W	0	25	9	0.9
30/11/2009	15:52:42	55.859550 N	003.205141 W	0	245	7	1.1
30/11/2009	15:52:43	55.859550 N	003.205141 W	0	45	7	1.5
30/11/2009	15:52:44	55.859550 N	003.205141 W	0	50	7	1.5
30/11/2009	15:52:45	55.859550 N	003.205141 W	0	200	7	1.5
30/11/2009	15:52:46	55.859550 N	003.205141 W	0	190	8	1
30/11/2009	15:52:47	55.859550 N	003.205133 W	0	0	9	0.9
30/11/2009	15:52:48	55.859550 N	003.205133 W	0	0	7	1.2
30/11/2009	15:52:49	55.859550 N	003.205125 W	0	0	8	1
30/11/2009	15:52:50	55.859550 N	003.205125 W	0	0	6	2.4
30/11/2009	15:52:51	55.859558 N	003.205141 W	0	0	7	1.2
30/11/2009	15:52:52	55.859558 N	003.205133 W	0	0	8	1
30/11/2009	15:52:53	55.859558 N	003.205133 W	0	0	7	1.2
30/11/2009	15:52:54	55.859558 N	003.205125 W	0	0	7	1.2
30/11/2009	15:52:55	55.859558 N	003.205125 W	0	0	6	1.8
30/11/2009	15:52:56	55.859558 N	003.205125 W	0	0	6	1.5
30/11/2009	15:52:57	55.859558 N	003.205125 W	0	0	8	1
30/11/2009	15:52:58	55.859558 N	003.205125 W	0	0	7	1.1
30/11/2009	15:52:59	55.859558 N	003.205125 W	0	0	8	1
30/11/2009	15:53:00	55.859558 N	003.205125 W	0	0	7	1.1
30/11/2009	15:53:01	55.859558 N	003.205125 W	0	0	6	1.3
30/11/2009	15:53:02	55.859558 N	003.205125 W	0	0	5	2.9
30/11/2009	15:53:03	55.859558 N	003.205125 W	0	0	6	1.4
30/11/2009	15:53:04	55.859558 N	003.205125 W	0	0	6	1.2
30/11/2009	15:53:05	55.859558 N	003.205125 W	0	0	6	1.8
30/11/2009	15:53:06	55.859558 N	003.205108 W	3.7	125	5	1.8
30/11/2009	15:53:07	55.859550 N	003.205091 W	3.7	105	3	8.6
30/11/2009	15:53:08	55.859541 N	003.205083 W	25.9	35	5	1.2
30/11/2009	15:53:09	55.859541 N	003.205075 W	14.8	215	4	3.4
30/11/2009	15:53:10	55.859516 N	003.205150 W	16.7	245	4	3.4
30/11/2009	15:53:11	55.859525 N	003.205233 W	13	285	6	1.3
30/11/2009	15:53:12	55.859516 N	003.205266 W	5.6	305	7	1
30/11/2009	15:53:13	55.859508 N	003.205275 W	1.9	290	9	0.9
30/11/2009	15:53:14	55.859491 N	003.205275 W	0	285	9	0.9
30/11/2009	15:53:15	55.859483 N	003.205275 W	0	295	5	1.5
30/11/2009	15:53:16	55.859475 N	003.205266 W	0	0	7	1.1
30/11/2009	15:53:17	55.859466 N	003.205266 W	0	0	9	0.9
30/11/2009	15:53:18	55.859458 N	003.205266 W	0	0	9	0.9
30/11/2009	15:53:19	55.859458 N	003.205258 W	0	65	9	0.9
30/11/2009	15:53:20	55.859458 N	003.205250 W	0	70	9	0.9
30/11/2009	15:53:21	55.859458 N	003.205250 W	0	245	9	0.9
30/11/2009	15:53:22	55.859408 N	003.205258 W	0	0	8	1
30/11/2009	15:53:23	55.859391 N	003.205250 W	0	0	8	1
30/11/2009	15:53:24	55.859383 N	003.205241 W	0	0	9	0.9
30/11/2009	15:53:25	55.859375 N	003.205250 W	0	0	7	1
30/11/2009	15:53:26	55.859375 N	003.205250 W	0	0	8	0.9
30/11/2009	15:53:27	55.859375 N	003.205250 W	0	0	8	0.9
30/11/2009	15:53:28	55.859366 N	003.205250 W	0	185	9	0.9
30/11/2009	15:53:29	55.859358 N	003.205258 W	1.9	225	9	0.9
30/11/2009	15:53:30	55.859358 N	003.205266 W	0	220	9	0.9
30/11/2009	15:53:31	55.859358 N	003.205266 W	0	285	9	0.9
30/11/2009	15:53:32	55.859350 N	003.205275 W	0	0	9	0.9
30/11/2009	15:53:33	55.859350 N	003.205275 W	0	0	9	0.9
30/11/2009	15:53:34	55.859350 N	003.205283 W	0	0	8	1
30/11/2009	15:53:35	55.859350 N	003.205275 W	0	0	8	1
30/11/2009	15:53:36	55.859350 N	003.205266 W	0	0	9	0.9
30/11/2009	15:53:37	55.859350 N	003.205275 W	0	0	8	1
30/11/2009	15:53:38	55.859350 N	003.205283 W	1.9	305	9	0.9
30/11/2009	15:53:39	55.859358 N	003.205291 W	0	255	8	0.9
30/11/2009	15:53:40	55.859350 N	003.205300 W	0	250	6	2.1
30/11/2009	15:53:41	55.859350 N	003.205308 W	0	265	8	0.9
30/11/2009	15:53:42	55.859341 N	003.205316 W	0	0	9	0.9
30/11/2009	15:53:43	55.859341 N	003.205316 W	0	0	9	0.9
30/11/2009	15:53:44	55.859341 N	003.205316 W	0	0	9	0.9
30/11/2009	15:53:45	55.859341 N	003.205316 W	0	0	9	0.9
30/11/2009	15:53:46	55.859341 N	003.205316 W	0	0	9	0.9
30/11/2009	15:53:47	55.859341 N	003.205316 W	0	0	9	0.9
30/11/2009	15:53:48	55.859341 N	003.205325 W	0	0	9	0.9
30/11/2009	15:53:49	55.859341 N	003.205325 W	0	0	9	0.9
30/11/2009	15:53:50	55.859341 N	003.205325 W	0	0	9	0.9
30/11/2009	15:53:51	55.859341 N	003.205325 W	0	0	10	0.7
30/11/2009	15:53:52	55.859333 N	003.205325 W	1.9	170	3	6.4
30/11/2009	15:53:55	55.859208 N	003.205033 W	46.3	125	4	4.2
30/11/2009	15:53:56	55.859150 N	003.204925 W	37	140	6	1.5
30/11/2009	15:53:57	55.859125 N	003.204891 W	1.9	305	7	1
30/11/2009	15:53:58	55.859133 N	003.204908 W	7.4	320	8	0.9
30/11/2009	15:53:59	55.859158 N	003.204933 W	9.3	315	7	1.1
30/11/2009	15:54:00	55.859183 N	003.204966 W	14.8	330	7	1.5
30/11/2009	15:54:01	55.859225 N	003.205025 W	20.4	325	7	1.5
30/11/2009	15:54:02	55.859275 N	003.205091 W	20.4	325	7	1.2
30/11/2009	15:54:03	55.859316 N	003.205150 W	18.5	310	7	1.2
30/11/2009	15:54:04	55.859341 N	003.205225 W	14.8	295	9	0.8
30/11/2009	15:54:05	55.859350 N	003.205291 W	13	280	9	0.9
30/11/2009	15:54:06	55.859358 N	003.205333 W	3.7	300	9	0.9
30/11/2009	15:54:07	55.859358 N	003.205333 W	1.9	120	9	0.9
30/11/2009	15:54:08	55.859358 N	003.205308 W	7.4	85	9	0.9
30/11/2009	15:54:09	55.859366 N	003.205283 W	7.4	35	8	1.3
30/11/2009	15:54:10	55.859400 N	003.205316 W	22.2	305	9	0.9
30/11/2009	15:54:11	55.859408 N	003.205400 W	16.7	245	9	0.9
30/11/2009	15:54:12	55.859391 N	003.205433 W	5.6	195	8	1
30/11/2009	15:54:13	55.859383 N	003.205441 W	0	45	8	1
30/11/2009	15:54:14	55.859383 N	003.205433 W	0	75	7	1
30/11/2009	15:54:15	55.859383 N	003.205433 W	1.9	145	6	1.1
30/11/2009	15:54:16	55.859400 N	003.205383 W	16.7	65	6	1.1
30/11/2009	15:54:17	55.859416 N	003.205283 W	20.4	65	9	0.8
30/11/2009	15:54:18	55.859441 N	003.205241 W	5.6	15	9	0.9
30/11/2009	15:54:19	55.859441 N	003.205258 W	1.9	295	9	0.9
30/11/2009	15:54:20	55.859441 N	003.205275 W	0	230	9	0.8
30/11/2009	15:54:21	55.859441 N	003.205275 W	0	235	10	0.7
30/11/2009	15:54:22	55.859441 N	003.205283 W	0	15	10	0.7
30/11/2009	15:54:23	55.859441 N	003.205283 W	0	0	10	0.7
30/11/2009	15:54:24	55.859441 N	003.205291 W	0	0	10	0.7
30/11/2009	15:54:25	55.859441 N	003.205291 W	0	0	10	0.7
30/11/2009	15:54:26	55.859441 N	003.205291 W	0	0	9	0.8
30/11/2009	15:54:27	55.859450 N	003.205283 W	1.9	30	5	1.2
30/11/2009	15:54:28	55.859458 N	003.205275 W	7.4	40	8	0.9
30/11/2009	15:54:29	55.859475 N	003.205258 W	5.6	20	8	0.9
30/11/2009	15:54:30	55.859483 N	003.205258 W	1.9	25	9	0.9
30/11/2009	15:54:31	55.859491 N	003.205258 W	0	350	9	0.9
30/11/2009	15:54:32	55.859491 N	003.205258 W	1.9	10	9	0.9
30/11/2009	15:54:33	55.859491 N	003.205258 W	0	205	8	1
30/11/2009	15:54:34	55.859491 N	003.205258 W	0	105	6	1.3
30/11/2009	15:54:35	55.859491 N	003.205241 W	0	0	5	2.4
30/11/2009	15:54:36	55.859416 N	003.205200 W	31.5	165	5	2.4
30/11/2009	15:54:37	55.859341 N	003.205158 W	31.5	165	5	2.5
30/11/2009	15:54:39	55.859250 N	003.205075 W	11.1	150	7	1
30/11/2009	15:54:40	55.859225 N	003.205058 W	7.4	175	7	1.1
30/11/2009	15:54:41	55.859225 N	003.205066 W	5.6	280	6	1.8
30/11/2009	15:54:42	55.859250 N	003.205100 W	13	310	6	1.8
30/11/2009	15:54:43	55.859300 N	003.205158 W	20.4	325	6	1.8
30/11/2009	15:54:44	55.859350 N	003.205208 W	18.5	330	7	1.7
30/11/2009	15:54:45	55.859408 N	003.205250 W	18.5	325	7	1.7
30/11/2009	15:54:46	55.859441 N	003.205291 W	11.1	305	8	0.9
30/11/2009	15:54:47	55.859450 N	003.205316 W	1.9	340	10	0.7
30/11/2009	15:54:48	55.859458 N	003.205308 W	0	245	10	0.7
30/11/2009	15:54:49	55.859450 N	003.205308 W	0	165	9	0.9
30/11/2009	15:54:50	55.859450 N	003.205291 W	0	0	9	0.9
30/11/2009	15:54:51	55.859458 N	003.205283 W	0	0	10	0.7
30/11/2009	15:54:52	55.859441 N	003.205300 W	5.6	220	9	0.8
30/11/2009	15:54:53	55.859433 N	003.205316 W	5.6	210	10	0.7
30/11/2009	15:54:54	55.859416 N	003.205333 W	7.4	240	10	0.7
30/11/2009	15:54:55	55.859416 N	003.205358 W	3.7	275	10	0.7
30/11/2009	15:54:56	55.859416 N	003.205366 W	0	305	10	0.7
30/11/2009	15:54:57	55.859416 N	003.205366 W	0	115	10	0.7
30/11/2009	15:54:58	55.859408 N	003.205333 W	0	0	10	0.7
30/11/2009	15:54:59	55.859408 N	003.205325 W	0	0	10	0.7
30/11/2009	15:55:00	55.859408 N	003.205316 W	0	0	10	0.7
30/11/2009	15:55:01	55.859408 N	003.205316 W	0	0	10	0.7
30/11/2009	15:55:02	55.859408 N	003.205308 W	0	0	10	0.7
30/11/2009	15:55:03	55.859408 N	003.205308 W	0	0	8	1.1
30/11/2009	15:55:04	55.859400 N	003.205300 W	3.7	145	5	1.4
30/11/2009	15:55:05	55.859416 N	003.205266 W	14.8	45	6	1.2
30/11/2009	15:55:06	55.859450 N	003.205233 W	13	15	8	1.1
30/11/2009	15:55:07	55.859475 N	003.205233 W	3.7	355	9	0.9
30/11/2009	15:55:08	55.859483 N	003.205241 W	1.9	280	9	0.8
30/11/2009	15:55:09	55.859483 N	003.205250 W	0	290	9	0.8
30/11/2009	15:55:10	55.859483 N	003.205250 W	0	315	9	0.9
30/11/2009	15:55:11	55.859483 N	003.205250 W	0	30	9	0.9
30/11/2009	15:55:12	55.859491 N	003.205250 W	0	40	9	0.9
30/11/2009	15:55:13	55.859491 N	003.205250 W	0	170	9	0.9
30/11/2009	15:55:14	55.859500 N	003.205241 W	3.7	15	9	0.9
30/11/2009	15:55:15	55.859508 N	003.205233 W	5.6	20	9	0.9
30/11/2009	15:55:16	55.859525 N	003.205225 W	1.9	25	9	0.9
30/11/2009	15:55:17	55.859525 N	003.205225 W	0	185	9	0.9
30/11/2009	15:55:18	55.859525 N	003.205225 W	0	260	9	0.9
30/11/2009	15:55:19	55.859516 N	003.205216 W	5.6	155	9	0.9
30/11/2009	15:55:20	55.859508 N	003.205208 W	5.6	155	4	4.5
30/11/2009	15:55:21	55.859500 N	003.205191 W	5.6	115	3	4.9
30/11/2009	15:55:22	55.859475 N	003.205175 W	14.8	175	5	1.9
30/11/2009	15:55:23	55.859416 N	003.205166 W	29.6	180	6	1.4
30/11/2009	15:55:24	55.859341 N	003.205166 W	24.1	180	5	2.2
30/11/2009	15:55:25	55.859291 N	003.205216 W	29.6	275	5	2.2
30/11/2009	15:55:26	55.859291 N	003.205283 W	13	300	4	1.4
30/11/2009	15:55:27	55.859316 N	003.205325 W	18.5	325	5	2.3
30/11/2009	15:55:28	55.859350 N	003.205350 W	18.5	340	7	1.6
30/11/2009	15:55:29	55.859383 N	003.205350 W	14.8	345	8	1
30/11/2009	15:55:30	55.859416 N	003.205350 W	9.3	10	9	0.9
30/11/2009	15:55:31	55.859425 N	003.205341 W	0	200	9	0.9
30/11/2009	15:55:32	55.859416 N	003.205341 W	0	190	9	0.9
30/11/2009	15:55:33	55.859408 N	003.205341 W	0	0	9	0.9
30/11/2009	15:55:34	55.859408 N	003.205341 W	0	0	9	0.9
30/11/2009	15:55:35	55.859391 N	003.205333 W	0	0	8	1
30/11/2009	15:55:36	55.859391 N	003.205325 W	0	135	7	1.1
30/11/2009	15:55:37	55.859383 N	003.205316 W	0	130	8	1
30/11/2009	15:55:38	55.859383 N	003.205316 W	0	105	8	0.9
30/11/2009	15:55:39	55.859383 N	003.205308 W	0	190	8	0.9
30/11/2009	15:55:40	55.859375 N	003.205283 W	0	0	9	0.8
30/11/2009	15:55:41	55.859383 N	003.205283 W	0	0	9	0.8
30/11/2009	15:55:42	55.859383 N	003.205283 W	0	0	8	0.9
30/11/2009	15:55:43	55.859383 N	003.205275 W	0	0	8	0.9
30/11/2009	15:55:44	55.859383 N	003.205275 W	0	0	9	0.8
30/11/2009	15:55:45	55.859383 N	003.205275 W	0	0	7	1.1
30/11/2009	15:55:46	55.859383 N	003.205275 W	0	0	8	1
30/11/2009	15:55:47	55.859391 N	003.205258 W	1.9	60	4	1.5
30/11/2009	15:55:48	55.859408 N	003.205241 W	11.1	40	8	1
30/11/2009	15:55:49	55.859425 N	003.205216 W	5.6	25	9	0.8
30/11/2009	15:55:50	55.859433 N	003.205208 W	1.9	105	9	0.8
30/11/2009	15:55:51	55.859433 N	003.205200 W	5.6	60	8	1
30/11/2009	15:55:52	55.859441 N	003.205175 W	5.6	25	9	0.8
30/11/2009	15:55:53	55.859458 N	003.205175 W	3.7	15	8	1
30/11/2009	15:55:54	55.859475 N	003.205158 W	7.4	40	8	1
30/11/2009	15:55:55	55.859491 N	003.205133 W	5.6	35	8	1
30/11/2009	15:55:56	55.859500 N	003.205125 W	1.9	30	8	1
30/11/2009	15:55:57	55.859500 N	003.205116 W	1.9	40	8	1
30/11/2009	15:55:58	55.859508 N	003.205116 W	1.9	15	8	1
30/11/2009	15:55:59	55.859508 N	003.205116 W	0	185	8	1
30/11/2009	15:56:00	55.859508 N	003.205116 W	0	190	8	1
30/11/2009	15:56:01	55.859500 N	003.205116 W	1.9	225	6	1.7
30/11/2009	15:56:02	55.859500 N	003.205133 W	1.9	260	5	2.5
30/11/2009	15:56:03	55.859491 N	003.205133 W	0	245	6	1.3
30/11/2009	15:56:06	55.859450 N	003.205250 W	20.4	235	7	1
30/11/2009	15:56:07	55.859425 N	003.205316 W	11.1	255	8	0.9
30/11/2009	15:56:08	55.859425 N	003.205341 W	0	310	9	0.8
30/11/2009	15:56:09	55.859433 N	003.205341 W	5.6	0	8	0.9
30/11/2009	15:56:10	55.859450 N	003.205341 W	9.3	355	8	1
30/11/2009	15:56:11	55.859483 N	003.205358 W	16.7	335	7	1.2
30/11/2009	15:56:12	55.859525 N	003.205391 W	18.5	335	7	1.2
30/11/2009	15:56:13	55.859558 N	003.205433 W	16.7	325	8	1.1
30/11/2009	15:56:14	55.859591 N	003.205475 W	16.7	320	5	1.9
30/11/2009	15:56:15	55.859616 N	003.205533 W	16.7	300	4	1.5
30/11/2009	15:56:16	55.859616 N	003.205550 W	1.9	295	7	1.1
30/11/2009	15:56:17	55.859591 N	003.205516 W	9.3	155	6	2
30/11/2009	15:56:18	55.859541 N	003.205466 W	7.4	170	5	3.4
30/11/2009	15:56:19	55.859483 N	003.205391 W	25.9	135	5	3.4
30/11/2009	15:56:20	55.859416 N	003.205250 W	33.3	125	5	3.4
30/11/2009	15:56:21	55.859358 N	003.205100 W	31.5	120	5	3.4
30/11/2009	15:56:22	55.859316 N	003.205016 W	7.4	140	6	1.2
30/11/2009	15:56:23	55.859275 N	003.204966 W	16.7	145	6	2.5
30/11/2009	15:56:24	55.859233 N	003.204933 W	14.8	150	8	1
30/11/2009	15:56:25	55.859183 N	003.204891 W	13	155	9	0.9
30/11/2009	15:56:26	55.859150 N	003.204850 W	3.7	135	9	0.9
30/11/2009	15:56:27	55.859133 N	003.204833 W	0	325	8	0.9
30/11/2009	15:56:28	55.859133 N	003.204825 W	0	325	9	0.9
30/11/2009	15:56:29	55.859125 N	003.204825 W	1.9	305	9	0.9
30/11/2009	15:56:30	55.859125 N	003.204825 W	1.9	325	10	0.7
30/11/2009	15:56:31	55.859125 N	003.204825 W	3.7	300	9	0.9
30/11/2009	15:56:32	55.859125 N	003.204841 W	5.6	295	9	0.9
30/11/2009	15:56:33	55.859125 N	003.204850 W	1.9	300	9	0.9
30/11/2009	15:56:34	55.859125 N	003.204850 W	0	350	9	0.9
30/11/2009	15:56:35	55.859125 N	003.204850 W	0	310	9	0.9
30/11/2009	15:56:36	55.859125 N	003.204850 W	3.7	345	9	0.9
30/11/2009	15:56:37	55.859141 N	003.204850 W	9.3	5	9	0.9
30/11/2009	15:56:38	55.859166 N	003.204833 W	11.1	10	8	0.9
30/11/2009	15:56:39	55.859200 N	003.204833 W	11.1	340	7	1
30/11/2009	15:56:40	55.859225 N	003.204858 W	14.8	330	6	1.8
30/11/2009	15:56:41	55.859258 N	003.204891 W	16.7	330	6	1.2
30/11/2009	15:56:42	55.859266 N	003.204916 W	1.9	200	9	0.8
30/11/2009	15:56:43	55.859266 N	003.204916 W	0	130	9	0.8
30/11/2009	15:56:44	55.859266 N	003.204916 W	1.9	320	9	0.8
30/11/2009	15:56:45	55.859266 N	003.204925 W	1.9	300	8	0.9
30/11/2009	15:56:46	55.859266 N	003.204925 W	0	230	8	0.9
30/11/2009	15:56:47	55.859266 N	003.204925 W	0	145	9	0.8
30/11/2009	15:56:48	55.859266 N	003.204925 W	0	145	9	0.8
30/11/2009	15:56:49	55.859258 N	003.204925 W	0	140	9	0.8
30/11/2009	15:56:50	55.859258 N	003.204925 W	0	330	9	0.8
30/11/2009	15:56:51	55.859258 N	003.204916 W	0	0	9	0.8
30/11/2009	15:56:52	55.859250 N	003.204925 W	0	345	10	0.7
30/11/2009	15:56:53	55.859250 N	003.204933 W	0	320	8	0.9
30/11/2009	15:56:54	55.859250 N	003.204925 W	3.7	135	7	1
30/11/2009	15:56:55	55.859233 N	003.204891 W	9.3	130	9	0.8
30/11/2009	15:56:56	55.859233 N	003.204866 W	3.7	60	9	0.8
30/11/2009	15:56:57	55.859233 N	003.204858 W	0	335	9	0.8
30/11/2009	15:56:58	55.859241 N	003.204858 W	3.7	30	8	0.8
30/11/2009	15:56:59	55.859250 N	003.204850 W	3.7	355	3	4.1
30/11/2009	15:57:00	55.859283 N	003.204891 W	24.1	325	3	2
30/11/2009	15:57:02	55.859325 N	003.205066 W	31.5	285	3	2
30/11/2009	15:57:03	55.859350 N	003.205233 W	29.6	280	6	1.4
30/11/2009	15:57:04	55.859341 N	003.205308 W	9.3	210	7	1.2
30/11/2009	15:57:05	55.859333 N	003.205325 W	1.9	195	8	0.9
30/11/2009	15:57:06	55.859325 N	003.205308 W	9.3	105	9	0.8
30/11/2009	15:57:07	55.859325 N	003.205266 W	11.1	95	9	0.8
30/11/2009	15:57:08	55.859325 N	003.205216 W	11.1	90	10	0.7
30/11/2009	15:57:09	55.859325 N	003.205183 W	3.7	80	10	0.7
30/11/2009	15:57:10	55.859333 N	003.205175 W	3.7	40	9	0.8
30/11/2009	15:57:11	55.859350 N	003.205166 W	7.4	35	9	0.8
30/11/2009	15:57:12	55.859366 N	003.205150 W	7.4	10	9	0.9
30/11/2009	15:57:13	55.859391 N	003.205166 W	7.4	325	10	0.7
30/11/2009	15:57:14	55.859408 N	003.205191 W	7.4	310	10	0.7
30/11/2009	15:57:15	55.859425 N	003.205216 W	5.6	330	9	0.8
30/11/2009	15:57:16	55.859433 N	003.205233 W	0	300	10	0.7
30/11/2009	15:57:17	55.859433 N	003.205233 W	0	270	10	0.7
30/11/2009	15:57:18	55.859433 N	003.205241 W	0	210	10	0.7
30/11/2009	15:57:19	55.859433 N	003.205241 W	0	60	10	0.7
30/11/2009	15:57:20	55.859441 N	003.205233 W	5.6	25	10	0.7
30/11/2009	15:57:21	55.859458 N	003.205216 W	11.1	35	9	0.9
30/11/2009	15:57:22	55.859483 N	003.205175 W	13	45	9	0.9
30/11/2009	15:57:23	55.859508 N	003.205141 W	11.1	45	8	1
30/11/2009	15:57:24	55.859525 N	003.205116 W	3.7	40	8	1
30/11/2009	15:57:25	55.859533 N	003.205108 W	0	90	8	1
30/11/2009	15:57:26	55.859533 N	003.205108 W	0	45	8	1
[truncated: 8,365 more rows]
