# Supplementary material for: Global Positioning System Derived Performance Measures Are Responsive Indicators of Physical Activity, Disease and the Success of Clinical Treatments in Domestic Dogs
Source: PLoS One. 2015 Feb 18;10(2):e0117094. doi: 10.1371/journal.pone.0117094 (PMC4332864; doi:10.1371/journal.pone.0117094)
Supplement: S2 Appendix — Each file contains data in rows, with each row reporting the date (Date), time (Time), position (Latitude, Longitude), speed (Speed, in kilometres per second), direction (Heading, in degrees), the number of satellites (Satellites) and the Horizontal Dilution of Precision (HDOP) for each second of the recording taken from each dog. The data for the ten healthy dogs are contained in the files with the postfix Data Dog 1, Data Dog 2 etc., and the data for the osteoarthritic dogs are contained in the files listed with the postfix OA_Dog 1 Pre, OA_Dog 1 Post etc. where the file denoted “Pre” contains data recorded from the dog before analgesic treatment and the file denoted “Post” contains data recorded from the dogs two weeks after starting analgesic treatment. (ZIP) [file pone.0117094.s002.zip › PONE-D-14-27497/Data Dog 4.txt]

Date	Time	Latitude (dd.dddddd)	Longitude (ddd.dddddd)	Speed (kph)	Heading	Satellites	HDOP
02/11/2009	14:13:36	55.863683 N	003.201925 W	5.6	215	3	3.5
02/11/2009	14:13:37	55.863650 N	003.201941 W	5.6	215	3	3.5
02/11/2009	14:13:38	55.863633 N	003.201958 W	5.6	215	3	3.5
02/11/2009	14:13:39	55.863616 N	003.201975 W	7.4	220	3	3.5
02/11/2009	14:13:40	55.863600 N	003.201991 W	5.6	210	3	3.5
02/11/2009	14:13:41	55.863591 N	003.202008 W	1.9	215	3	3.5
02/11/2009	14:13:42	55.863583 N	003.202016 W	3.7	215	3	3.5
02/11/2009	14:13:43	55.863566 N	003.202033 W	5.6	215	3	3.5
02/11/2009	14:13:44	55.863558 N	003.202050 W	5.6	220	3	3.5
02/11/2009	14:13:45	55.863541 N	003.202058 W	5.6	215	3	3.5
02/11/2009	14:13:46	55.863533 N	003.202075 W	3.7	210	3	3.5
02/11/2009	14:13:47	55.863516 N	003.202091 W	5.6	215	3	3.5
02/11/2009	14:13:48	55.863508 N	003.202108 W	5.6	220	3	3.5
02/11/2009	14:13:49	55.863500 N	003.202125 W	3.7	225	3	3.5
02/11/2009	14:13:50	55.863483 N	003.202133 W	3.7	210	3	3.5
02/11/2009	14:13:51	55.863475 N	003.202150 W	3.7	220	3	3.5
02/11/2009	14:13:52	55.863466 N	003.202166 W	5.6	215	3	3.5
02/11/2009	14:13:53	55.863450 N	003.202183 W	5.6	220	3	3.5
02/11/2009	14:13:54	55.863433 N	003.202200 W	5.6	220	3	3.5
02/11/2009	14:13:57	55.863400 N	003.202250 W	3.7	215	3	3.5
02/11/2009	14:13:58	55.863391 N	003.202266 W	5.6	220	3	3.5
02/11/2009	14:13:59	55.863375 N	003.202283 W	5.6	215	3	3.5
02/11/2009	14:14:00	55.863358 N	003.202291 W	5.6	220	3	3.5
02/11/2009	14:14:01	55.863350 N	003.202316 W	5.6	225	3	3.5
02/11/2009	14:14:02	55.863333 N	003.202325 W	3.7	220	3	3.5
02/11/2009	14:14:03	55.863325 N	003.202333 W	3.7	155	3	3.5
02/11/2009	14:14:04	55.863316 N	003.202341 W	7.4	235	3	3.5
02/11/2009	14:14:05	55.863308 N	003.202358 W	3.7	225	3	3.5
02/11/2009	14:14:06	55.863291 N	003.202375 W	5.6	220	3	3.5
02/11/2009	14:14:07	55.863283 N	003.202391 W	3.7	230	3	3.5
02/11/2009	14:14:08	55.863275 N	003.202408 W	3.7	235	3	3.5
02/11/2009	14:14:09	55.863266 N	003.202425 W	5.6	245	3	3.5
02/11/2009	14:14:10	55.863241 N	003.202441 W	14.8	185	3	3.5
02/11/2009	14:14:12	55.863200 N	003.202475 W	5.6	225	3	3.5
02/11/2009	14:14:13	55.863183 N	003.202491 W	5.6	225	3	3.5
02/11/2009	14:14:14	55.863175 N	003.202508 W	5.6	225	3	3.5
02/11/2009	14:14:15	55.863166 N	003.202491 W	11.1	100	3	3.5
02/11/2009	14:14:16	55.863166 N	003.202433 W	11.1	95	3	3.5
02/11/2009	14:14:17	55.863158 N	003.202416 W	3.7	220	3	3.5
02/11/2009	14:14:18	55.863150 N	003.202433 W	5.6	225	3	3.5
02/11/2009	14:14:19	55.863133 N	003.202458 W	5.6	235	3	3.5
02/11/2009	14:14:20	55.863125 N	003.202475 W	5.6	230	3	3.5
02/11/2009	14:14:21	55.863116 N	003.202500 W	5.6	230	3	3.5
02/11/2009	14:14:22	55.863100 N	003.202516 W	7.4	195	3	3.5
02/11/2009	14:14:23	55.863091 N	003.202533 W	5.6	245	3	3.5
02/11/2009	14:14:24	55.863075 N	003.202558 W	7.4	200	3	3.5
02/11/2009	14:14:25	55.863066 N	003.202575 W	3.7	265	3	3.5
02/11/2009	14:14:26	55.863058 N	003.202600 W	5.6	235	3	3.5
02/11/2009	14:14:27	55.863050 N	003.202625 W	5.6	225	3	3.5
02/11/2009	14:14:28	55.863041 N	003.202641 W	5.6	220	3	3.5
02/11/2009	14:14:29	55.863033 N	003.202658 W	5.6	215	3	3.5
02/11/2009	14:14:30	55.863016 N	003.202675 W	3.7	220	3	3.5
02/11/2009	14:14:31	55.863008 N	003.202691 W	5.6	205	3	3.5
02/11/2009	14:14:32	55.862991 N	003.202700 W	5.6	205	3	3.5
02/11/2009	14:14:33	55.862975 N	003.202716 W	5.6	215	3	3.5
02/11/2009	14:14:34	55.862966 N	003.202733 W	5.6	205	3	3.5
02/11/2009	14:14:35	55.862950 N	003.202750 W	5.6	215	3	3.5
02/11/2009	14:14:36	55.862933 N	003.202766 W	5.6	205	3	3.5
02/11/2009	14:14:37	55.862925 N	003.202775 W	5.6	195	3	3.5
02/11/2009	14:14:38	55.862908 N	003.202783 W	3.7	210	3	3.5
02/11/2009	14:14:39	55.862900 N	003.202800 W	3.7	230	3	3.5
02/11/2009	14:14:40	55.862883 N	003.202816 W	5.6	215	3	3.5
02/11/2009	14:14:41	55.862866 N	003.202833 W	5.6	210	3	3.5
02/11/2009	14:14:42	55.862858 N	003.202850 W	3.7	215	3	3.5
02/11/2009	14:14:43	55.862850 N	003.202866 W	5.6	220	3	3.5
02/11/2009	14:14:44	55.862833 N	003.202883 W	5.6	215	3	3.5
02/11/2009	14:14:45	55.862825 N	003.202908 W	5.6	220	3	3.5
02/11/2009	14:14:46	55.862808 N	003.202916 W	9.3	195	3	3.5
02/11/2009	14:14:47	55.862783 N	003.202933 W	7.4	215	3	3.5
02/11/2009	14:14:48	55.862775 N	003.202958 W	5.6	240	3	3.5
02/11/2009	14:14:49	55.862766 N	003.202975 W	5.6	220	3	3.5
02/11/2009	14:14:50	55.862758 N	003.202991 W	5.6	220	3	3.5
02/11/2009	14:14:51	55.862741 N	003.203008 W	5.6	215	3	3.5
02/11/2009	14:14:52	55.862733 N	003.203033 W	5.6	225	4	3.4
02/11/2009	14:14:53	55.862725 N	003.203050 W	5.6	225	4	3.4
02/11/2009	14:14:54	55.862708 N	003.203066 W	5.6	210	4	3.4
02/11/2009	14:14:55	55.862700 N	003.203083 W	5.6	220	4	3.4
02/11/2009	14:14:56	55.862691 N	003.203108 W	5.6	220	4	3.4
02/11/2009	14:14:57	55.862675 N	003.203125 W	5.6	215	4	3.4
02/11/2009	14:14:58	55.862666 N	003.203150 W	5.6	220	4	3.4
02/11/2009	14:14:59	55.862650 N	003.203166 W	5.6	210	4	3.4
02/11/2009	14:15:00	55.862641 N	003.203183 W	5.6	215	4	3.4
02/11/2009	14:15:01	55.862625 N	003.203200 W	5.6	215	4	3.4
02/11/2009	14:15:02	55.862616 N	003.203216 W	5.6	215	4	3.4
02/11/2009	14:15:03	55.862600 N	003.203233 W	5.6	210	5	3.4
02/11/2009	14:15:04	55.862591 N	003.203241 W	5.6	190	5	3.4
02/11/2009	14:15:05	55.862575 N	003.203250 W	5.6	220	5	3.4
02/11/2009	14:15:06	55.862566 N	003.203258 W	5.6	210	5	3.4
02/11/2009	14:15:07	55.862550 N	003.203258 W	5.6	165	5	3.4
02/11/2009	14:15:08	55.862533 N	003.203250 W	11.1	175	5	3.4
02/11/2009	14:15:09	55.862500 N	003.203250 W	13	185	4	6
02/11/2009	14:15:10	55.862475 N	003.203258 W	9.3	190	3	12.7
02/11/2009	14:15:11	55.862458 N	003.203266 W	5.6	205	5	3.4
02/11/2009	14:15:12	55.862441 N	003.203275 W	3.7	200	5	3.4
02/11/2009	14:15:13	55.862433 N	003.203283 W	5.6	205	5	3.4
02/11/2009	14:15:14	55.862416 N	003.203300 W	3.7	220	5	3.4
02/11/2009	14:15:15	55.862408 N	003.203308 W	5.6	210	5	3.4
02/11/2009	14:15:16	55.862400 N	003.203316 W	3.7	200	5	3.4
02/11/2009	14:15:17	55.862383 N	003.203325 W	5.6	200	5	3.4
02/11/2009	14:15:18	55.862366 N	003.203333 W	5.6	205	5	3.4
02/11/2009	14:15:19	55.862358 N	003.203350 W	3.7	210	5	3.4
02/11/2009	14:15:20	55.862350 N	003.203358 W	3.7	205	5	3.4
02/11/2009	14:15:21	55.862333 N	003.203366 W	5.6	210	5	3.4
02/11/2009	14:15:22	55.862325 N	003.203383 W	3.7	225	5	3.4
02/11/2009	14:15:23	55.862316 N	003.203400 W	3.7	205	5	3.4
02/11/2009	14:15:24	55.862300 N	003.203408 W	5.6	210	5	3.4
02/11/2009	14:15:25	55.862291 N	003.203425 W	5.6	210	5	3.4
02/11/2009	14:15:26	55.862275 N	003.203433 W	3.7	210	5	3.4
02/11/2009	14:15:27	55.862266 N	003.203450 W	3.7	215	5	3.4
02/11/2009	14:15:28	55.862258 N	003.203458 W	1.9	225	6	1.5
02/11/2009	14:15:29	55.862258 N	003.203466 W	1.9	240	6	1.5
02/11/2009	14:15:30	55.862266 N	003.203475 W	0	255	6	1.5
02/11/2009	14:15:31	55.862266 N	003.203475 W	0	315	6	1.5
02/11/2009	14:15:32	55.862300 N	003.203475 W	0	0	6	1.5
02/11/2009	14:15:33	55.862308 N	003.203475 W	0	0	6	1.5
02/11/2009	14:15:34	55.862308 N	003.203475 W	0	0	6	1.5
02/11/2009	14:15:35	55.862316 N	003.203475 W	0	0	6	1.5
02/11/2009	14:15:36	55.862316 N	003.203475 W	0	0	6	1.5
02/11/2009	14:15:37	55.862300 N	003.203466 W	5.6	155	6	1.5
02/11/2009	14:15:38	55.862283 N	003.203450 W	5.6	165	5	1.7
02/11/2009	14:15:39	55.862275 N	003.203458 W	5.6	210	6	1.5
02/11/2009	14:15:40	55.862258 N	003.203466 W	5.6	215	6	1.5
02/11/2009	14:15:41	55.862250 N	003.203483 W	5.6	220	6	1.5
02/11/2009	14:15:42	55.862241 N	003.203500 W	3.7	220	6	1.5
02/11/2009	14:15:43	55.862233 N	003.203516 W	3.7	225	6	1.5
02/11/2009	14:15:44	55.862225 N	003.203533 W	3.7	225	6	1.5
02/11/2009	14:15:45	55.862216 N	003.203550 W	3.7	225	6	1.5
02/11/2009	14:15:46	55.862208 N	003.203566 W	3.7	225	6	1.5
02/11/2009	14:15:47	55.862200 N	003.203583 W	3.7	215	6	1.5
02/11/2009	14:15:48	55.862191 N	003.203600 W	3.7	220	6	1.5
02/11/2009	14:15:49	55.862183 N	003.203616 W	3.7	220	6	1.5
02/11/2009	14:15:50	55.862175 N	003.203633 W	3.7	210	6	1.5
02/11/2009	14:15:51	55.862158 N	003.203641 W	3.7	210	6	1.5
02/11/2009	14:15:52	55.862150 N	003.203658 W	3.7	210	6	1.5
02/11/2009	14:15:53	55.862141 N	003.203666 W	3.7	210	6	1.5
02/11/2009	14:15:54	55.862125 N	003.203683 W	3.7	210	6	1.5
02/11/2009	14:15:55	55.862116 N	003.203691 W	3.7	210	6	1.5
02/11/2009	14:15:56	55.862108 N	003.203708 W	3.7	210	6	1.5
02/11/2009	14:15:57	55.862091 N	003.203716 W	5.6	205	6	1.5
02/11/2009	14:15:58	55.862083 N	003.203733 W	5.6	215	6	1.5
02/11/2009	14:15:59	55.862075 N	003.203750 W	3.7	220	6	1.5
02/11/2009	14:16:00	55.862058 N	003.203766 W	3.7	215	6	1.5
02/11/2009	14:16:01	55.862050 N	003.203775 W	3.7	220	6	1.5
02/11/2009	14:16:02	55.862041 N	003.203800 W	5.6	220	6	1.5
02/11/2009	14:16:03	55.862033 N	003.203816 W	3.7	225	6	1.5
02/11/2009	14:16:04	55.862025 N	003.203833 W	3.7	215	6	1.5
02/11/2009	14:16:05	55.862008 N	003.203841 W	5.6	205	6	1.5
02/11/2009	14:16:06	55.862000 N	003.203858 W	5.6	205	6	1.5
02/11/2009	14:16:07	55.861983 N	003.203866 W	5.6	205	5	1.6
02/11/2009	14:16:08	55.861975 N	003.203883 W	5.6	205	5	1.6
02/11/2009	14:16:09	55.861966 N	003.203891 W	1.9	210	6	1.5
02/11/2009	14:16:10	55.861958 N	003.203908 W	3.7	255	5	1.9
02/11/2009	14:16:11	55.861958 N	003.203925 W	3.7	275	6	1.5
02/11/2009	14:16:12	55.861958 N	003.203950 W	3.7	285	6	1.5
02/11/2009	14:16:13	55.861958 N	003.203966 W	3.7	250	6	1.5
02/11/2009	14:16:14	55.861958 N	003.203983 W	1.9	255	6	1.5
02/11/2009	14:16:15	55.861950 N	003.204000 W	3.7	225	6	1.5
02/11/2009	14:16:16	55.861941 N	003.204016 W	5.6	215	5	1.6
02/11/2009	14:16:17	55.861933 N	003.204033 W	3.7	200	6	1.5
02/11/2009	14:16:18	55.861925 N	003.204041 W	3.7	205	5	1.6
02/11/2009	14:16:19	55.861916 N	003.204050 W	1.9	205	6	1.5
02/11/2009	14:16:20	55.861900 N	003.204050 W	5.6	180	6	1.5
02/11/2009	14:16:21	55.861891 N	003.204050 W	5.6	180	5	1.9
02/11/2009	14:16:22	55.861883 N	003.204058 W	1.9	240	5	1.9
02/11/2009	14:16:23	55.861875 N	003.204075 W	3.7	230	5	1.9
02/11/2009	14:16:24	55.861875 N	003.204075 W	0	0	5	1.9
02/11/2009	14:16:25	55.861875 N	003.204075 W	0	0	6	1.5
02/11/2009	14:16:26	55.861866 N	003.204091 W	5.6	220	6	1.5
02/11/2009	14:16:27	55.861858 N	003.204108 W	3.7	235	6	1.5
02/11/2009	14:16:28	55.861850 N	003.204125 W	3.7	215	6	1.5
02/11/2009	14:16:29	55.861833 N	003.204141 W	5.6	225	6	1.5
02/11/2009	14:16:30	55.861825 N	003.204158 W	5.6	225	6	1.5
02/11/2009	14:16:31	55.861816 N	003.204183 W	3.7	235	6	1.5
02/11/2009	14:16:32	55.861808 N	003.204200 W	5.6	235	6	1.5
02/11/2009	14:16:33	55.861800 N	003.204216 W	3.7	225	5	1.6
02/11/2009	14:16:34	55.861791 N	003.204233 W	5.6	220	5	1.6
02/11/2009	14:16:35	55.861775 N	003.204258 W	5.6	220	6	1.5
02/11/2009	14:16:36	55.861766 N	003.204275 W	5.6	225	6	1.5
02/11/2009	14:16:37	55.861758 N	003.204291 W	3.7	230	6	1.5
02/11/2009	14:16:38	55.861758 N	003.204308 W	3.7	300	6	1.5
02/11/2009	14:16:39	55.861758 N	003.204325 W	3.7	295	5	3.5
02/11/2009	14:16:40	55.861758 N	003.204341 W	3.7	215	5	3.5
02/11/2009	14:16:41	55.861741 N	003.204358 W	9.3	205	5	3.5
02/11/2009	14:16:42	55.861725 N	003.204375 W	3.7	220	4	3.4
02/11/2009	14:16:43	55.861716 N	003.204391 W	5.6	215	6	1.5
02/11/2009	14:16:44	55.861708 N	003.204400 W	1.9	285	6	1.5
02/11/2009	14:16:45	55.861716 N	003.204416 W	1.9	265	6	1.5
02/11/2009	14:16:46	55.861708 N	003.204433 W	3.7	245	5	1.9
02/11/2009	14:16:47	55.861708 N	003.204458 W	3.7	260	6	1.5
02/11/2009	14:16:48	55.861708 N	003.204475 W	3.7	230	5	1.6
02/11/2009	14:16:49	55.861700 N	003.204491 W	3.7	235	5	1.9
02/11/2009	14:16:50	55.861691 N	003.204508 W	3.7	235	5	1.9
02/11/2009	14:16:51	55.861683 N	003.204525 W	3.7	225	5	1.9
02/11/2009	14:16:52	55.861683 N	003.204541 W	3.7	245	6	1.5
02/11/2009	14:16:53	55.861675 N	003.204566 W	3.7	245	5	1.9
02/11/2009	14:16:54	55.861675 N	003.204566 W	0	0	6	1.5
02/11/2009	14:16:55	55.861675 N	003.204566 W	0	0	6	1.5
02/11/2009	14:16:56	55.861675 N	003.204566 W	0	0	5	1.6
02/11/2009	14:16:57	55.861666 N	003.204583 W	3.7	225	6	1.5
02/11/2009	14:16:58	55.861658 N	003.204600 W	3.7	240	6	1.5
02/11/2009	14:16:59	55.861650 N	003.204616 W	3.7	215	5	1.9
02/11/2009	14:17:00	55.861641 N	003.204625 W	3.7	225	5	1.9
02/11/2009	14:17:01	55.861633 N	003.204641 W	3.7	230	5	1.9
02/11/2009	14:17:02	55.861625 N	003.204658 W	5.6	220	5	1.9
02/11/2009	14:17:03	55.861608 N	003.204683 W	5.6	220	5	1.9
02/11/2009	14:17:04	55.861600 N	003.204700 W	3.7	225	5	1.9
02/11/2009	14:17:05	55.861591 N	003.204716 W	3.7	250	5	1.9
02/11/2009	14:17:06	55.861591 N	003.204741 W	5.6	245	5	1.9
02/11/2009	14:17:07	55.861583 N	003.204758 W	3.7	240	6	1.5
02/11/2009	14:17:08	55.861575 N	003.204775 W	3.7	225	6	1.5
02/11/2009	14:17:09	55.861566 N	003.204791 W	3.7	215	5	1.6
02/11/2009	14:17:10	55.861558 N	003.204808 W	3.7	220	6	1.5
02/11/2009	14:17:11	55.861550 N	003.204816 W	5.6	210	6	1.5
02/11/2009	14:17:12	55.861533 N	003.204833 W	5.6	205	6	1.5
02/11/2009	14:17:13	55.861516 N	003.204850 W	5.6	230	6	1.5
02/11/2009	14:17:14	55.861508 N	003.204866 W	5.6	230	6	1.5
02/11/2009	14:17:15	55.861500 N	003.204883 W	3.7	225	6	1.5
02/11/2009	14:17:16	55.861491 N	003.204900 W	5.6	225	6	1.5
02/11/2009	14:17:17	55.861483 N	003.204925 W	5.6	225	6	1.5
02/11/2009	14:17:18	55.861466 N	003.204941 W	5.6	225	6	1.5
02/11/2009	14:17:19	55.861458 N	003.204958 W	3.7	230	6	1.5
02/11/2009	14:17:20	55.861450 N	003.204983 W	5.6	230	6	1.5
02/11/2009	14:17:21	55.861441 N	003.205000 W	5.6	225	6	1.5
02/11/2009	14:17:22	55.861425 N	003.205016 W	5.6	225	4	3.4
02/11/2009	14:17:23	55.861416 N	003.205041 W	3.7	215	5	3.5
02/11/2009	14:17:24	55.861408 N	003.205058 W	3.7	235	6	1.5
02/11/2009	14:17:25	55.861400 N	003.205075 W	3.7	245	6	1.5
02/11/2009	14:17:26	55.861400 N	003.205100 W	3.7	250	6	1.5
02/11/2009	14:17:27	55.861400 N	003.205100 W	0	0	5	3.5
02/11/2009	14:17:28	55.861408 N	003.205108 W	3.7	320	5	3.5
02/11/2009	14:17:29	55.861416 N	003.205125 W	1.9	310	5	1.6
02/11/2009	14:17:31	55.861416 N	003.205158 W	3.7	245	5	1.6
02/11/2009	14:17:32	55.861416 N	003.205166 W	1.9	240	5	1.9
02/11/2009	14:17:33	55.861408 N	003.205191 W	5.6	230	5	1.9
02/11/2009	14:17:34	55.861391 N	003.205208 W	3.7	225	6	1.5
02/11/2009	14:17:35	55.861383 N	003.205225 W	3.7	235	5	1.9
02/11/2009	14:17:36	55.861383 N	003.205233 W	3.7	235	6	1.5
02/11/2009	14:17:37	55.861375 N	003.205258 W	5.6	250	5	1.6
02/11/2009	14:17:38	55.861366 N	003.205266 W	3.7	205	5	1.6
02/11/2009	14:17:39	55.861358 N	003.205283 W	5.6	230	5	1.6
02/11/2009	14:17:40	55.861341 N	003.205291 W	3.7	160	4	3.7
02/11/2009	14:17:41	55.861341 N	003.205266 W	9.3	70	5	1.9
02/11/2009	14:17:42	55.861341 N	003.205258 W	5.6	235	5	1.9
02/11/2009	14:17:43	55.861333 N	003.205283 W	5.6	235	5	1.9
02/11/2009	14:17:44	55.861325 N	003.205291 W	0	15	6	1.5
02/11/2009	14:17:45	55.861333 N	003.205291 W	1.9	40	5	1.9
02/11/2009	14:17:46	55.861325 N	003.205300 W	3.7	230	5	1.9
02/11/2009	14:17:47	55.861316 N	003.205316 W	3.7	230	5	1.9
02/11/2009	14:17:48	55.861308 N	003.205333 W	3.7	260	6	1.5
02/11/2009	14:17:49	55.861308 N	003.205350 W	3.7	235	6	1.5
02/11/2009	14:17:50	55.861300 N	003.205366 W	3.7	230	6	1.5
02/11/2009	14:17:51	55.861291 N	003.205383 W	1.9	250	5	1.9
02/11/2009	14:17:52	55.861291 N	003.205383 W	0	0	5	1.9
02/11/2009	14:17:53	55.861283 N	003.205400 W	3.7	235	6	1.5
02/11/2009	14:17:54	55.861283 N	003.205425 W	3.7	280	6	1.5
02/11/2009	14:17:55	55.861283 N	003.205441 W	3.7	280	4	3.7
02/11/2009	14:17:56	55.861283 N	003.205458 W	1.9	330	4	5.7
02/11/2009	14:17:57	55.861275 N	003.205475 W	9.3	205	4	5.7
02/11/2009	14:17:58	55.861258 N	003.205491 W	5.6	225	4	3.7
02/11/2009	14:17:59	55.861250 N	003.205516 W	7.4	220	4	3.7
02/11/2009	14:18:00	55.861225 N	003.205541 W	7.4	215	4	3.7
02/11/2009	14:18:01	55.861216 N	003.205558 W	1.9	290	4	3.7
02/11/2009	14:18:02	55.861208 N	003.205566 W	5.6	220	4	3.7
02/11/2009	14:18:03	55.861200 N	003.205591 W	5.6	215	5	1.9
02/11/2009	14:18:04	55.861183 N	003.205608 W	5.6	240	5	1.9
02/11/2009	14:18:05	55.861175 N	003.205633 W	3.7	245	5	1.9
02/11/2009	14:18:06	55.861166 N	003.205650 W	3.7	230	5	1.9
02/11/2009	14:18:07	55.861158 N	003.205666 W	3.7	225	5	1.9
02/11/2009	14:18:08	55.861150 N	003.205675 W	3.7	215	5	1.9
02/11/2009	14:18:09	55.861133 N	003.205691 W	5.6	220	6	1.5
02/11/2009	14:18:10	55.861125 N	003.205716 W	5.6	230	6	1.5
02/11/2009	14:18:11	55.861116 N	003.205741 W	5.6	235	6	1.5
02/11/2009	14:18:12	55.861100 N	003.205758 W	3.7	230	6	1.5
02/11/2009	14:18:13	55.861091 N	003.205775 W	5.6	225	6	1.5
02/11/2009	14:18:14	55.861083 N	003.205800 W	5.6	215	6	1.5
02/11/2009	14:18:15	55.861066 N	003.205816 W	5.6	210	6	1.5
02/11/2009	14:18:16	55.861050 N	003.205825 W	3.7	185	6	1.5
02/11/2009	14:18:17	55.861033 N	003.205825 W	3.7	175	6	1.5
02/11/2009	14:18:18	55.861008 N	003.205825 W	11.1	160	6	1.5
02/11/2009	14:18:19	55.860983 N	003.205808 W	3.7	135	6	1.5
02/11/2009	14:18:20	55.860975 N	003.205791 W	3.7	130	6	1.5
02/11/2009	14:18:21	55.860958 N	003.205783 W	3.7	125	6	1.5
02/11/2009	14:18:22	55.860950 N	003.205766 W	3.7	125	5	1.9
02/11/2009	14:18:23	55.860933 N	003.205750 W	5.6	135	6	1.5
02/11/2009	14:18:24	55.860925 N	003.205733 W	5.6	130	6	1.5
02/11/2009	14:18:25	55.860908 N	003.205708 W	5.6	130	6	1.5
02/11/2009	14:18:26	55.860900 N	003.205691 W	5.6	135	6	1.5
02/11/2009	14:18:27	55.860891 N	003.205675 W	5.6	135	5	1.6
02/11/2009	14:18:28	55.860875 N	003.205658 W	3.7	130	6	1.5
02/11/2009	14:18:29	55.860866 N	003.205641 W	3.7	135	6	1.5
02/11/2009	14:18:30	55.860858 N	003.205633 W	3.7	145	6	1.5
02/11/2009	14:18:31	55.860841 N	003.205616 W	3.7	130	6	1.5
02/11/2009	14:18:32	55.860833 N	003.205600 W	3.7	135	6	1.5
02/11/2009	14:18:33	55.860825 N	003.205583 W	5.6	135	6	1.5
02/11/2009	14:18:34	55.860808 N	003.205566 W	3.7	135	6	1.5
02/11/2009	14:18:35	55.860800 N	003.205558 W	3.7	130	6	1.5
02/11/2009	14:18:36	55.860791 N	003.205541 W	3.7	125	6	1.5
02/11/2009	14:18:37	55.860775 N	003.205525 W	3.7	130	6	1.5
02/11/2009	14:18:38	55.860766 N	003.205516 W	5.6	130	6	1.5
02/11/2009	14:18:39	55.860750 N	003.205500 W	3.7	130	6	1.5
02/11/2009	14:18:40	55.860733 N	003.205483 W	5.6	135	6	1.5
02/11/2009	14:18:41	55.860725 N	003.205466 W	3.7	135	6	1.5
02/11/2009	14:18:42	55.860708 N	003.205458 W	3.7	140	6	1.5
02/11/2009	14:18:43	55.860691 N	003.205450 W	5.6	140	6	1.5
02/11/2009	14:18:44	55.860675 N	003.205441 W	3.7	125	6	1.5
02/11/2009	14:18:45	55.860658 N	003.205425 W	3.7	125	5	1.6
02/11/2009	14:18:46	55.860650 N	003.205408 W	5.6	135	6	1.5
02/11/2009	14:18:47	55.860641 N	003.205391 W	5.6	130	6	1.5
02/11/2009	14:18:48	55.860625 N	003.205375 W	5.6	130	6	1.5
02/11/2009	14:18:49	55.860616 N	003.205350 W	5.6	130	6	1.5
02/11/2009	14:18:50	55.860600 N	003.205333 W	5.6	130	5	1.9
02/11/2009	14:18:51	55.860591 N	003.205308 W	5.6	135	5	1.9
02/11/2009	14:18:52	55.860575 N	003.205291 W	3.7	145	5	1.9
02/11/2009	14:18:53	55.860566 N	003.205283 W	3.7	145	5	1.9
02/11/2009	14:18:54	55.860558 N	003.205275 W	3.7	135	5	1.9
02/11/2009	14:18:55	55.860541 N	003.205258 W	3.7	135	5	1.9
02/11/2009	14:18:56	55.860533 N	003.205241 W	3.7	135	5	1.9
02/11/2009	14:18:57	55.860525 N	003.205225 W	5.6	135	5	1.9
02/11/2009	14:18:58	55.860508 N	003.205208 W	5.6	140	6	1.5
02/11/2009	14:18:59	55.860491 N	003.205191 W	5.6	140	6	1.5
02/11/2009	14:19:00	55.860475 N	003.205175 W	5.6	145	6	1.5
02/11/2009	14:19:01	55.860466 N	003.205158 W	3.7	145	6	1.5
02/11/2009	14:19:02	55.860450 N	003.205150 W	3.7	145	6	1.5
02/11/2009	14:19:03	55.860441 N	003.205141 W	3.7	145	6	1.5
02/11/2009	14:19:04	55.860425 N	003.205125 W	5.6	150	6	1.5
02/11/2009	14:19:05	55.860408 N	003.205116 W	5.6	145	6	1.5
02/11/2009	14:19:06	55.860391 N	003.205108 W	5.6	150	6	1.5
02/11/2009	14:19:07	55.860375 N	003.205100 W	5.6	150	5	1.6
02/11/2009	14:19:08	55.860358 N	003.205083 W	5.6	155	6	1.5
02/11/2009	14:19:09	55.860341 N	003.205083 W	3.7	165	6	1.5
02/11/2009	14:19:10	55.860325 N	003.205083 W	3.7	160	6	1.5
02/11/2009	14:19:11	55.860308 N	003.205075 W	3.7	155	6	1.5
02/11/2009	14:19:12	55.860291 N	003.205075 W	3.7	160	6	1.5
02/11/2009	14:19:13	55.860283 N	003.205075 W	0	45	5	1.9
02/11/2009	14:19:14	55.860283 N	003.205066 W	1.9	45	5	1.9
02/11/2009	14:19:15	55.860283 N	003.205066 W	3.7	25	5	1.9
02/11/2009	14:19:16	55.860275 N	003.205066 W	3.7	170	5	1.9
02/11/2009	14:19:17	55.860258 N	003.205066 W	3.7	160	5	1.6
02/11/2009	14:19:18	55.860241 N	003.205066 W	5.6	160	5	1.9
02/11/2009	14:19:19	55.860216 N	003.205066 W	5.6	170	5	1.9
02/11/2009	14:19:20	55.860191 N	003.205058 W	9.3	160	5	1.9
02/11/2009	14:19:21	55.860166 N	003.205066 W	3.7	235	5	1.9
02/11/2009	14:19:22	55.860166 N	003.205083 W	5.6	355	6	1.5
02/11/2009	14:19:23	55.860175 N	003.205091 W	3.7	335	5	1.9
02/11/2009	14:19:24	55.860183 N	003.205091 W	3.7	20	5	1.9
02/11/2009	14:19:25	55.860175 N	003.205091 W	5.6	170	5	1.6
02/11/2009	14:19:26	55.860158 N	003.205083 W	5.6	160	5	1.6
02/11/2009	14:19:27	55.860125 N	003.205075 W	13	170	5	1.6
02/11/2009	14:19:28	55.860100 N	003.205075 W	5.6	165	5	1.6
02/11/2009	14:19:29	55.860083 N	003.205066 W	3.7	165	6	1.5
02/11/2009	14:19:30	55.860058 N	003.205066 W	3.7	165	5	1.6
02/11/2009	14:19:31	55.860058 N	003.205066 W	1.9	30	6	1.5
02/11/2009	14:19:32	55.860058 N	003.205058 W	0	55	5	1.6
02/11/2009	14:19:33	55.860050 N	003.205058 W	0	270	6	1.5
02/11/2009	14:19:34	55.860050 N	003.205058 W	3.7	115	6	1.5
02/11/2009	14:19:35	55.860033 N	003.205050 W	3.7	170	5	1.9
02/11/2009	14:19:36	55.860016 N	003.205050 W	1.9	160	5	1.6
02/11/2009	14:19:37	55.860008 N	003.205050 W	5.6	160	5	1.6
02/11/2009	14:19:38	55.859991 N	003.205041 W	5.6	165	5	1.9
02/11/2009	14:19:39	55.859975 N	003.205033 W	3.7	155	5	1.9
02/11/2009	14:19:40	55.859958 N	003.205025 W	3.7	150	5	1.9
02/11/2009	14:19:41	55.859941 N	003.205016 W	5.6	155	5	1.9
02/11/2009	14:19:42	55.859925 N	003.205008 W	5.6	155	6	1.5
02/11/2009	14:19:43	55.859916 N	003.205000 W	1.9	45	6	1.5
02/11/2009	14:19:44	55.859908 N	003.204991 W	3.7	155	5	1.9
02/11/2009	14:19:45	55.859891 N	003.204983 W	5.6	155	6	1.5
02/11/2009	14:19:46	55.859875 N	003.204975 W	11.1	165	6	1.5
02/11/2009	14:19:47	55.859850 N	003.204958 W	3.7	145	6	1.5
02/11/2009	14:19:48	55.859841 N	003.204950 W	3.7	145	6	1.5
02/11/2009	14:19:49	55.859825 N	003.204941 W	3.7	150	6	1.5
02/11/2009	14:19:50	55.859816 N	003.204925 W	3.7	160	6	1.5
02/11/2009	14:19:51	55.859800 N	003.204925 W	3.7	175	6	1.5
02/11/2009	14:19:52	55.859783 N	003.204925 W	5.6	180	6	1.5
02/11/2009	14:19:53	55.859766 N	003.204925 W	5.6	175	6	1.5
02/11/2009	14:19:54	55.859750 N	003.204925 W	3.7	175	6	1.5
02/11/2009	14:19:55	55.859733 N	003.204925 W	5.6	180	6	1.5
02/11/2009	14:19:56	55.859716 N	003.204925 W	5.6	175	6	1.5
02/11/2009	14:19:57	55.859700 N	003.204925 W	5.6	180	6	1.5
02/11/2009	14:19:58	55.859683 N	003.204925 W	5.6	185	6	1.5
02/11/2009	14:19:59	55.859666 N	003.204933 W	5.6	180	6	1.5
02/11/2009	14:20:00	55.859650 N	003.204933 W	3.7	175	6	1.5
02/11/2009	14:20:01	55.859633 N	003.204933 W	5.6	180	6	1.5
02/11/2009	14:20:02	55.859625 N	003.204933 W	1.9	195	6	1.5
02/11/2009	14:20:03	55.859616 N	003.204933 W	3.7	170	6	1.5
02/11/2009	14:20:04	55.859600 N	003.204933 W	1.9	170	6	1.5
02/11/2009	14:20:05	55.859600 N	003.204933 W	0	45	5	1.7
02/11/2009	14:20:06	55.859600 N	003.204933 W	0	0	5	1.7
02/11/2009	14:20:07	55.859600 N	003.204933 W	0	0	5	1.7
02/11/2009	14:20:08	55.859600 N	003.204933 W	0	0	5	1.7
02/11/2009	14:20:09	55.859600 N	003.204933 W	0	0	6	1.5
02/11/2009	14:20:10	55.859600 N	003.204933 W	0	0	6	1.5
02/11/2009	14:20:11	55.859600 N	003.204933 W	0	0	5	1.7
02/11/2009	14:20:12	55.859600 N	003.204933 W	0	0	6	1.5
02/11/2009	14:20:13	55.859600 N	003.204933 W	0	0	6	1.5
02/11/2009	14:20:14	55.859600 N	003.204933 W	0	0	6	1.5
02/11/2009	14:20:15	55.859600 N	003.204933 W	0	0	6	1.5
02/11/2009	14:20:16	55.859600 N	003.204933 W	0	0	6	1.5
02/11/2009	14:20:17	55.859600 N	003.204933 W	0	0	6	1.5
02/11/2009	14:20:18	55.859600 N	003.204933 W	0	0	5	1.7
02/11/2009	14:20:19	55.859600 N	003.204933 W	0	0	5	1.7
02/11/2009	14:20:20	55.859600 N	003.204933 W	0	0	6	1.5
02/11/2009	14:20:21	55.859600 N	003.204933 W	0	0	6	1.5
02/11/2009	14:20:22	55.859600 N	003.204933 W	0	0	6	1.5
02/11/2009	14:20:23	55.859600 N	003.204933 W	0	0	6	1.5
02/11/2009	14:20:24	55.859600 N	003.204933 W	0	0	6	1.5
02/11/2009	14:20:25	55.859600 N	003.204933 W	0	0	6	1.5
02/11/2009	14:20:26	55.859600 N	003.204933 W	0	0	5	1.7
02/11/2009	14:20:27	55.859600 N	003.204933 W	0	0	6	1.5
02/11/2009	14:20:28	55.859600 N	003.204933 W	0	0	6	1.7
02/11/2009	14:20:29	55.859600 N	003.204950 W	0	0	6	1.7
02/11/2009	14:20:30	55.859600 N	003.204958 W	0	0	6	1.7
02/11/2009	14:20:31	55.859600 N	003.204966 W	0	0	7	1.3
02/11/2009	14:20:32	55.859608 N	003.204966 W	0	0	6	1.7
02/11/2009	14:20:33	55.859608 N	003.204983 W	0	0	6	1.7
02/11/2009	14:20:34	55.859608 N	003.204991 W	0	0	5	2
02/11/2009	14:20:35	55.859608 N	003.205000 W	0	0	5	2
02/11/2009	14:20:36	55.859608 N	003.205008 W	0	0	5	2
02/11/2009	14:20:37	55.859608 N	003.205008 W	0	0	6	1.7
02/11/2009	14:20:38	55.859608 N	003.205016 W	0	0	6	1.7
02/11/2009	14:20:39	55.859608 N	003.205025 W	0	0	7	1.3
02/11/2009	14:20:40	55.859608 N	003.205025 W	0	0	6	1.7
02/11/2009	14:20:41	55.859608 N	003.205025 W	0	0	6	1.7
02/11/2009	14:20:42	55.859608 N	003.205033 W	0	0	5	2
02/11/2009	14:20:43	55.859616 N	003.205041 W	0	0	5	2
02/11/2009	14:20:44	55.859616 N	003.205041 W	0	0	6	3.1
02/11/2009	14:20:45	55.859616 N	003.205041 W	0	0	6	3.1
02/11/2009	14:20:46	55.859625 N	003.205041 W	0	0	6	3.1
02/11/2009	14:20:47	55.859625 N	003.205041 W	0	0	6	3.1
02/11/2009	14:20:48	55.859633 N	003.205041 W	0	0	6	3.1
02/11/2009	14:20:49	55.859641 N	003.205033 W	0	0	6	3.1
02/11/2009	14:20:50	55.859641 N	003.205033 W	0	0	6	1.7
02/11/2009	14:20:51	55.859641 N	003.205033 W	0	0	7	1.3
02/11/2009	14:20:52	55.859633 N	003.205033 W	0	0	6	1.7
02/11/2009	14:20:53	55.859633 N	003.205033 W	0	0	7	1.3
02/11/2009	14:20:54	55.859625 N	003.205041 W	0	0	7	1.3
02/11/2009	14:20:55	55.859625 N	003.205050 W	0	0	7	1.3
02/11/2009	14:20:56	55.859625 N	003.205050 W	0	295	7	1.3
02/11/2009	14:20:57	55.859625 N	003.205050 W	1.9	50	7	1.4
02/11/2009	14:20:58	55.859625 N	003.205041 W	1.9	155	7	1.4
02/11/2009	14:20:59	55.859616 N	003.205041 W	1.9	165	6	1.4
02/11/2009	14:21:00	55.859608 N	003.205041 W	0	80	7	1.3
02/11/2009	14:21:01	55.859608 N	003.205033 W	1.9	65	8	1.2
02/11/2009	14:21:02	55.859608 N	003.205025 W	0	120	7	1.3
02/11/2009	14:21:03	55.859608 N	003.205016 W	0	60	7	1.3
02/11/2009	14:21:04	55.859608 N	003.205016 W	0	340	7	1.4
02/11/2009	14:21:05	55.859583 N	003.205000 W	0	0	7	1.3
02/11/2009	14:21:06	55.859558 N	003.205000 W	0	0	7	1.3
02/11/2009	14:21:07	55.859550 N	003.205000 W	0	0	8	1.2
02/11/2009	14:21:08	55.859550 N	003.205000 W	0	0	7	1.3
02/11/2009	14:21:09	55.859541 N	003.205000 W	0	0	7	1.3
02/11/2009	14:21:10	55.859541 N	003.205000 W	0	0	7	1.3
02/11/2009	14:21:11	55.859533 N	003.205000 W	0	0	9	1
02/11/2009	14:21:12	55.859533 N	003.205008 W	0	0	8	1.2
02/11/2009	14:21:13	55.859533 N	003.205016 W	0	0	9	1
02/11/2009	14:21:14	55.859533 N	003.205016 W	0	0	8	1.2
02/11/2009	14:21:15	55.859525 N	003.205033 W	3.7	225	8	1.1
02/11/2009	14:21:16	55.859508 N	003.205041 W	5.6	190	8	1.1
02/11/2009	14:21:17	55.859500 N	003.205050 W	3.7	175	8	1.1
02/11/2009	14:21:18	55.859491 N	003.205050 W	3.7	215	8	1.2
02/11/2009	14:21:19	55.859483 N	003.205050 W	1.9	90	8	1.1
02/11/2009	14:21:20	55.859483 N	003.205033 W	3.7	75	8	1.1
02/11/2009	14:21:21	55.859491 N	003.205025 W	0	335	8	1.1
02/11/2009	14:21:22	55.859491 N	003.205033 W	0	285	9	1
02/11/2009	14:21:23	55.859491 N	003.205033 W	0	135	9	1
02/11/2009	14:21:24	55.859491 N	003.205050 W	0	0	9	1
02/11/2009	14:21:25	55.859483 N	003.205050 W	0	180	9	1
02/11/2009	14:21:26	55.859483 N	003.205058 W	0	220	9	1
02/11/2009	14:21:27	55.859483 N	003.205058 W	0	155	8	1.2
02/11/2009	14:21:28	55.859475 N	003.205058 W	0	250	8	1.1
02/11/2009	14:21:29	55.859475 N	003.205058 W	0	190	7	1.4
02/11/2009	14:21:30	55.859475 N	003.205058 W	0	140	8	1.1
02/11/2009	14:21:31	55.859475 N	003.205058 W	0	270	9	1
02/11/2009	14:21:32	55.859475 N	003.205058 W	1.9	325	8	1.2
02/11/2009	14:21:33	55.859483 N	003.205066 W	1.9	350	7	1.4
02/11/2009	14:21:34	55.859483 N	003.205066 W	0	150	7	1.4
02/11/2009	14:21:35	55.859483 N	003.205058 W	0	70	8	1.1
02/11/2009	14:21:36	55.859483 N	003.205066 W	0	0	8	1.1
02/11/2009	14:21:37	55.859491 N	003.205066 W	0	0	9	1
02/11/2009	14:21:38	55.859491 N	003.205075 W	0	0	7	1.4
02/11/2009	14:21:39	55.859483 N	003.205066 W	0	0	7	1.4
02/11/2009	14:21:40	55.859483 N	003.205058 W	0	0	7	1.4
02/11/2009	14:21:41	55.859483 N	003.205058 W	0	0	7	1.4
02/11/2009	14:21:42	55.859483 N	003.205058 W	0	0	8	1.1
02/11/2009	14:21:43	55.859483 N	003.205058 W	0	0	8	1.1
02/11/2009	14:21:44	55.859483 N	003.205058 W	0	0	8	1.1
02/11/2009	14:21:45	55.859483 N	003.205058 W	0	0	8	1.1
02/11/2009	14:21:46	55.859483 N	003.205058 W	0	0	8	1.1
02/11/2009	14:21:47	55.859483 N	003.205066 W	0	0	8	1.1
02/11/2009	14:21:48	55.859483 N	003.205066 W	0	0	8	1.1
02/11/2009	14:21:49	55.859483 N	003.205066 W	0	0	8	1.1
02/11/2009	14:21:50	55.859483 N	003.205066 W	0	0	8	1.1
02/11/2009	14:21:51	55.859483 N	003.205066 W	0	0	8	1.1
02/11/2009	14:21:52	55.859483 N	003.205066 W	0	0	8	1.1
02/11/2009	14:21:53	55.859483 N	003.205066 W	0	0	8	1.1
02/11/2009	14:21:54	55.859491 N	003.205066 W	0	0	7	1.4
02/11/2009	14:21:55	55.859483 N	003.205066 W	0	0	7	1.4
02/11/2009	14:21:56	55.859483 N	003.205066 W	0	0	8	1.1
02/11/2009	14:21:57	55.859483 N	003.205066 W	0	0	8	1.1
02/11/2009	14:21:58	55.859483 N	003.205066 W	0	0	8	1.1
02/11/2009	14:21:59	55.859483 N	003.205066 W	0	0	8	1.1
02/11/2009	14:22:00	55.859483 N	003.205066 W	0	0	8	1.1
02/11/2009	14:22:01	55.859483 N	003.205066 W	0	0	8	1.1
02/11/2009	14:22:02	55.859491 N	003.205066 W	0	0	7	1.4
02/11/2009	14:22:03	55.859483 N	003.205066 W	0	0	9	1
02/11/2009	14:22:04	55.859491 N	003.205066 W	0	0	9	1
02/11/2009	14:22:05	55.859491 N	003.205066 W	0	0	9	1
02/11/2009	14:22:06	55.859491 N	003.205066 W	0	0	9	1
02/11/2009	14:22:07	55.859491 N	003.205066 W	0	0	9	1
02/11/2009	14:22:08	55.859491 N	003.205066 W	0	0	9	1
02/11/2009	14:22:09	55.859491 N	003.205066 W	0	0	9	1
02/11/2009	14:22:10	55.859491 N	003.205066 W	0	0	9	1
02/11/2009	14:22:11	55.859491 N	003.205066 W	0	0	9	1
02/11/2009	14:22:12	55.859491 N	003.205066 W	0	0	9	1
02/11/2009	14:22:13	55.859491 N	003.205075 W	0	0	9	1
02/11/2009	14:22:14	55.859491 N	003.205075 W	0	0	9	1
02/11/2009	14:22:15	55.859491 N	003.205075 W	0	0	9	1
02/11/2009	14:22:16	55.859491 N	003.205075 W	0	0	9	1
02/11/2009	14:22:17	55.859491 N	003.205075 W	0	0	9	1
02/11/2009	14:22:18	55.859491 N	003.205075 W	0	0	9	1
02/11/2009	14:22:19	55.859491 N	003.205075 W	0	0	9	1
02/11/2009	14:22:20	55.859491 N	003.205075 W	0	0	9	1
02/11/2009	14:22:21	55.859500 N	003.205075 W	0	0	9	1
02/11/2009	14:22:22	55.859500 N	003.205075 W	0	0	9	1
02/11/2009	14:22:23	55.859500 N	003.205075 W	0	0	9	1
02/11/2009	14:22:24	55.859500 N	003.205075 W	0	0	9	1
02/11/2009	14:22:25	55.859500 N	003.205075 W	0	0	9	1
02/11/2009	14:22:26	55.859500 N	003.205075 W	0	0	9	1
02/11/2009	14:22:27	55.859500 N	003.205075 W	0	0	9	1
02/11/2009	14:22:28	55.859500 N	003.205075 W	0	0	9	1
02/11/2009	14:22:29	55.859500 N	003.205075 W	0	0	9	1
02/11/2009	14:22:30	55.859500 N	003.205075 W	0	0	9	1
02/11/2009	14:22:31	55.859500 N	003.205075 W	0	0	9	1
02/11/2009	14:22:32	55.859500 N	003.205075 W	0	0	9	1
02/11/2009	14:22:33	55.859500 N	003.205075 W	0	0	9	1
02/11/2009	14:22:34	55.859500 N	003.205075 W	0	0	10	1
02/11/2009	14:22:35	55.859500 N	003.205075 W	0	0	9	1
02/11/2009	14:22:36	55.859500 N	003.205075 W	0	0	9	1
02/11/2009	14:22:37	55.859500 N	003.205075 W	0	0	9	1
02/11/2009	14:22:38	55.859500 N	003.205075 W	0	0	9	1
02/11/2009	14:22:39	55.859500 N	003.205075 W	0	0	9	1
02/11/2009	14:22:40	55.859500 N	003.205075 W	0	0	9	1
02/11/2009	14:22:41	55.859500 N	003.205075 W	0	0	9	1
02/11/2009	14:22:42	55.859500 N	003.205075 W	0	0	9	1
02/11/2009	14:22:43	55.859500 N	003.205075 W	0	0	9	1
02/11/2009	14:22:44	55.859500 N	003.205075 W	0	0	10	1
02/11/2009	14:22:45	55.859500 N	003.205075 W	0	0	9	1
02/11/2009	14:22:46	55.859500 N	003.205075 W	0	0	9	1
02/11/2009	14:22:47	55.859500 N	003.205075 W	0	0	9	1
02/11/2009	14:22:48	55.859500 N	003.205075 W	0	0	9	1
02/11/2009	14:22:49	55.859500 N	003.205075 W	0	0	9	1
02/11/2009	14:22:50	55.859500 N	003.205075 W	0	0	9	1
02/11/2009	14:22:51	55.859500 N	003.205075 W	0	0	7	1.4
02/11/2009	14:22:52	55.859500 N	003.205075 W	0	0	9	1
02/11/2009	14:22:53	55.859500 N	003.205075 W	0	0	7	1.4
02/11/2009	14:22:54	55.859500 N	003.205075 W	0	0	8	1.1
02/11/2009	14:22:55	55.859500 N	003.205075 W	0	0	9	1
02/11/2009	14:22:56	55.859500 N	003.205075 W	0	0	9	1
02/11/2009	14:22:57	55.859500 N	003.205083 W	0	0	8	1.1
02/11/2009	14:22:58	55.859500 N	003.205083 W	0	0	9	1
02/11/2009	14:22:59	55.859500 N	003.205083 W	0	0	9	1
02/11/2009	14:23:00	55.859500 N	003.205083 W	0	0	9	1
02/11/2009	14:23:01	55.859500 N	003.205083 W	0	0	9	1
02/11/2009	14:23:02	55.859500 N	003.205083 W	0	0	10	1
02/11/2009	14:23:03	55.859500 N	003.205083 W	0	0	9	1.1
02/11/2009	14:23:04	55.859500 N	003.205083 W	0	0	8	1.3
02/11/2009	14:23:05	55.859500 N	003.205083 W	0	0	8	1.1
02/11/2009	14:23:06	55.859500 N	003.205083 W	0	0	9	1
02/11/2009	14:23:07	55.859508 N	003.205083 W	0	0	9	1
02/11/2009	14:23:08	55.859508 N	003.205083 W	0	0	9	1
02/11/2009	14:23:09	55.859508 N	003.205083 W	0	0	9	1
02/11/2009	14:23:10	55.859508 N	003.205083 W	0	0	9	1
02/11/2009	14:23:11	55.859508 N	003.205083 W	0	0	8	1.1
02/11/2009	14:23:12	55.859508 N	003.205083 W	0	0	6	1.2
02/11/2009	14:23:13	55.859508 N	003.205083 W	0	0	7	1.1
02/11/2009	14:23:14	55.859508 N	003.205083 W	0	0	7	1.1
02/11/2009	14:23:15	55.859508 N	003.205083 W	0	0	6	1.1
02/11/2009	14:23:16	55.859508 N	003.205083 W	0	0	6	1.1
02/11/2009	14:23:17	55.859508 N	003.205083 W	0	0	7	1.2
02/11/2009	14:23:18	55.859508 N	003.205083 W	0	0	8	1.2
02/11/2009	14:23:19	55.859508 N	003.205083 W	0	0	9	1
02/11/2009	14:23:20	55.859508 N	003.205083 W	0	0	6	1.3
02/11/2009	14:23:21	55.859508 N	003.205083 W	0	0	7	1.2
02/11/2009	14:23:22	55.859508 N	003.205083 W	0	0	9	1
02/11/2009	14:23:23	55.859508 N	003.205083 W	0	0	9	1
02/11/2009	14:23:24	55.859508 N	003.205083 W	0	0	9	1
02/11/2009	14:23:25	55.859508 N	003.205083 W	0	0	10	1
02/11/2009	14:23:26	55.859508 N	003.205083 W	0	0	9	1
02/11/2009	14:23:27	55.859508 N	003.205083 W	0	0	10	1
02/11/2009	14:23:28	55.859508 N	003.205083 W	0	0	9	1
02/11/2009	14:23:29	55.859508 N	003.205083 W	0	0	9	1
02/11/2009	14:23:30	55.859508 N	003.205083 W	0	0	9	1
02/11/2009	14:23:31	55.859508 N	003.205083 W	0	0	9	1
02/11/2009	14:23:32	55.859508 N	003.205083 W	0	0	7	1.3
02/11/2009	14:23:33	55.859508 N	003.205083 W	0	0	7	1.3
02/11/2009	14:23:34	55.859508 N	003.205083 W	0	0	7	1.4
02/11/2009	14:23:35	55.859508 N	003.205083 W	0	0	9	1.1
02/11/2009	14:23:36	55.859508 N	003.205083 W	0	0	8	1.2
02/11/2009	14:23:37	55.859508 N	003.205083 W	0	0	7	1.6
02/11/2009	14:23:38	55.859508 N	003.205083 W	0	0	7	1.6
02/11/2009	14:23:39	55.859508 N	003.205083 W	0	0	9	1
02/11/2009	14:23:40	55.859508 N	003.205083 W	0	0	9	1
02/11/2009	14:23:41	55.859508 N	003.205083 W	0	0	8	1.2
02/11/2009	14:23:42	55.859508 N	003.205083 W	0	0	7	1.3
02/11/2009	14:23:43	55.859508 N	003.205083 W	0	0	8	1.2
02/11/2009	14:23:44	55.859508 N	003.205083 W	0	0	9	1
02/11/2009	14:23:45	55.859508 N	003.205083 W	0	0	10	1
02/11/2009	14:23:46	55.859508 N	003.205083 W	0	0	10	1
02/11/2009	14:23:47	55.859508 N	003.205083 W	0	0	10	1
02/11/2009	14:23:48	55.859508 N	003.205083 W	0	0	10	1
02/11/2009	14:23:49	55.859508 N	003.205083 W	0	0	9	1
02/11/2009	14:23:50	55.859508 N	003.205083 W	0	0	8	1.2
02/11/2009	14:23:51	55.859508 N	003.205083 W	0	0	8	1.2
02/11/2009	14:23:52	55.859508 N	003.205083 W	0	0	7	1.2
02/11/2009	14:23:53	55.859508 N	003.205091 W	1.9	275	10	1
02/11/2009	14:23:54	55.859508 N	003.205100 W	0	325	9	1
02/11/2009	14:23:55	55.859516 N	003.205100 W	0	325	9	1
02/11/2009	14:23:56	55.859516 N	003.205100 W	0	0	10	1
02/11/2009	14:23:57	55.859525 N	003.205100 W	0	0	10	1
02/11/2009	14:23:58	55.859533 N	003.205091 W	0	120	9	1
02/11/2009	14:23:59	55.859533 N	003.205091 W	0	105	10	1
02/11/2009	14:24:00	55.859533 N	003.205091 W	0	320	10	1
02/11/2009	14:24:01	55.859533 N	003.205091 W	0	0	10	1
02/11/2009	14:24:02	55.859533 N	003.205091 W	0	0	10	1
02/11/2009	14:24:03	55.859533 N	003.205091 W	0	0	10	1
02/11/2009	14:24:04	55.859533 N	003.205091 W	0	0	10	1
02/11/2009	14:24:05	55.859533 N	003.205091 W	0	0	10	1
02/11/2009	14:24:06	55.859533 N	003.205091 W	0	0	10	1
02/11/2009	14:24:07	55.859533 N	003.205091 W	0	0	9	1.2
02/11/2009	14:24:08	55.859533 N	003.205091 W	0	0	9	1.2
02/11/2009	14:24:09	55.859533 N	003.205091 W	0	0	9	1
02/11/2009	14:24:10	55.859525 N	003.205108 W	0	175	10	1
02/11/2009	14:24:11	55.859525 N	003.205100 W	1.9	130	8	1.1
02/11/2009	14:24:12	55.859516 N	003.205083 W	3.7	105	8	1.2
02/11/2009	14:24:13	55.859516 N	003.205075 W	1.9	150	10	1
02/11/2009	14:24:14	55.859516 N	003.205066 W	0	175	10	1
02/11/2009	14:24:15	55.859508 N	003.205066 W	0	230	10	1
02/11/2009	14:24:16	55.859508 N	003.205066 W	0	25	10	1
02/11/2009	14:24:17	55.859516 N	003.205066 W	0	0	10	1
02/11/2009	14:24:18	55.859516 N	003.205066 W	0	0	10	1
02/11/2009	14:24:19	55.859516 N	003.205066 W	0	0	10	1
02/11/2009	14:24:20	55.859516 N	003.205066 W	0	0	10	1
02/11/2009	14:24:21	55.859516 N	003.205066 W	0	0	10	1
02/11/2009	14:24:22	55.859516 N	003.205066 W	0	0	10	1
02/11/2009	14:24:23	55.859516 N	003.205066 W	0	0	10	1
02/11/2009	14:24:24	55.859516 N	003.205066 W	0	0	10	1
02/11/2009	14:24:25	55.859516 N	003.205066 W	0	0	9	1
02/11/2009	14:24:26	55.859516 N	003.205066 W	0	0	10	1
02/11/2009	14:24:27	55.859516 N	003.205066 W	0	0	10	1
02/11/2009	14:24:28	55.859516 N	003.205066 W	0	0	10	1
02/11/2009	14:24:29	55.859516 N	003.205066 W	0	0	10	1
02/11/2009	14:24:30	55.859516 N	003.205066 W	0	0	10	1
02/11/2009	14:24:31	55.859516 N	003.205066 W	0	0	10	1
02/11/2009	14:24:32	55.859516 N	003.205066 W	0	0	10	1
02/11/2009	14:24:33	55.859516 N	003.205066 W	0	0	10	1
02/11/2009	14:24:34	55.859516 N	003.205066 W	0	0	10	1
02/11/2009	14:24:35	55.859516 N	003.205066 W	0	0	9	1
02/11/2009	14:24:36	55.859516 N	003.205066 W	0	0	10	1
02/11/2009	14:24:37	55.859516 N	003.205066 W	0	0	10	1
02/11/2009	14:24:38	55.859516 N	003.205066 W	0	0	10	1
02/11/2009	14:24:39	55.859516 N	003.205066 W	0	0	10	1
02/11/2009	14:24:40	55.859516 N	003.205066 W	0	0	10	1
02/11/2009	14:24:41	55.859516 N	003.205066 W	0	0	10	1
02/11/2009	14:24:42	55.859516 N	003.205066 W	0	0	9	1
02/11/2009	14:24:43	55.859516 N	003.205066 W	0	0	10	1
02/11/2009	14:24:44	55.859516 N	003.205066 W	0	0	9	1
02/11/2009	14:24:45	55.859516 N	003.205066 W	0	0	9	1
02/11/2009	14:24:46	55.859516 N	003.205066 W	0	0	9	1
02/11/2009	14:24:47	55.859516 N	003.205066 W	0	0	9	1
02/11/2009	14:24:48	55.859516 N	003.205066 W	0	0	9	1
02/11/2009	14:24:49	55.859516 N	003.205066 W	0	0	9	1
02/11/2009	14:24:50	55.859516 N	003.205066 W	0	0	9	1
02/11/2009	14:24:51	55.859516 N	003.205066 W	0	0	9	1
02/11/2009	14:24:52	55.859516 N	003.205066 W	0	0	9	1
02/11/2009	14:24:53	55.859516 N	003.205066 W	0	0	9	1
02/11/2009	14:24:54	55.859516 N	003.205066 W	0	0	9	1
02/11/2009	14:24:55	55.859516 N	003.205066 W	0	0	8	1.3
02/11/2009	14:24:56	55.859516 N	003.205066 W	0	0	8	1.3
02/11/2009	14:24:57	55.859516 N	003.205066 W	0	0	9	1
02/11/2009	14:24:58	55.859516 N	003.205066 W	0	0	8	1.1
02/11/2009	14:24:59	55.859525 N	003.205066 W	1.9	335	10	1
02/11/2009	14:25:00	55.859525 N	003.205066 W	0	35	10	1
02/11/2009	14:25:01	55.859525 N	003.205066 W	0	235	10	1
02/11/2009	14:25:02	55.859525 N	003.205066 W	0	0	10	1
02/11/2009	14:25:03	55.859525 N	003.205066 W	0	0	8	1.2
02/11/2009	14:25:04	55.859525 N	003.205066 W	0	0	10	1
02/11/2009	14:25:05	55.859525 N	003.205066 W	0	0	9	1.1
02/11/2009	14:25:06	55.859525 N	003.205066 W	0	0	10	1
02/11/2009	14:25:07	55.859525 N	003.205066 W	0	0	8	1.1
02/11/2009	14:25:08	55.859525 N	003.205066 W	0	0	7	1.4
02/11/2009	14:25:09	55.859525 N	003.205066 W	0	0	8	1.1
02/11/2009	14:25:10	55.859525 N	003.205075 W	0	270	8	1.1
02/11/2009	14:25:11	55.859525 N	003.205083 W	1.9	245	9	1
02/11/2009	14:25:12	55.859525 N	003.205091 W	3.7	295	10	1
02/11/2009	14:25:13	55.859533 N	003.205108 W	3.7	330	10	1
02/11/2009	14:25:14	55.859541 N	003.205108 W	1.9	350	8	1
02/11/2009	14:25:15	55.859541 N	003.205108 W	0	30	7	1.2
02/11/2009	14:25:16	55.859541 N	003.205108 W	0	210	8	1.1
02/11/2009	14:25:17	55.859533 N	003.205108 W	0	0	8	1.1
02/11/2009	14:25:18	55.859533 N	003.205108 W	0	0	8	1.1
02/11/2009	14:25:19	55.859533 N	003.205091 W	1.9	60	8	1.1
02/11/2009	14:25:20	55.859533 N	003.205083 W	0	90	8	1.1
02/11/2009	14:25:21	55.859533 N	003.205083 W	0	275	8	1.2
02/11/2009	14:25:22	55.859541 N	003.205083 W	0	0	10	1
02/11/2009	14:25:23	55.859541 N	003.205091 W	0	0	8	1.2
02/11/2009	14:25:24	55.859541 N	003.205083 W	0	0	5	2.3
02/11/2009	14:25:25	55.859550 N	003.205075 W	0	0	5	2.3
02/11/2009	14:25:26	55.859550 N	003.205066 W	0	0	7	1.7
02/11/2009	14:25:27	55.859550 N	003.205058 W	0	0	8	1.3
02/11/2009	14:25:28	55.859550 N	003.205066 W	0	0	7	1.3
02/11/2009	14:25:29	55.859550 N	003.205066 W	0	0	8	1.3
02/11/2009	14:25:30	55.859550 N	003.205066 W	0	0	6	1.2
02/11/2009	14:25:31	55.859550 N	003.205075 W	0	0	8	1.1
02/11/2009	14:25:32	55.859541 N	003.205066 W	1.9	140	9	1
02/11/2009	14:25:33	55.859541 N	003.205066 W	0	115	9	1
02/11/2009	14:25:34	55.859541 N	003.205066 W	0	40	8	1.1
02/11/2009	14:25:35	55.859533 N	003.205083 W	0	0	6	1.4
02/11/2009	14:25:36	55.859525 N	003.205091 W	0	0	6	1.3
02/11/2009	14:25:37	55.859525 N	003.205100 W	0	0	6	1.3
02/11/2009	14:25:38	55.859525 N	003.205100 W	0	0	5	1.5
02/11/2009	14:25:39	55.859516 N	003.205100 W	0	0	8	1
02/11/2009	14:25:40	55.859525 N	003.205100 W	0	0	9	1
02/11/2009	14:25:41	55.859525 N	003.205091 W	0	0	10	1
02/11/2009	14:25:42	55.859525 N	003.205100 W	0	0	9	1
02/11/2009	14:25:43	55.859525 N	003.205100 W	0	0	9	1
02/11/2009	14:25:44	55.859525 N	003.205091 W	0	0	9	1
02/11/2009	14:25:45	55.859525 N	003.205100 W	0	0	9	1
02/11/2009	14:25:46	55.859525 N	003.205100 W	0	0	9	1
02/11/2009	14:25:47	55.859525 N	003.205100 W	0	0	10	1
02/11/2009	14:25:48	55.859525 N	003.205100 W	0	0	10	1
02/11/2009	14:25:49	55.859525 N	003.205100 W	0	0	10	1
02/11/2009	14:25:50	55.859525 N	003.205100 W	0	0	10	1
02/11/2009	14:25:51	55.859533 N	003.205100 W	0	0	9	1.1
02/11/2009	14:25:52	55.859533 N	003.205100 W	0	0	10	1
02/11/2009	14:25:53	55.859533 N	003.205100 W	0	0	9	1.1
02/11/2009	14:25:54	55.859533 N	003.205100 W	0	0	9	1.1
02/11/2009	14:25:55	55.859533 N	003.205100 W	0	0	9	1
02/11/2009	14:25:56	55.859533 N	003.205100 W	0	0	9	1
02/11/2009	14:25:57	55.859533 N	003.205100 W	0	0	9	1
02/11/2009	14:25:58	55.859533 N	003.205100 W	0	0	9	1
02/11/2009	14:25:59	55.859533 N	003.205100 W	0	0	8	1.1
02/11/2009	14:26:00	55.859533 N	003.205100 W	0	0	8	1.2
02/11/2009	14:26:01	55.859533 N	003.205100 W	0	0	8	1.2
02/11/2009	14:26:02	55.859533 N	003.205100 W	0	0	9	1
02/11/2009	14:26:03	55.859533 N	003.205100 W	0	0	9	1
02/11/2009	14:26:04	55.859533 N	003.205100 W	0	0	9	1
02/11/2009	14:26:05	55.859533 N	003.205100 W	0	0	9	1
02/11/2009	14:26:06	55.859533 N	003.205100 W	0	0	9	1
02/11/2009	14:26:07	55.859533 N	003.205100 W	0	0	8	1.1
02/11/2009	14:26:08	55.859533 N	003.205100 W	0	0	9	1
02/11/2009	14:26:09	55.859533 N	003.205100 W	0	0	10	1
02/11/2009	14:26:10	55.859541 N	003.205116 W	1.9	290	9	1
02/11/2009	14:26:11	55.859541 N	003.205133 W	3.7	265	9	1
02/11/2009	14:26:12	55.859541 N	003.205158 W	3.7	275	8	1.1
02/11/2009	14:26:13	55.859541 N	003.205175 W	3.7	280	7	1.4
02/11/2009	14:26:14	55.859541 N	003.205183 W	1.9	255	8	1.1
02/11/2009	14:26:15	55.859533 N	003.205183 W	0	170	10	1
02/11/2009	14:26:16	55.859533 N	003.205183 W	1.9	175	10	1
02/11/2009	14:26:17	55.859525 N	003.205183 W	1.9	180	10	1
02/11/2009	14:26:18	55.859516 N	003.205183 W	1.9	190	10	1
02/11/2009	14:26:19	55.859508 N	003.205191 W	3.7	195	10	1
02/11/2009	14:26:20	55.859500 N	003.205191 W	1.9	175	10	1
02/11/2009	14:26:21	55.859491 N	003.205183 W	1.9	120	9	1
02/11/2009	14:26:22	55.859491 N	003.205175 W	3.7	90	9	1
02/11/2009	14:26:23	55.859491 N	003.205150 W	3.7	100	9	1
02/11/2009	14:26:24	55.859491 N	003.205133 W	3.7	95	8	1.3
02/11/2009	14:26:25	55.859491 N	003.205116 W	1.9	85	7	1.2
02/11/2009	14:26:26	55.859491 N	003.205108 W	1.9	15	8	1.1
02/11/2009	14:26:27	55.859500 N	003.205108 W	3.7	10	9	1.1
02/11/2009	14:26:28	55.859516 N	003.205108 W	3.7	5	9	1.2
02/11/2009	14:26:29	55.859525 N	003.205100 W	1.9	15	10	1
02/11/2009	14:26:30	55.859525 N	003.205100 W	0	335	9	1
02/11/2009	14:26:31	55.859525 N	003.205108 W	0	340	9	1
02/11/2009	14:26:32	55.859533 N	003.205108 W	1.9	340	9	1
02/11/2009	14:26:33	55.859533 N	003.205116 W	1.9	270	9	1
02/11/2009	14:26:34	55.859533 N	003.205133 W	3.7	275	9	1
02/11/2009	14:26:35	55.859533 N	003.205150 W	1.9	265	9	1
02/11/2009	14:26:36	55.859533 N	003.205166 W	3.7	280	8	1.2
02/11/2009	14:26:37	55.859533 N	003.205175 W	1.9	250	8	1.2
02/11/2009	14:26:38	55.859533 N	003.205183 W	1.9	185	10	1
02/11/2009	14:26:39	55.859525 N	003.205191 W	1.9	180	10	1
02/11/2009	14:26:40	55.859516 N	003.205191 W	3.7	180	9	1
02/11/2009	14:26:41	55.859500 N	003.205191 W	1.9	190	10	1
02/11/2009	14:26:42	55.859491 N	003.205191 W	1.9	175	10	1
02/11/2009	14:26:43	55.859491 N	003.205183 W	1.9	130	9	1
02/11/2009	14:26:44	55.859491 N	003.205175 W	3.7	90	9	1
02/11/2009	14:26:45	55.859491 N	003.205158 W	3.7	100	9	1
02/11/2009	14:26:46	55.859483 N	003.205133 W	3.7	95	9	1
02/11/2009	14:26:47	55.859483 N	003.205116 W	1.9	90	8	1.3
02/11/2009	14:26:48	55.859491 N	003.205108 W	1.9	45	9	1.1
02/11/2009	14:26:49	55.859500 N	003.205108 W	1.9	10	9	1.1
02/11/2009	14:26:50	55.859508 N	003.205100 W	3.7	0	9	1.1
02/11/2009	14:26:51	55.859516 N	003.205100 W	1.9	0	10	1
02/11/2009	14:26:52	55.859525 N	003.205100 W	0	15	10	1
02/11/2009	14:26:53	55.859525 N	003.205100 W	1.9	350	7	1.7
02/11/2009	14:26:54	55.859541 N	003.205108 W	1.9	325	8	1
02/11/2009	14:26:55	55.859541 N	003.205108 W	0	90	7	1.7
02/11/2009	14:26:56	55.859541 N	003.205100 W	0	140	9	1
02/11/2009	14:26:57	55.859541 N	003.205108 W	0	0	8	1.1
02/11/2009	14:26:58	55.859533 N	003.205108 W	0	0	8	1.1
02/11/2009	14:26:59	55.859533 N	003.205108 W	0	0	8	1.1
02/11/2009	14:27:00	55.859533 N	003.205108 W	0	0	8	1.1
02/11/2009	14:27:01	55.859533 N	003.205108 W	0	0	7	1.2
02/11/2009	14:27:02	55.859533 N	003.205108 W	0	0	8	1.1
02/11/2009	14:27:03	55.859525 N	003.205108 W	0	0	8	1.1
02/11/2009	14:27:04	55.859525 N	003.205108 W	0	0	8	1.1
02/11/2009	14:27:05	55.859525 N	003.205108 W	0	0	8	1.1
02/11/2009	14:27:06	55.859525 N	003.205108 W	0	0	8	1.1
02/11/2009	14:27:07	55.859525 N	003.205108 W	0	0	9	1
02/11/2009	14:27:08	55.859525 N	003.205108 W	0	0	8	1.1
02/11/2009	14:27:09	55.859525 N	003.205108 W	0	0	9	1
02/11/2009	14:27:10	55.859525 N	003.205108 W	0	0	9	1
02/11/2009	14:27:11	55.859525 N	003.205108 W	0	0	9	1
02/11/2009	14:27:12	55.859525 N	003.205108 W	0	0	9	1
02/11/2009	14:27:13	55.859533 N	003.205108 W	0	0	9	1
02/11/2009	14:27:14	55.859533 N	003.205108 W	0	0	9	1
02/11/2009	14:27:15	55.859533 N	003.205108 W	0	0	8	1.1
02/11/2009	14:27:16	55.859533 N	003.205108 W	0	0	9	1
02/11/2009	14:27:17	55.859533 N	003.205108 W	0	0	9	1
02/11/2009	14:27:18	55.859533 N	003.205108 W	0	0	9	1
02/11/2009	14:27:19	55.859533 N	003.205100 W	0	90	6	1.8
02/11/2009	14:27:20	55.859533 N	003.205100 W	0	155	8	1.1
02/11/2009	14:27:21	55.859533 N	003.205100 W	0	285	6	1.4
02/11/2009	14:27:22	55.859533 N	003.205100 W	0	225	6	1.4
02/11/2009	14:27:23	55.859533 N	003.205100 W	0	5	6	1.4
02/11/2009	14:27:24	55.859541 N	003.205091 W	0	0	6	1.3
02/11/2009	14:27:25	55.859541 N	003.205091 W	0	0	5	1.4
02/11/2009	14:27:26	55.859541 N	003.205091 W	0	0	6	1.4
02/11/2009	14:27:27	55.859541 N	003.205091 W	0	0	7	1.2
02/11/2009	14:27:28	55.859541 N	003.205091 W	0	0	7	1.2
02/11/2009	14:27:29	55.859541 N	003.205083 W	0	0	7	1.2
02/11/2009	14:27:30	55.859541 N	003.205083 W	0	0	7	1.2
02/11/2009	14:27:31	55.859541 N	003.205083 W	0	0	8	1.1
02/11/2009	14:27:32	55.859541 N	003.205083 W	0	0	8	1.1
02/11/2009	14:27:33	55.859541 N	003.205083 W	0	0	7	1.5
02/11/2009	14:27:34	55.859541 N	003.205083 W	0	0	8	1.1
02/11/2009	14:27:35	55.859541 N	003.205083 W	0	0	8	1.1
02/11/2009	14:27:36	55.859541 N	003.205083 W	0	0	8	1.1
02/11/2009	14:27:37	55.859541 N	003.205083 W	0	0	8	1.1
02/11/2009	14:27:38	55.859541 N	003.205083 W	0	0	7	1.2
02/11/2009	14:27:39	55.859541 N	003.205083 W	0	0	7	1.2
02/11/2009	14:27:40	55.859541 N	003.205083 W	0	0	9	1.1
02/11/2009	14:27:41	55.859541 N	003.205083 W	0	0	8	1.1
02/11/2009	14:27:42	55.859541 N	003.205075 W	0	0	8	1.1
02/11/2009	14:27:43	55.859541 N	003.205075 W	0	0	8	1.2
02/11/2009	14:27:44	55.859541 N	003.205075 W	0	0	7	1.3
02/11/2009	14:27:45	55.859541 N	003.205075 W	0	0	8	1.2
02/11/2009	14:27:46	55.859541 N	003.205075 W	0	0	7	1.2
02/11/2009	14:27:47	55.859541 N	003.205075 W	0	0	7	1.2
02/11/2009	14:27:48	55.859541 N	003.205075 W	0	0	7	1.2
02/11/2009	14:27:49	55.859541 N	003.205075 W	0	0	8	1.4
02/11/2009	14:27:50	55.859541 N	003.205075 W	0	0	8	1.2
02/11/2009	14:27:51	55.859541 N	003.205075 W	0	0	10	1
02/11/2009	14:27:52	55.859541 N	003.205083 W	0	0	9	1
02/11/2009	14:27:53	55.859541 N	003.205083 W	0	0	8	1.1
02/11/2009	14:27:54	55.859541 N	003.205083 W	0	0	10	1
02/11/2009	14:27:55	55.859541 N	003.205083 W	0	0	10	1
02/11/2009	14:27:56	55.859541 N	003.205083 W	0	0	10	1
02/11/2009	14:27:57	55.859541 N	003.205083 W	0	0	10	1
02/11/2009	14:27:58	55.859541 N	003.205083 W	0	0	10	1
02/11/2009	14:27:59	55.859541 N	003.205083 W	0	0	10	1
02/11/2009	14:28:00	55.859541 N	003.205083 W	0	0	9	1
02/11/2009	14:28:01	55.859541 N	003.205083 W	0	0	10	1
02/11/2009	14:28:02	55.859533 N	003.205083 W	0	0	10	1
02/11/2009	14:28:03	55.859533 N	003.205083 W	0	0	10	1
02/11/2009	14:28:04	55.859533 N	003.205083 W	0	0	9	1
02/11/2009	14:28:05	55.859533 N	003.205083 W	0	0	9	1
02/11/2009	14:28:06	55.859533 N	003.205083 W	0	0	9	1
02/11/2009	14:28:07	55.859533 N	003.205083 W	0	0	10	1
02/11/2009	14:28:08	55.859533 N	003.205083 W	0	0	10	1
02/11/2009	14:28:09	55.859533 N	003.205083 W	0	0	9	1
02/11/2009	14:28:10	55.859533 N	003.205083 W	0	0	9	1
02/11/2009	14:28:11	55.859533 N	003.205091 W	0	0	9	1
02/11/2009	14:28:12	55.859533 N	003.205091 W	0	0	9	1
02/11/2009	14:28:13	55.859533 N	003.205091 W	0	0	9	1
02/11/2009	14:28:14	55.859533 N	003.205091 W	0	0	10	1
02/11/2009	14:28:15	55.859533 N	003.205091 W	0	0	10	1
02/11/2009	14:28:16	55.859533 N	003.205091 W	0	0	10	1
02/11/2009	14:28:17	55.859533 N	003.205091 W	0	0	10	1
02/11/2009	14:28:18	55.859533 N	003.205091 W	0	0	9	1
02/11/2009	14:28:19	55.859533 N	003.205091 W	0	0	9	1
02/11/2009	14:28:20	55.859533 N	003.205091 W	0	0	9	1
02/11/2009	14:28:21	55.859533 N	003.205091 W	0	0	9	1
02/11/2009	14:28:22	55.859533 N	003.205091 W	0	0	9	1
02/11/2009	14:28:23	55.859533 N	003.205091 W	0	0	10	1
02/11/2009	14:28:24	55.859533 N	003.205091 W	0	0	9	1
02/11/2009	14:28:25	55.859533 N	003.205091 W	0	0	9	1
02/11/2009	14:28:26	55.859533 N	003.205091 W	0	0	9	1
02/11/2009	14:28:27	55.859533 N	003.205091 W	0	0	9	1
02/11/2009	14:28:28	55.859533 N	003.205091 W	0	0	9	1
02/11/2009	14:28:29	55.859533 N	003.205091 W	0	0	9	1
02/11/2009	14:28:30	55.859533 N	003.205091 W	0	0	9	1
02/11/2009	14:28:31	55.859533 N	003.205091 W	0	0	9	1
02/11/2009	14:28:32	55.859533 N	003.205091 W	0	0	9	1
02/11/2009	14:28:33	55.859533 N	003.205091 W	0	0	9	1
02/11/2009	14:28:34	55.859533 N	003.205091 W	0	0	10	1
02/11/2009	14:28:35	55.859533 N	003.205091 W	0	0	10	1
02/11/2009	14:28:36	55.859533 N	003.205091 W	0	0	10	1
02/11/2009	14:28:37	55.859533 N	003.205091 W	0	0	10	1
02/11/2009	14:28:38	55.859533 N	003.205091 W	0	0	10	1
02/11/2009	14:28:39	55.859533 N	003.205091 W	0	0	10	1
02/11/2009	14:28:40	55.859533 N	003.205091 W	0	0	10	1
02/11/2009	14:28:41	55.859533 N	003.205091 W	0	0	9	1
02/11/2009	14:28:42	55.859533 N	003.205091 W	0	0	9	1
02/11/2009	14:28:43	55.859533 N	003.205091 W	0	0	9	1
02/11/2009	14:28:44	55.859533 N	003.205091 W	0	0	9	1
02/11/2009	14:28:45	55.859533 N	003.205091 W	0	0	9	1
02/11/2009	14:28:46	55.859533 N	003.205091 W	0	0	9	1
02/11/2009	14:28:47	55.859533 N	003.205091 W	0	0	9	1
02/11/2009	14:28:48	55.859533 N	003.205091 W	0	0	9	1
02/11/2009	14:28:49	55.859533 N	003.205091 W	0	0	10	1
02/11/2009	14:28:50	55.859533 N	003.205091 W	0	0	10	1
02/11/2009	14:28:51	55.859533 N	003.205091 W	0	0	10	1
02/11/2009	14:28:52	55.859533 N	003.205091 W	0	0	9	1
02/11/2009	14:28:53	55.859533 N	003.205091 W	0	0	8	1.1
02/11/2009	14:28:54	55.859533 N	003.205100 W	0	0	7	1.1
02/11/2009	14:28:55	55.859533 N	003.205100 W	0	0	7	1.1
02/11/2009	14:28:56	55.859533 N	003.205100 W	0	0	7	1.1
02/11/2009	14:28:57	55.859533 N	003.205100 W	0	0	7	1.1
02/11/2009	14:28:58	55.859533 N	003.205100 W	0	0	9	1
02/11/2009	14:28:59	55.859533 N	003.205100 W	0	0	9	1
02/11/2009	14:29:00	55.859533 N	003.205100 W	0	0	8	1.2
02/11/2009	14:29:01	55.859533 N	003.205100 W	0	0	7	1.3
02/11/2009	14:29:02	55.859533 N	003.205100 W	0	0	6	2
02/11/2009	14:29:03	55.859533 N	003.205100 W	0	0	6	2
02/11/2009	14:29:04	55.859533 N	003.205100 W	0	0	9	1.3
02/11/2009	14:29:05	55.859533 N	003.205100 W	0	0	9	1.1
02/11/2009	14:29:06	55.859533 N	003.205100 W	0	0	8	1.2
02/11/2009	14:29:07	55.859541 N	003.205100 W	0	0	9	1.1
02/11/2009	14:29:08	55.859541 N	003.205100 W	0	0	8	1.1
02/11/2009	14:29:09	55.859541 N	003.205100 W	0	0	8	1.3
02/11/2009	14:29:10	55.859541 N	003.205100 W	0	0	8	1.3
02/11/2009	14:29:11	55.859541 N	003.205100 W	0	0	8	1.3
02/11/2009	14:29:12	55.859541 N	003.205100 W	0	0	8	1.3
02/11/2009	14:29:13	55.859541 N	003.205100 W	0	0	7	3
02/11/2009	14:29:14	55.859541 N	003.205100 W	0	0	8	1.3
02/11/2009	14:29:15	55.859550 N	003.205100 W	0	0	8	1.3
02/11/2009	14:29:16	55.859550 N	003.205100 W	0	0	7	1.5
02/11/2009	14:29:17	55.859550 N	003.205100 W	0	0	8	1.3
02/11/2009	14:29:18	55.859550 N	003.205100 W	0	0	8	1.1
02/11/2009	14:29:19	55.859558 N	003.205100 W	0	0	7	1.2
02/11/2009	14:29:20	55.859566 N	003.205100 W	0	0	7	1.5
02/11/2009	14:29:21	55.859566 N	003.205100 W	0	0	8	1.3
02/11/2009	14:29:22	55.859575 N	003.205100 W	0	0	10	1
02/11/2009	14:29:23	55.859575 N	003.205100 W	0	0	8	1.4
02/11/2009	14:29:24	55.859575 N	003.205100 W	0	0	7	1.2
02/11/2009	14:29:25	55.859583 N	003.205100 W	0	0	7	1.5
02/11/2009	14:29:26	55.859583 N	003.205100 W	0	0	9	1.3
02/11/2009	14:29:27	55.859583 N	003.205100 W	0	0	7	1.5
02/11/2009	14:29:28	55.859591 N	003.205100 W	0	0	7	1.5
02/11/2009	14:29:29	55.859591 N	003.205100 W	0	0	8	1.3
02/11/2009	14:29:30	55.859591 N	003.205100 W	0	0	8	1.3
02/11/2009	14:29:31	55.859600 N	003.205100 W	0	0	8	1.3
02/11/2009	14:29:32	55.859600 N	003.205100 W	0	0	8	1.3
02/11/2009	14:29:33	55.859600 N	003.205100 W	0	0	7	1.5
02/11/2009	14:29:34	55.859608 N	003.205100 W	0	0	8	1.4
02/11/2009	14:29:35	55.859608 N	003.205100 W	0	0	9	1
02/11/2009	14:29:36	55.859608 N	003.205100 W	0	0	9	1.3
02/11/2009	14:29:37	55.859608 N	003.205100 W	0	0	10	1
02/11/2009	14:29:38	55.859616 N	003.205100 W	0	0	8	1.1
02/11/2009	14:29:39	55.859616 N	003.205100 W	0	0	9	1
02/11/2009	14:29:40	55.859616 N	003.205100 W	0	0	8	1.1
02/11/2009	14:29:41	55.859616 N	003.205100 W	0	0	6	1.5
02/11/2009	14:29:42	55.859616 N	003.205100 W	0	0	8	1.1
02/11/2009	14:29:43	55.859616 N	003.205100 W	0	165	6	1.4
02/11/2009	14:29:44	55.859608 N	003.205100 W	1.9	165	8	1.2
02/11/2009	14:29:45	55.859600 N	003.205100 W	1.9	180	8	1.1
02/11/2009	14:29:46	55.859591 N	003.205100 W	1.9	175	9	1
02/11/2009	14:29:47	55.859583 N	003.205100 W	5.6	180	9	1
02/11/2009	14:29:48	55.859566 N	003.205100 W	3.7	185	8	1.2
02/11/2009	14:29:49	55.859558 N	003.205100 W	3.7	180	7	1.7
02/11/2009	14:29:50	55.859550 N	003.205100 W	1.9	175	7	1.7
02/11/2009	14:29:51	55.859541 N	003.205100 W	3.7	180	8	1.2
02/11/2009	14:29:52	55.859525 N	003.205100 W	3.7	180	8	1.1
02/11/2009	14:29:53	55.859508 N	003.205100 W	3.7	180	9	1
02/11/2009	14:29:54	55.859500 N	003.205100 W	3.7	185	8	1.2
02/11/2009	14:29:55	55.859483 N	003.205100 W	3.7	175	7	1.7
02/11/2009	14:29:56	55.859475 N	003.205100 W	5.6	175	8	1.1
02/11/2009	14:29:57	55.859458 N	003.205100 W	3.7	175	9	1
02/11/2009	14:29:58	55.859441 N	003.205100 W	3.7	180	8	1.2
02/11/2009	14:29:59	55.859433 N	003.205100 W	3.7	185	9	1
02/11/2009	14:30:00	55.859425 N	003.205108 W	3.7	250	9	1
02/11/2009	14:30:01	55.859425 N	003.205133 W	3.7	310	7	1.2
02/11/2009	14:30:02	55.859433 N	003.205141 W	1.9	355	7	1.2
02/11/2009	14:30:03	55.859441 N	003.205133 W	3.7	15	7	1.2
02/11/2009	14:30:04	55.859450 N	003.205133 W	3.7	5	7	1.2
02/11/2009	14:30:05	55.859458 N	003.205133 W	3.7	355	7	1.2
02/11/2009	14:30:06	55.859475 N	003.205133 W	3.7	5	7	1.2
02/11/2009	14:30:07	55.859483 N	003.205133 W	3.7	5	7	1.2
02/11/2009	14:30:08	55.859491 N	003.205133 W	3.7	0	7	1.2
02/11/2009	14:30:09	55.859500 N	003.205133 W	1.9	355	7	1.2
02/11/2009	14:30:10	55.859508 N	003.205133 W	3.7	0	7	1.2
02/11/2009	14:30:11	55.859525 N	003.205133 W	3.7	5	8	1.1
02/11/2009	14:30:12	55.859533 N	003.205133 W	3.7	0	8	1.1
02/11/2009	14:30:13	55.859541 N	003.205133 W	3.7	0	9	1.1
02/11/2009	14:30:14	55.859558 N	003.205133 W	3.7	355	9	1.1
02/11/2009	14:30:15	55.859566 N	003.205133 W	3.7	10	8	1.3
02/11/2009	14:30:16	55.859583 N	003.205125 W	5.6	15	9	1
02/11/2009	14:30:17	55.859591 N	003.205116 W	1.9	25	9	1
02/11/2009	14:30:18	55.859591 N	003.205116 W	0	230	9	1
02/11/2009	14:30:19	55.859591 N	003.205116 W	0	170	9	1
02/11/2009	14:30:20	55.859591 N	003.205125 W	0	0	9	1
02/11/2009	14:30:21	55.859591 N	003.205125 W	0	0	9	1
02/11/2009	14:30:22	55.859591 N	003.205125 W	0	0	9	1
02/11/2009	14:30:23	55.859591 N	003.205125 W	0	0	8	1.4
02/11/2009	14:30:24	55.859591 N	003.205125 W	0	0	9	1
02/11/2009	14:30:25	55.859591 N	003.205125 W	0	0	9	1
02/11/2009	14:30:26	55.859591 N	003.205125 W	0	0	9	1
02/11/2009	14:30:27	55.859591 N	003.205125 W	0	0	9	1
02/11/2009	14:30:28	55.859591 N	003.205125 W	0	0	9	1
02/11/2009	14:30:29	55.859591 N	003.205125 W	0	0	9	1
02/11/2009	14:30:30	55.859591 N	003.205125 W	0	0	9	1
02/11/2009	14:30:31	55.859591 N	003.205125 W	0	0	9	1
02/11/2009	14:30:32	55.859591 N	003.205125 W	0	0	9	1
02/11/2009	14:30:33	55.859591 N	003.205125 W	0	0	9	1
02/11/2009	14:30:34	55.859591 N	003.205125 W	0	0	8	1
02/11/2009	14:30:35	55.859583 N	003.205125 W	0	0	5	1.4
02/11/2009	14:30:36	55.859583 N	003.205133 W	0	0	10	0.9
02/11/2009	14:30:37	55.859583 N	003.205133 W	0	0	3	4.1
02/11/2009	14:30:38	55.859583 N	003.205125 W	0	0	5	1.5
02/11/2009	14:30:39	55.859583 N	003.205125 W	0	0	6	1.4
02/11/2009	14:30:40	55.859583 N	003.205125 W	0	0	6	1.2
02/11/2009	14:30:41	55.859583 N	003.205125 W	0	0	5	2.4
02/11/2009	14:30:42	55.859575 N	003.205125 W	0	0	7	1.1
02/11/2009	14:30:43	55.859575 N	003.205125 W	0	0	7	1.4
02/11/2009	14:30:44	55.859575 N	003.205125 W	0	0	5	2.4
02/11/2009	14:30:45	55.859575 N	003.205116 W	0	0	7	1.3
02/11/2009	14:30:46	55.859575 N	003.205116 W	0	0	6	1.6
02/11/2009	14:30:47	55.859575 N	003.205125 W	0	0	5	1.7
02/11/2009	14:30:48	55.859575 N	003.205125 W	0	0	7	1.1
02/11/2009	14:30:49	55.859575 N	003.205125 W	0	0	7	1.1
02/11/2009	14:30:50	55.859575 N	003.205125 W	0	0	6	1.4
02/11/2009	14:30:51	55.859575 N	003.205125 W	0	0	6	1.2
02/11/2009	14:30:52	55.859575 N	003.205125 W	0	0	8	1.4
02/11/2009	14:30:53	55.859575 N	003.205125 W	0	0	7	1.1
02/11/2009	14:30:54	55.859575 N	003.205125 W	0	0	9	1
02/11/2009	14:30:55	55.859575 N	003.205125 W	0	0	6	1.4
02/11/2009	14:30:56	55.859575 N	003.205125 W	0	0	7	1.3
02/11/2009	14:30:57	55.859566 N	003.205125 W	0	0	7	1.4
02/11/2009	14:30:58	55.859566 N	003.205125 W	0	0	7	1.5
02/11/2009	14:30:59	55.859566 N	003.205125 W	0	0	6	1.4
02/11/2009	14:31:00	55.859566 N	003.205125 W	0	0	5	1.6
02/11/2009	14:31:01	55.859566 N	003.205125 W	0	0	7	1.1
02/11/2009	14:31:02	55.859566 N	003.205125 W	0	0	8	1
02/11/2009	14:31:03	55.859566 N	003.205125 W	0	0	8	1
02/11/2009	14:31:04	55.859566 N	003.205125 W	0	0	7	1.2
02/11/2009	14:31:05	55.859566 N	003.205125 W	0	0	9	1
02/11/2009	14:31:06	55.859566 N	003.205125 W	0	0	8	1.1
02/11/2009	14:31:07	55.859566 N	003.205125 W	0	0	6	1.6
02/11/2009	14:31:08	55.859566 N	003.205125 W	0	0	6	1.6
02/11/2009	14:31:09	55.859566 N	003.205125 W	0	0	6	1.6
02/11/2009	14:31:10	55.859566 N	003.205125 W	0	0	5	1.6
02/11/2009	14:31:11	55.859566 N	003.205125 W	0	0	6	1.6
02/11/2009	14:31:12	55.859566 N	003.205125 W	0	0	6	1.6
02/11/2009	14:31:13	55.859566 N	003.205125 W	0	0	7	1.4
02/11/2009	14:31:14	55.859566 N	003.205125 W	0	0	7	1.4
02/11/2009	14:31:15	55.859566 N	003.205125 W	0	0	7	1.4
02/11/2009	14:31:16	55.859566 N	003.205125 W	0	0	5	2.4
02/11/2009	14:31:17	55.859566 N	003.205125 W	0	0	5	2.4
02/11/2009	14:31:18	55.859566 N	003.205125 W	0	0	6	1.4
02/11/2009	14:31:19	55.859558 N	003.205125 W	0	0	7	1.3
02/11/2009	14:31:20	55.859558 N	003.205125 W	0	0	6	1.3
02/11/2009	14:31:21	55.859558 N	003.205125 W	0	0	7	1.5
02/11/2009	14:31:22	55.859558 N	003.205125 W	0	0	10	0.9
02/11/2009	14:31:23	55.859558 N	003.205116 W	0	85	10	0.9
02/11/2009	14:31:24	55.859566 N	003.205108 W	1.9	90	9	1
02/11/2009	14:31:25	55.859558 N	003.205100 W	0	145	8	1.2
02/11/2009	14:31:26	55.859558 N	003.205091 W	0	255	10	0.9
02/11/2009	14:31:27	55.859558 N	003.205091 W	0	325	9	1
02/11/2009	14:31:28	55.859566 N	003.205075 W	0	0	9	1
02/11/2009	14:31:29	55.859566 N	003.205075 W	0	0	9	1
02/11/2009	14:31:30	55.859566 N	003.205058 W	1.9	115	9	1
02/11/2009	14:31:31	55.859558 N	003.205050 W	0	150	9	1
02/11/2009	14:31:32	55.859558 N	003.205050 W	0	230	9	1
02/11/2009	14:31:33	55.859558 N	003.205050 W	0	45	9	1
02/11/2009	14:31:34	55.859558 N	003.205066 W	0	0	8	1.2
02/11/2009	14:31:35	55.859566 N	003.205066 W	1.9	325	10	0.9
02/11/2009	14:31:36	55.859575 N	003.205075 W	1.9	325	10	0.9
02/11/2009	14:31:37	55.859575 N	003.205083 W	0	310	8	1.1
02/11/2009	14:31:38	55.859575 N	003.205083 W	0	145	8	1.1
02/11/2009	14:31:39	55.859575 N	003.205083 W	0	165	8	1.1
02/11/2009	14:31:40	55.859575 N	003.205091 W	0	0	8	1.1
02/11/2009	14:31:41	55.859566 N	003.205091 W	0	0	8	1.1
02/11/2009	14:31:42	55.859566 N	003.205100 W	0	0	8	1
02/11/2009	14:31:43	55.859566 N	003.205100 W	0	0	9	1
02/11/2009	14:31:44	55.859566 N	003.205100 W	0	0	9	1
02/11/2009	14:31:45	55.859566 N	003.205100 W	0	0	10	0.9
02/11/2009	14:31:46	55.859566 N	003.205100 W	0	0	10	0.9
02/11/2009	14:31:47	55.859566 N	003.205100 W	0	0	8	1.3
02/11/2009	14:31:48	55.859566 N	003.205100 W	0	0	7	1.6
02/11/2009	14:31:49	55.859566 N	003.205100 W	0	0	8	1.1
02/11/2009	14:31:50	55.859566 N	003.205100 W	0	0	7	1.6
02/11/2009	14:31:51	55.859566 N	003.205100 W	0	0	7	1.6
02/11/2009	14:31:52	55.859566 N	003.205100 W	0	0	8	1.1
02/11/2009	14:31:53	55.859566 N	003.205100 W	0	0	7	1.6
02/11/2009	14:31:54	55.859566 N	003.205100 W	0	0	8	1.1
02/11/2009	14:31:55	55.859566 N	003.205100 W	0	0	6	1.6
02/11/2009	14:31:56	55.859566 N	003.205100 W	0	0	7	1.1
02/11/2009	14:31:57	55.859566 N	003.205100 W	0	0	6	1.6
02/11/2009	14:31:58	55.859566 N	003.205100 W	0	0	7	1.1
02/11/2009	14:31:59	55.859566 N	003.205100 W	0	0	7	1.2
02/11/2009	14:32:00	55.859566 N	003.205100 W	0	0	9	1
02/11/2009	14:32:01	55.859566 N	003.205100 W	0	0	7	1.5
02/11/2009	14:32:02	55.859566 N	003.205100 W	0	0	9	1.1
02/11/2009	14:32:03	55.859566 N	003.205091 W	0	90	7	1.2
02/11/2009	14:32:04	55.859566 N	003.205091 W	0	280	9	1
02/11/2009	14:32:05	55.859566 N	003.205091 W	0	220	8	1.2
02/11/2009	14:32:06	55.859566 N	003.205091 W	1.9	225	9	1
02/11/2009	14:32:07	55.859566 N	003.205091 W	0	220	6	1.2
02/11/2009	14:32:08	55.859558 N	003.205100 W	0	155	7	1.4
02/11/2009	14:32:09	55.859558 N	003.205100 W	0	225	8	1.1
02/11/2009	14:32:10	55.859558 N	003.205100 W	0	15	9	1
02/11/2009	14:32:11	55.859566 N	003.205100 W	0	285	10	0.9
02/11/2009	14:32:12	55.859566 N	003.205091 W	0	0	10	0.9
02/11/2009	14:32:13	55.859566 N	003.205091 W	0	0	9	1
02/11/2009	14:32:14	55.859566 N	003.205091 W	0	0	9	1
02/11/2009	14:32:15	55.859566 N	003.205091 W	0	0	9	1
02/11/2009	14:32:16	55.859566 N	003.205083 W	0	0	9	1
02/11/2009	14:32:17	55.859566 N	003.205083 W	0	0	10	0.9
02/11/2009	14:32:18	55.859566 N	003.205083 W	0	0	8	1.4
02/11/2009	14:32:19	55.859566 N	003.205083 W	0	0	8	1.4
02/11/2009	14:32:20	55.859566 N	003.205083 W	0	0	9	1.3
02/11/2009	14:32:21	55.859566 N	003.205083 W	0	0	10	0.9
02/11/2009	14:32:22	55.859566 N	003.205083 W	0	0	10	0.9
02/11/2009	14:32:23	55.859566 N	003.205083 W	0	0	8	1.1
02/11/2009	14:32:24	55.859550 N	003.205083 W	1.9	220	10	0.9
02/11/2009	14:32:25	55.859541 N	003.205100 W	3.7	240	9	1
02/11/2009	14:32:26	55.859541 N	003.205125 W	5.6	260	8	1.1
02/11/2009	14:32:27	55.859541 N	003.205141 W	1.9	300	7	1.4
02/11/2009	14:32:28	55.859541 N	003.205166 W	7.4	255	8	1.1
02/11/2009	14:32:29	55.859541 N	003.205191 W	5.6	260	9	1
02/11/2009	14:32:30	55.859533 N	003.205216 W	3.7	250	8	1.1
02/11/2009	14:32:31	55.859533 N	003.205241 W	3.7	260	7	1.1
02/11/2009	14:32:32	55.859533 N	003.205266 W	5.6	250	7	1.4
02/11/2009	14:32:33	55.859525 N	003.205283 W	3.7	245	7	1.4
02/11/2009	14:32:34	55.859516 N	003.205300 W	1.9	230	8	1.1
02/11/2009	14:32:35	55.859508 N	003.205316 W	5.6	240	7	1.4
02/11/2009	14:32:36	55.859500 N	003.205333 W	3.7	225	8	1.1
02/11/2009	14:32:37	55.859491 N	003.205350 W	3.7	215	7	1.4
02/11/2009	14:32:38	55.859483 N	003.205366 W	3.7	225	7	1.4
02/11/2009	14:32:39	55.859475 N	003.205375 W	3.7	220	7	1.4
02/11/2009	14:32:40	55.859458 N	003.205391 W	3.7	215	8	1.2
02/11/2009	14:32:41	55.859450 N	003.205400 W	3.7	205	8	1.2
02/11/2009	14:32:42	55.859441 N	003.205408 W	3.7	220	8	1.2
02/11/2009	14:32:43	55.859433 N	003.205416 W	3.7	210	7	1.6
02/11/2009	14:32:44	55.859425 N	003.205425 W	1.9	180	8	1.2
02/11/2009	14:32:45	55.859416 N	003.205433 W	3.7	215	7	1.3
02/11/2009	14:32:46	55.859400 N	003.205441 W	5.6	205	9	1
02/11/2009	14:32:47	55.859391 N	003.205458 W	3.7	205	8	1.4
02/11/2009	14:32:48	55.859375 N	003.205466 W	3.7	200	7	1.6
02/11/2009	14:32:49	55.859366 N	003.205475 W	1.9	200	8	1.4
02/11/2009	14:32:50	55.859358 N	003.205483 W	5.6	220	7	1.6
02/11/2009	14:32:51	55.859350 N	003.205500 W	5.6	220	8	1.4
02/11/2009	14:32:52	55.859333 N	003.205516 W	3.7	210	9	1
02/11/2009	14:32:53	55.859325 N	003.205533 W	3.7	220	7	1.3
02/11/2009	14:32:54	55.859316 N	003.205541 W	1.9	225	8	1.1
02/11/2009	14:32:55	55.859308 N	003.205558 W	7.4	210	7	1.2
02/11/2009	14:32:56	55.859291 N	003.205575 W	3.7	220	8	1.1
02/11/2009	14:32:57	55.859283 N	003.205591 W	3.7	215	7	1.4
02/11/2009	14:32:58	55.859283 N	003.205591 W	0	195	9	1
02/11/2009	14:32:59	55.859275 N	003.205600 W	3.7	215	8	1.1
02/11/2009	14:33:00	55.859266 N	003.205608 W	1.9	200	8	1.1
02/11/2009	14:33:01	55.859250 N	003.205625 W	7.4	210	8	1.1
02/11/2009	14:33:02	55.859225 N	003.205641 W	13	195	8	1.1
02/11/2009	14:33:03	55.859183 N	003.205658 W	13	195	8	1.1
02/11/2009	14:33:04	55.859158 N	003.205683 W	9.3	205	8	1.1
02/11/2009	14:33:05	55.859141 N	003.205700 W	5.6	225	6	2.7
02/11/2009	14:33:06	55.859133 N	003.205725 W	1.9	260	7	1.7
02/11/2009	14:33:07	55.859133 N	003.205741 W	0	305	7	1.7
02/11/2009	14:33:08	55.859141 N	003.205741 W	0	175	7	1.7
02/11/2009	14:33:09	55.859150 N	003.205758 W	0	0	6	2.7
02/11/2009	14:33:10	55.859133 N	003.205775 W	3.7	210	6	2.7
02/11/2009	14:33:11	55.859133 N	003.205783 W	0	185	6	1.5
02/11/2009	14:33:12	55.859116 N	003.205791 W	3.7	215	9	1
02/11/2009	14:33:13	55.859108 N	003.205800 W	5.6	220	7	1.2
02/11/2009	14:33:14	55.859100 N	003.205816 W	3.7	210	7	1.4
02/11/2009	14:33:15	55.859091 N	003.205825 W	5.6	210	8	1.1
02/11/2009	14:33:16	55.859091 N	003.205833 W	1.9	0	6	1.3
02/11/2009	14:33:17	55.859100 N	003.205816 W	3.7	85	7	1.2
02/11/2009	14:33:18	55.859091 N	003.205800 W	1.9	155	8	1.1
02/11/2009	14:33:19	55.859083 N	003.205808 W	3.7	205	8	1.2
02/11/2009	14:33:20	55.859075 N	003.205816 W	5.6	215	8	1.2
02/11/2009	14:33:21	55.859058 N	003.205833 W	5.6	225	7	1.4
02/11/2009	14:33:22	55.859050 N	003.205858 W	5.6	215	7	1.4
02/11/2009	14:33:23	55.859033 N	003.205866 W	3.7	220	7	1.4
02/11/2009	14:33:24	55.859025 N	003.205883 W	3.7	215	8	1.1
02/11/2009	14:33:25	55.859016 N	003.205900 W	3.7	230	8	1.1
02/11/2009	14:33:26	55.859008 N	003.205925 W	5.6	225	8	1.1
02/11/2009	14:33:27	55.858991 N	003.205941 W	3.7	220	7	1.4
02/11/2009	14:33:28	55.858983 N	003.205958 W	3.7	225	8	1.2
02/11/2009	14:33:29	55.858975 N	003.205975 W	3.7	230	7	1.4
02/11/2009	14:33:30	55.858966 N	003.205991 W	5.6	230	7	1.4
02/11/2009	14:33:31	55.858958 N	003.206008 W	3.7	230	7	1.4
02/11/2009	14:33:32	55.858950 N	003.206025 W	3.7	235	7	1.4
02/11/2009	14:33:33	55.858941 N	003.206050 W	3.7	235	8	1.1
02/11/2009	14:33:34	55.858933 N	003.206066 W	3.7	235	9	1
02/11/2009	14:33:35	55.858925 N	003.206083 W	3.7	240	9	1
02/11/2009	14:33:36	55.858916 N	003.206108 W	3.7	240	9	1
02/11/2009	14:33:37	55.858916 N	003.206125 W	5.6	235	9	1
02/11/2009	14:33:38	55.858908 N	003.206150 W	3.7	235	9	1
02/11/2009	14:33:39	55.858900 N	003.206166 W	3.7	240	8	1.1
02/11/2009	14:33:40	55.858891 N	003.206183 W	3.7	225	8	1.1
02/11/2009	14:33:41	55.858883 N	003.206200 W	3.7	205	8	1.2
02/11/2009	14:33:42	55.858875 N	003.206200 W	3.7	190	8	1.2
02/11/2009	14:33:43	55.858866 N	003.206200 W	5.6	160	7	1.4
02/11/2009	14:33:44	55.858850 N	003.206191 W	3.7	145	8	1.2
02/11/2009	14:33:45	55.858841 N	003.206175 W	5.6	150	7	1.6
02/11/2009	14:33:46	55.858825 N	003.206175 W	5.6	150	7	1.6
02/11/2009	14:33:47	55.858816 N	003.206166 W	3.7	145	7	1.6
02/11/2009	14:33:48	55.858808 N	003.206158 W	3.7	145	7	1.4
02/11/2009	14:33:49	55.858791 N	003.206141 W	5.6	135	7	1.6
02/11/2009	14:33:50	55.858783 N	003.206125 W	5.6	140	8	1.2
02/11/2009	14:33:51	55.858775 N	003.206108 W	5.6	140	8	1.2
02/11/2009	14:33:52	55.858766 N	003.206091 W	5.6	135	8	1.1
02/11/2009	14:33:53	55.858750 N	003.206075 W	5.6	130	7	1.4
02/11/2009	14:33:54	55.858741 N	003.206050 W	5.6	135	7	1.4
02/11/2009	14:33:55	55.858725 N	003.206033 W	3.7	140	9	1
02/11/2009	14:33:56	55.858716 N	003.206016 W	3.7	130	10	0.9
02/11/2009	14:33:57	55.858708 N	003.206000 W	3.7	130	6	1.7
02/11/2009	14:33:58	55.858708 N	003.205975 W	5.6	130	7	1.2
02/11/2009	14:33:59	55.858691 N	003.205958 W	5.6	135	8	1.1
02/11/2009	14:34:00	55.858683 N	003.205941 W	3.7	135	7	1.5
02/11/2009	14:34:01	55.858675 N	003.205925 W	3.7	130	7	1.5
02/11/2009	14:34:02	55.858675 N	003.205908 W	3.7	130	9	1
02/11/2009	14:34:03	55.858666 N	003.205883 W	5.6	125	9	1
02/11/2009	14:34:04	55.858658 N	003.205866 W	3.7	125	6	1.7
02/11/2009	14:34:05	55.858650 N	003.205850 W	3.7	125	10	0.9
02/11/2009	14:34:06	55.858641 N	003.205825 W	5.6	125	7	1.2
02/11/2009	14:34:07	55.858633 N	003.205808 W	5.6	125	9	1
02/11/2009	14:34:08	55.858625 N	003.205783 W	5.6	120	10	0.9
02/11/2009	14:34:09	55.858616 N	003.205758 W	3.7	120	8	1.4
02/11/2009	14:34:10	55.858608 N	003.205741 W	3.7	115	9	1.3
02/11/2009	14:34:11	55.858608 N	003.205716 W	5.6	115	9	1.3
02/11/2009	14:34:12	55.858600 N	003.205691 W	3.7	115	9	1.3
02/11/2009	14:34:13	55.858600 N	003.205675 W	5.6	115	9	1.3
02/11/2009	14:34:14	55.858591 N	003.205650 W	5.6	110	9	1.3
02/11/2009	14:34:15	55.858591 N	003.205625 W	3.7	115	9	1.3
02/11/2009	14:34:16	55.858583 N	003.205600 W	3.7	115	9	1.3
02/11/2009	14:34:17	55.858583 N	003.205583 W	3.7	115	9	1.3
02/11/2009	14:34:18	55.858575 N	003.205558 W	5.6	115	9	1.3
02/11/2009	14:34:19	55.858575 N	003.205533 W	3.7	115	7	1.5
02/11/2009	14:34:20	55.858566 N	003.205516 W	3.7	120	7	1.6
02/11/2009	14:34:21	55.858558 N	003.205491 W	3.7	115	8	1.3
02/11/2009	14:34:22	55.858558 N	003.205475 W	3.7	115	9	1
02/11/2009	14:34:23	55.858550 N	003.205450 W	3.7	115	9	1
02/11/2009	14:34:24	55.858550 N	003.205433 W	3.7	115	9	1
02/11/2009	14:34:25	55.858541 N	003.205416 W	3.7	110	10	0.9
02/11/2009	14:34:26	55.858533 N	003.205391 W	5.6	115	8	1.4
02/11/2009	14:34:27	55.858525 N	003.205366 W	3.7	120	10	0.9
02/11/2009	14:34:28	55.858525 N	003.205350 W	3.7	115	8	1.3
02/11/2009	14:34:29	55.858516 N	003.205325 W	5.6	110	9	1
02/11/2009	14:34:30	55.858508 N	003.205300 W	5.6	110	9	1
02/11/2009	14:34:31	55.858500 N	003.205275 W	5.6	120	8	1.1
02/11/2009	14:34:32	55.858500 N	003.205258 W	3.7	120	8	1.1
02/11/2009	14:34:33	55.858491 N	003.205241 W	3.7	110	9	1
02/11/2009	14:34:34	55.858483 N	003.205216 W	5.6	110	8	1.1
02/11/2009	14:34:35	55.858475 N	003.205191 W	3.7	115	8	1.1
02/11/2009	14:34:36	55.858466 N	003.205175 W	5.6	105	9	1
02/11/2009	14:34:37	55.858466 N	003.205150 W	5.6	105	9	1
02/11/2009	14:34:38	55.858458 N	003.205125 W	3.7	115	8	1.1
02/11/2009	14:34:39	55.858450 N	003.205108 W	5.6	120	10	0.9
02/11/2009	14:34:40	55.858441 N	003.205083 W	3.7	125	9	1
02/11/2009	14:34:41	55.858441 N	003.205066 W	3.7	120	9	1
02/11/2009	14:34:42	55.858433 N	003.205050 W	3.7	125	8	1.1
02/11/2009	14:34:43	55.858425 N	003.205033 W	3.7	120	9	1
02/11/2009	14:34:44	55.858416 N	003.205008 W	5.6	110	10	0.9
02/11/2009	14:34:45	55.858408 N	003.204983 W	7.4	130	8	1.4
02/11/2009	14:34:46	55.858400 N	003.204958 W	5.6	115	9	1.3
02/11/2009	14:34:47	55.858400 N	003.204933 W	5.6	100	8	1.4
02/11/2009	14:34:48	55.858391 N	003.204908 W	5.6	110	8	1.4
02/11/2009	14:34:49	55.858391 N	003.204883 W	5.6	110	10	0.9
02/11/2009	14:34:50	55.858391 N	003.204858 W	5.6	75	7	1.4
02/11/2009	14:34:51	55.858391 N	003.204833 W	5.6	105	7	1.4
02/11/2009	14:34:52	55.858383 N	003.204808 W	5.6	95	7	1.1
02/11/2009	14:34:53	55.858383 N	003.204783 W	3.7	110	8	1
02/11/2009	14:34:54	55.858375 N	003.204766 W	3.7	105	7	1.1
02/11/2009	14:34:55	55.858375 N	003.204741 W	5.6	95	7	1.1
02/11/2009	14:34:56	55.858366 N	003.204716 W	3.7	115	7	1.1
02/11/2009	14:34:57	55.858366 N	003.204700 W	3.7	115	9	1
02/11/2009	14:34:58	55.858358 N	003.204675 W	5.6	110	9	1
02/11/2009	14:34:59	55.858350 N	003.204658 W	5.6	105	9	1
02/11/2009	14:35:00	55.858350 N	003.204633 W	3.7	105	9	1
02/11/2009	14:35:01	55.858350 N	003.204608 W	3.7	105	8	1.1
02/11/2009	14:35:02	55.858341 N	003.204583 W	5.6	95	7	1.5
02/11/2009	14:35:03	55.858341 N	003.204558 W	5.6	100	8	1.4
02/11/2009	14:35:04	55.858341 N	003.204533 W	3.7	105	7	1.6
02/11/2009	14:35:05	55.858341 N	003.204516 W	3.7	105	9	1.3
02/11/2009	14:35:06	55.858333 N	003.204491 W	3.7	105	9	1.3
02/11/2009	14:35:07	55.858333 N	003.204466 W	5.6	95	9	1
02/11/2009	14:35:08	55.858333 N	003.204441 W	3.7	95	8	1.1
02/11/2009	14:35:09	55.858333 N	003.204425 W	3.7	115	8	1.1
02/11/2009	14:35:10	55.858325 N	003.204400 W	3.7	110	9	1
02/11/2009	14:35:11	55.858325 N	003.204375 W	3.7	110	8	1.1
02/11/2009	14:35:12	55.858316 N	003.204358 W	5.6	95	8	1.1
02/11/2009	14:35:13	55.858316 N	003.204333 W	5.6	100	8	1.1
02/11/2009	14:35:14	55.858316 N	003.204308 W	5.6	95	9	1
02/11/2009	14:35:15	55.858316 N	003.204283 W	3.7	90	6	1.5
02/11/2009	14:35:16	55.858316 N	003.204258 W	3.7	80	7	1.5
02/11/2009	14:35:17	55.858316 N	003.204241 W	5.6	75	8	1.4
02/11/2009	14:35:18	55.858325 N	003.204216 W	5.6	50	8	1.4
02/11/2009	14:35:19	55.858333 N	003.204200 W	3.7	55	8	1.1
02/11/2009	14:35:20	55.858350 N	003.204183 W	5.6	25	8	1.1
02/11/2009	14:35:21	55.858358 N	003.204175 W	5.6	15	8	1.1
02/11/2009	14:35:22	55.858375 N	003.204175 W	1.9	20	8	1.1
02/11/2009	14:35:23	55.858383 N	003.204158 W	7.4	30	8	1.1
02/11/2009	14:35:24	55.858400 N	003.204141 W	5.6	25	7	1.6
02/11/2009	14:35:25	55.858416 N	003.204133 W	5.6	15	7	1.6
02/11/2009	14:35:26	55.858433 N	003.204133 W	1.9	0	8	1.4
02/11/2009	14:35:27	55.858433 N	003.204125 W	1.9	35	8	1.1
02/11/2009	14:35:28	55.858450 N	003.204116 W	7.4	20	7	1.4
02/11/2009	14:35:29	55.858475 N	003.204108 W	7.4	15	8	1.1
02/11/2009	14:35:30	55.858483 N	003.204100 W	3.7	35	7	1.6
02/11/2009	14:35:31	55.858500 N	003.204083 W	3.7	35	7	1.6
02/11/2009	14:35:32	55.858508 N	003.204075 W	3.7	35	8	1.1
02/11/2009	14:35:33	55.858516 N	003.204058 W	3.7	35	8	1.1
02/11/2009	14:35:34	55.858525 N	003.204041 W	3.7	40	8	1.1
02/11/2009	14:35:35	55.858533 N	003.204025 W	3.7	60	8	1.1
02/11/2009	14:35:36	55.858541 N	003.204008 W	3.7	60	8	1.1
02/11/2009	14:35:37	55.858541 N	003.203991 W	3.7	65	9	1
02/11/2009	14:35:38	55.858550 N	003.203966 W	3.7	70	8	1.1
02/11/2009	14:35:39	55.858550 N	003.203950 W	5.6	55	9	1
02/11/2009	14:35:40	55.858558 N	003.203925 W	5.6	45	8	1.1
02/11/2009	14:35:41	55.858575 N	003.203908 W	3.7	50	8	1.1
02/11/2009	14:35:42	55.858575 N	003.203891 W	3.7	50	8	1.1
02/11/2009	14:35:43	55.858583 N	003.203875 W	5.6	50	8	1.1
02/11/2009	14:35:44	55.858591 N	003.203850 W	3.7	55	8	1.1
02/11/2009	14:35:45	55.858600 N	003.203833 W	3.7	55	8	1.1
02/11/2009	14:35:46	55.858608 N	003.203816 W	5.6	55	8	1.1
02/11/2009	14:35:47	55.858616 N	003.203791 W	3.7	60	8	1.1
02/11/2009	14:35:48	55.858616 N	003.203775 W	3.7	55	8	1.1
02/11/2009	14:35:49	55.858625 N	003.203758 W	3.7	55	7	1.4
02/11/2009	14:35:50	55.858633 N	003.203733 W	3.7	50	8	1.1
02/11/2009	14:35:51	55.858641 N	003.203716 W	3.7	50	8	1.1
02/11/2009	14:35:52	55.858650 N	003.203700 W	3.7	55	8	1.1
02/11/2009	14:35:53	55.858658 N	003.203683 W	3.7	55	8	1.1
02/11/2009	14:35:54	55.858666 N	003.203666 W	3.7	50	9	1
02/11/2009	14:35:55	55.858675 N	003.203650 W	3.7	45	9	1
02/11/2009	14:35:56	55.858683 N	003.203633 W	3.7	45	9	1
02/11/2009	14:35:57	55.858691 N	003.203608 W	3.7	50	9	1
02/11/2009	14:35:58	55.858700 N	003.203591 W	5.6	45	8	1.2
02/11/2009	14:35:59	55.858708 N	003.203575 W	5.6	40	8	1.2
02/11/2009	14:36:00	55.858716 N	003.203558 W	5.6	35	7	1.4
02/11/2009	14:36:01	55.858733 N	003.203550 W	3.7	40	7	1.4
02/11/2009	14:36:02	55.858741 N	003.203533 W	3.7	50	8	1.2
02/11/2009	14:36:03	55.858750 N	003.203516 W	3.7	50	9	1
02/11/2009	14:36:04	55.858758 N	003.203500 W	3.7	40	9	1
02/11/2009	14:36:05	55.858766 N	003.203483 W	5.6	35	9	1
02/11/2009	14:36:06	55.858775 N	003.203475 W	5.6	40	9	1
02/11/2009	14:36:07	55.858783 N	003.203458 W	3.7	50	8	1.1
02/11/2009	14:36:08	55.858791 N	003.203441 W	3.7	50	8	1.1
02/11/2009	14:36:09	55.858800 N	003.203416 W	5.6	45	8	1.1
02/11/2009	14:36:10	55.858808 N	003.203408 W	5.6	35	8	1.1
02/11/2009	14:36:11	55.858816 N	003.203391 W	5.6	35	8	1
02/11/2009	14:36:12	55.858833 N	003.203383 W	3.7	35	8	1.1
02/11/2009	14:36:13	55.858841 N	003.203366 W	3.7	40	7	1.3
02/11/2009	14:36:14	55.858850 N	003.203350 W	3.7	45	7	1.2
02/11/2009	14:36:15	55.858858 N	003.203341 W	3.7	40	8	1.4
02/11/2009	14:36:16	55.858866 N	003.203325 W	3.7	25	8	1.4
02/11/2009	14:36:17	55.858875 N	003.203316 W	5.6	35	8	1
02/11/2009	14:36:18	55.858891 N	003.203300 W	3.7	45	6	1.7
02/11/2009	14:36:19	55.858900 N	003.203291 W	5.6	25	8	1.4
02/11/2009	14:36:20	55.858916 N	003.203275 W	5.6	25	8	1.4
02/11/2009	14:36:21	55.858925 N	003.203266 W	5.6	30	8	1
02/11/2009	14:36:22	55.858933 N	003.203258 W	3.7	40	6	2.3
02/11/2009	14:36:23	55.858950 N	003.203241 W	3.7	40	7	1.5
02/11/2009	14:36:24	55.858958 N	003.203225 W	5.6	40	7	1.5
02/11/2009	14:36:25	55.858966 N	003.203208 W	5.6	35	7	1.5
02/11/2009	14:36:26	55.858975 N	003.203191 W	3.7	40	6	1.8
02/11/2009	14:36:27	55.858983 N	003.203183 W	3.7	35	6	1.8
02/11/2009	14:36:28	55.858991 N	003.203158 W	5.6	70	7	1.5
02/11/2009	14:36:29	55.859000 N	003.203141 W	5.6	35	8	1
02/11/2009	14:36:30	55.859008 N	003.203133 W	5.6	30	7	1.2
02/11/2009	14:36:31	55.859016 N	003.203116 W	5.6	55	8	1.1
02/11/2009	14:36:32	55.859025 N	003.203100 W	3.7	60	8	1.1
02/11/2009	14:36:33	55.859025 N	003.203083 W	3.7	45	8	1.1
02/11/2009	14:36:34	55.859033 N	003.203066 W	5.6	40	6	1.3
02/11/2009	14:36:35	55.859041 N	003.203058 W	5.6	45	7	1.2
02/11/2009	14:36:36	55.859050 N	003.203041 W	3.7	35	9	1
02/11/2009	14:36:37	55.859058 N	003.203025 W	3.7	35	7	1.3
02/11/2009	14:36:38	55.859066 N	003.203008 W	3.7	50	10	0.9
02/11/2009	14:36:39	55.859075 N	003.202991 W	5.6	55	7	1.6
02/11/2009	14:36:40	55.859083 N	003.202975 W	3.7	60	7	1.6
02/11/2009	14:36:41	55.859091 N	003.202958 W	3.7	45	8	1.4
02/11/2009	14:36:42	55.859100 N	003.202941 W	5.6	30	8	1.4
02/11/2009	14:36:43	55.859116 N	003.202933 W	5.6	30	8	1.4
02/11/2009	14:36:44	55.859125 N	003.202925 W	5.6	30	8	1.4
02/11/2009	14:36:45	55.859141 N	003.202908 W	5.6	30	9	1
02/11/2009	14:36:46	55.859150 N	003.202900 W	5.6	30	8	1.2
02/11/2009	14:36:47	55.859158 N	003.202883 W	5.6	40	8	1.2
02/11/2009	14:36:48	55.859166 N	003.202866 W	3.7	40	7	1.4
02/11/2009	14:36:49	55.859175 N	003.202850 W	3.7	40	9	1
02/11/2009	14:36:50	55.859191 N	003.202841 W	5.6	30	9	1
02/11/2009	14:36:51	55.859200 N	003.202825 W	5.6	35	10	0.9
02/11/2009	14:36:52	55.859208 N	003.202808 W	5.6	35	10	0.9
02/11/2009	14:36:53	55.859225 N	003.202800 W	5.6	35	10	0.9
02/11/2009	14:36:54	55.859233 N	003.202783 W	5.6	30	10	0.9
02/11/2009	14:36:55	55.859250 N	003.202775 W	5.6	15	10	0.9
02/11/2009	14:36:56	55.859258 N	003.202775 W	5.6	5	10	0.9
02/11/2009	14:36:57	55.859275 N	003.202766 W	5.6	20	10	0.9
02/11/2009	14:36:58	55.859291 N	003.202758 W	5.6	30	10	0.9
02/11/2009	14:36:59	55.859300 N	003.202750 W	5.6	20	8	1.1
02/11/2009	14:37:00	55.859308 N	003.202733 W	5.6	35	8	1.1
02/11/2009	14:37:01	55.859325 N	003.202716 W	5.6	50	8	1.1
02/11/2009	14:37:02	55.859333 N	003.202700 W	3.7	55	8	1.1
02/11/2009	14:37:03	55.859333 N	003.202675 W	3.7	60	8	1.1
02/11/2009	14:37:04	55.859341 N	003.202658 W	3.7	45	9	1
02/11/2009	14:37:05	55.859350 N	003.202641 W	3.7	45	10	0.9
02/11/2009	14:37:06	55.859358 N	003.202625 W	3.7	30	10	0.9
02/11/2009	14:37:07	55.859375 N	003.202616 W	3.7	40	10	0.9
02/11/2009	14:37:08	55.859375 N	003.202608 W	1.9	30	10	0.9
02/11/2009	14:37:09	55.859383 N	003.202600 W	3.7	40	9	1
02/11/2009	14:37:10	55.859400 N	003.202583 W	5.6	35	7	1.2
02/11/2009	14:37:11	55.859408 N	003.202566 W	3.7	30	8	1.1
02/11/2009	14:37:12	55.859416 N	003.202558 W	3.7	30	9	1
02/11/2009	14:37:13	55.859425 N	003.202541 W	3.7	30	8	1.2
02/11/2009	14:37:14	55.859441 N	003.202525 W	3.7	35	8	1.1
02/11/2009	14:37:15	55.859450 N	003.202516 W	3.7	35	9	1
02/11/2009	14:37:16	55.859458 N	003.202500 W	3.7	30	9	1
02/11/2009	14:37:17	55.859466 N	003.202491 W	3.7	30	9	1
02/11/2009	14:37:18	55.859483 N	003.202475 W	3.7	35	8	1.1
02/11/2009	14:37:19	55.859491 N	003.202466 W	3.7	35	8	1
02/11/2009	14:37:20	55.859500 N	003.202450 W	5.6	35	9	1
02/11/2009	14:37:21	55.859516 N	003.202433 W	3.7	30	7	1.4
02/11/2009	14:37:22	55.859525 N	003.202416 W	3.7	35	7	1.4
02/11/2009	14:37:23	55.859533 N	003.202408 W	3.7	30	8	1.1
02/11/2009	14:37:24	55.859541 N	003.202391 W	3.7	30	10	0.9
02/11/2009	14:37:25	55.859558 N	003.202383 W	3.7	30	9	1
02/11/2009	14:37:26	55.859566 N	003.202366 W	5.6	35	9	1
02/11/2009	14:37:27	55.859575 N	003.202350 W	5.6	35	9	1
02/11/2009	14:37:28	55.859591 N	003.202341 W	5.6	35	10	0.9
02/11/2009	14:37:29	55.859600 N	003.202325 W	3.7	30	9	1
02/11/2009	14:37:30	55.859608 N	003.202316 W	5.6	30	8	1.1
02/11/2009	14:37:31	55.859625 N	003.202300 W	5.6	30	8	1.1
02/11/2009	14:37:32	55.859633 N	003.202283 W	3.7	40	8	1.1
02/11/2009	14:37:33	55.859650 N	003.202275 W	5.6	30	8	1.1
02/11/2009	14:37:34	55.859658 N	003.202258 W	5.6	30	9	1
02/11/2009	14:37:35	55.859666 N	003.202250 W	5.6	35	9	1
02/11/2009	14:37:36	55.859683 N	003.202233 W	5.6	30	9	1
02/11/2009	14:37:37	55.859691 N	003.202216 W	5.6	30	10	0.9
02/11/2009	14:37:38	55.859708 N	003.202208 W	5.6	30	9	1
02/11/2009	14:37:39	55.859716 N	003.202191 W	5.6	30	9	1
02/11/2009	14:37:40	55.859725 N	003.202175 W	5.6	35	9	1
02/11/2009	14:37:41	55.859741 N	003.202166 W	5.6	35	8	1.1
02/11/2009	14:37:42	55.859750 N	003.202150 W	5.6	30	8	1.1
02/11/2009	14:37:43	55.859766 N	003.202133 W	3.7	30	8	1.1
02/11/2009	14:37:44	55.859775 N	003.202125 W	5.6	35	8	1.1
02/11/2009	14:37:45	55.859783 N	003.202108 W	5.6	40	9	1
02/11/2009	14:37:46	55.859800 N	003.202091 W	3.7	35	10	0.9
02/11/2009	14:37:47	55.859808 N	003.202075 W	3.7	30	10	0.9
02/11/2009	14:37:48	55.859816 N	003.202066 W	3.7	15	10	0.9
02/11/2009	14:37:49	55.859833 N	003.202058 W	3.7	30	8	1.1
02/11/2009	14:37:50	55.859841 N	003.202050 W	3.7	35	8	1.1
02/11/2009	14:37:51	55.859850 N	003.202041 W	5.6	15	8	1.1
02/11/2009	14:37:52	55.859866 N	003.202033 W	5.6	20	9	1
02/11/2009	14:37:53	55.859875 N	003.202016 W	3.7	25	8	1.1
02/11/2009	14:37:54	55.859883 N	003.202016 W	1.9	10	8	1.1
02/11/2009	14:37:55	55.859891 N	003.202016 W	1.9	10	8	1.1
02/11/2009	14:37:56	55.859900 N	003.202008 W	1.9	20	8	1.1
02/11/2009	14:37:57	55.859908 N	003.202008 W	3.7	5	8	1.1
02/11/2009	14:37:58	55.859925 N	003.202000 W	5.6	20	8	1.1
02/11/2009	14:37:59	55.859933 N	003.201991 W	5.6	35	8	1.1
02/11/2009	14:38:00	55.859950 N	003.201975 W	5.6	35	9	1
02/11/2009	14:38:01	55.859958 N	003.201958 W	5.6	30	8	1.1
02/11/2009	14:38:02	55.859966 N	003.201941 W	5.6	30	8	1.1
02/11/2009	14:38:03	55.859983 N	003.201925 W	5.6	45	8	1.1
02/11/2009	14:38:04	55.859991 N	003.201908 W	3.7	65	9	1
02/11/2009	14:38:05	55.859991 N	003.201891 W	3.7	45	9	1
02/11/2009	14:38:06	55.860008 N	003.201875 W	5.6	30	6	1.8
02/11/2009	14:38:07	55.860025 N	003.201858 W	5.6	30	8	1.1
02/11/2009	14:38:08	55.860033 N	003.201850 W	5.6	35	7	1.4
02/11/2009	14:38:09	55.860041 N	003.201833 W	5.6	35	7	1.4
02/11/2009	14:38:10	55.860058 N	003.201816 W	5.6	30	7	1.4
02/11/2009	14:38:11	55.860075 N	003.201808 W	5.6	25	7	1.4
02/11/2009	14:38:12	55.860083 N	003.201791 W	5.6	30	8	1.1
02/11/2009	14:38:13	55.860100 N	003.201783 W	5.6	30	8	1.1
02/11/2009	14:38:14	55.860108 N	003.201766 W	5.6	25	8	1.1
02/11/2009	14:38:15	55.860125 N	003.201758 W	5.6	25	8	1.1
02/11/2009	14:38:16	55.860133 N	003.201741 W	5.6	35	8	1.1
02/11/2009	14:38:17	55.860150 N	003.201733 W	5.6	30	8	1.1
02/11/2009	14:38:18	55.860158 N	003.201716 W	5.6	30	8	1.1
02/11/2009	14:38:19	55.860175 N	003.201708 W	5.6	25	8	1.1
02/11/2009	14:38:20	55.860183 N	003.201691 W	5.6	25	8	1.1
02/11/2009	14:38:21	55.860200 N	003.201683 W	5.6	35	8	1.1
02/11/2009	14:38:22	55.860208 N	003.201666 W	5.6	40	8	1.1
02/11/2009	14:38:23	55.860216 N	003.201650 W	3.7	45	8	1.1
02/11/2009	14:38:24	55.860225 N	003.201633 W	3.7	40	8	1.1
02/11/2009	14:38:25	55.860233 N	003.201616 W	3.7	45	8	1.1
02/11/2009	14:38:26	55.860241 N	003.201600 W	3.7	60	7	1.4
02/11/2009	14:38:27	55.860250 N	003.201583 W	3.7	60	8	1.1
02/11/2009	14:38:28	55.860258 N	003.201566 W	5.6	40	7	1.2
02/11/2009	14:38:29	55.860266 N	003.201541 W	5.6	40	8	1.1
02/11/2009	14:38:30	55.860283 N	003.201525 W	5.6	40	7	1.2
02/11/2009	14:38:31	55.860291 N	003.201508 W	3.7	40	6	1.5
02/11/2009	14:38:32	55.860300 N	003.201500 W	3.7	40	6	1.5
02/11/2009	14:38:33	55.860308 N	003.201483 W	5.6	40	6	1.5
02/11/2009	14:38:34	55.860316 N	003.201466 W	5.6	40	6	1.5
02/11/2009	14:38:35	55.860333 N	003.201450 W	5.6	25	7	1.4
02/11/2009	14:38:36	55.860341 N	003.201433 W	3.7	30	7	1.4
02/11/2009	14:38:37	55.860358 N	003.201425 W	3.7	30	7	1.4
02/11/2009	14:38:38	55.860366 N	003.201408 W	5.6	30	7	1.4
02/11/2009	14:38:39	55.860383 N	003.201391 W	5.6	30	6	1.6
02/11/2009	14:38:40	55.860391 N	003.201375 W	5.6	30	7	1.2
02/11/2009	14:38:41	55.860408 N	003.201366 W	3.7	30	6	2.7
02/11/2009	14:38:42	55.860416 N	003.201358 W	3.7	25	6	1.8
02/11/2009	14:38:43	55.860433 N	003.201341 W	5.6	25	6	1.8
02/11/2009	14:38:44	55.860441 N	003.201333 W	3.7	20	6	1.8
02/11/2009	14:38:45	55.860458 N	003.201333 W	5.6	0	7	1.4
02/11/2009	14:38:46	55.860466 N	003.201333 W	3.7	350	8	1.1
02/11/2009	14:38:47	55.860483 N	003.201341 W	3.7	355	8	1.2
02/11/2009	14:38:48	55.860500 N	003.201341 W	5.6	345	8	1.2
02/11/2009	14:38:49	55.860508 N	003.201350 W	5.6	345	8	1.2
02/11/2009	14:38:50	55.860525 N	003.201358 W	3.7	335	7	1.6
02/11/2009	14:38:51	55.860533 N	003.201375 W	5.6	315	7	1.4
02/11/2009	14:38:52	55.860550 N	003.201391 W	5.6	315	6	2.3
02/11/2009	14:38:53	55.860558 N	003.201416 W	3.7	290	7	1.7
02/11/2009	14:38:54	55.860558 N	003.201441 W	5.6	270	8	1.1
02/11/2009	14:38:55	55.860558 N	003.201466 W	5.6	285	7	1.7
02/11/2009	14:38:56	55.860558 N	003.201491 W	3.7	270	6	1.9
02/11/2009	14:38:57	55.860558 N	003.201516 W	5.6	250	6	1.9
02/11/2009	14:38:58	55.860550 N	003.201541 W	5.6	250	6	1.9
02/11/2009	14:38:59	55.860541 N	003.201566 W	5.6	245	6	1.6
02/11/2009	14:39:00	55.860541 N	003.201591 W	3.7	265	7	1.4
02/11/2009	14:39:01	55.860533 N	003.201608 W	3.7	250	7	1.2
02/11/2009	14:39:02	55.860533 N	003.201633 W	5.6	240	7	1.7
02/11/2009	14:39:03	55.860525 N	003.201658 W	5.6	235	6	1.9
02/11/2009	14:39:04	55.860516 N	003.201683 W	5.6	245	6	1.9
02/11/2009	14:39:05	55.860508 N	003.201708 W	3.7	250	6	1.9
02/11/2009	14:39:06	55.860508 N	003.201725 W	3.7	270	7	1.2
02/11/2009	14:39:07	55.860508 N	003.201741 W	3.7	255	9	1
02/11/2009	14:39:08	55.860500 N	003.201766 W	5.6	245	7	1.7
02/11/2009	14:39:09	55.860491 N	003.201791 W	5.6	235	7	1.7
02/11/2009	14:39:10	55.860483 N	003.201816 W	5.6	230	7	1.7
02/11/2009	14:39:11	55.860475 N	003.201833 W	5.6	225	6	1.6
02/11/2009	14:39:12	55.860466 N	003.201858 W	3.7	240	5	1.7
02/11/2009	14:39:13	55.860458 N	003.201875 W	3.7	240	6	1.6
02/11/2009	14:39:14	55.860450 N	003.201891 W	3.7	245	6	1.6
02/11/2009	14:39:15	55.860450 N	003.201908 W	3.7	265	7	1.4
02/11/2009	14:39:16	55.860450 N	003.201933 W	5.6	280	7	1.4
02/11/2009	14:39:17	55.860450 N	003.201950 W	5.6	290	6	1.9
02/11/2009	14:39:18	55.860458 N	003.201975 W	3.7	295	6	1.9
02/11/2009	14:39:19	55.860458 N	003.201991 W	3.7	290	7	1.4
02/11/2009	14:39:20	55.860466 N	003.202016 W	3.7	305	6	1.9
02/11/2009	14:39:21	55.860475 N	003.202025 W	3.7	315	6	1.9
02/11/2009	14:39:22	55.860483 N	003.202041 W	3.7	315	6	1.9
02/11/2009	14:39:23	55.860491 N	003.202058 W	5.6	325	7	1.7
02/11/2009	14:39:24	55.860500 N	003.202075 W	3.7	320	7	1.7
02/11/2009	14:39:25	55.860516 N	003.202083 W	5.6	325	7	1.7
02/11/2009	14:39:26	55.860525 N	003.202100 W	3.7	330	7	1.7
02/11/2009	14:39:27	55.860533 N	003.202108 W	5.6	330	7	1.7
02/11/2009	14:39:28	55.860550 N	003.202125 W	3.7	340	7	1.7
02/11/2009	14:39:29	55.860558 N	003.202133 W	3.7	335	6	1.9
02/11/2009	14:39:30	55.860575 N	003.202141 W	5.6	330	6	1.9
02/11/2009	14:39:31	55.860583 N	003.202150 W	3.7	335	6	1.9
02/11/2009	14:39:32	55.860591 N	003.202158 W	3.7	330	6	1.9
02/11/2009	14:39:33	55.860608 N	003.202166 W	5.6	340	6	1.8
02/11/2009	14:39:34	55.860616 N	003.202175 W	3.7	340	6	1.8
02/11/2009	14:39:35	55.860625 N	003.202183 W	3.7	335	7	1.3
02/11/2009	14:39:36	55.860641 N	003.202200 W	3.7	300	6	1.8
02/11/2009	14:39:37	55.860641 N	003.202225 W	5.6	280	7	1.4
02/11/2009	14:39:38	55.860641 N	003.202250 W	3.7	295	7	1.4
02/11/2009	14:39:39	55.860650 N	003.202266 W	3.7	300	7	1.4
02/11/2009	14:39:40	55.860650 N	003.202283 W	3.7	300	7	1.4
02/11/2009	14:39:41	55.860658 N	003.202300 W	3.7	305	7	1.4
02/11/2009	14:39:42	55.860658 N	003.202316 W	3.7	305	6	2.3
02/11/2009	14:39:43	55.860666 N	003.202333 W	3.7	290	6	2.3
02/11/2009	14:39:44	55.860675 N	003.202350 W	3.7	305	6	2.3
02/11/2009	14:39:45	55.860683 N	003.202366 W	3.7	295	7	1.4
02/11/2009	14:39:46	55.860691 N	003.202383 W	3.7	310	6	1.9
02/11/2009	14:39:47	55.860700 N	003.202400 W	5.6	320	6	1.9
02/11/2009	14:39:48	55.860716 N	003.202416 W	3.7	310	7	1.7
02/11/2009	14:39:49	55.860725 N	003.202425 W	3.7	325	5	2.3
02/11/2009	14:39:50	55.860733 N	003.202433 W	1.9	300	5	2.3
02/11/2009	14:39:51	55.860741 N	003.202441 W	1.9	330	6	2.3
02/11/2009	14:39:52	55.860750 N	003.202450 W	3.7	325	5	2.3
02/11/2009	14:39:53	55.860750 N	003.202466 W	7.4	215	5	1.7
02/11/2009	14:39:54	55.860750 N	003.202483 W	3.7	320	6	1.7
02/11/2009	14:39:55	55.860766 N	003.202491 W	3.7	325	6	1.7
02/11/2009	14:39:56	55.860775 N	003.202500 W	1.9	325	7	1.2
02/11/2009	14:39:57	55.860775 N	003.202500 W	0	180	7	1.1
02/11/2009	14:39:58	55.860783 N	003.202500 W	0	175	7	1.2
02/11/2009	14:39:59	55.860808 N	003.202491 W	0	0	7	1.2
02/11/2009	14:40:00	55.860825 N	003.202483 W	0	0	7	1.2
02/11/2009	14:40:01	55.860825 N	003.202483 W	0	0	7	1.2
02/11/2009	14:40:02	55.860825 N	003.202491 W	1.9	250	8	1.1
02/11/2009	14:40:03	55.860825 N	003.202516 W	7.4	250	7	1.7
02/11/2009	14:40:04	55.860825 N	003.202558 W	11.1	290	7	1.7
02/11/2009	14:40:05	55.860825 N	003.202600 W	5.6	265	6	1.5
02/11/2009	14:40:06	55.860825 N	003.202625 W	3.7	285	7	1.2
02/11/2009	14:40:07	55.860833 N	003.202641 W	3.7	275	7	1.2
02/11/2009	14:40:08	55.860833 N	003.202658 W	3.7	280	7	1.2
02/11/2009	14:40:09	55.860841 N	003.202675 W	3.7	290	6	1.5
02/11/2009	14:40:10	55.860850 N	003.202700 W	5.6	300	6	1.3
02/11/2009	14:40:11	55.860850 N	003.202725 W	3.7	295	7	1.2
02/11/2009	14:40:12	55.860858 N	003.202741 W	3.7	305	7	1.2
02/11/2009	14:40:13	55.860866 N	003.202758 W	3.7	295	7	1.2
02/11/2009	14:40:14	55.860875 N	003.202775 W	3.7	290	7	1.2
02/11/2009	14:40:15	55.860875 N	003.202800 W	3.7	285	7	1.2
02/11/2009	14:40:16	55.860883 N	003.202816 W	3.7	295	8	1.1
02/11/2009	14:40:17	55.860891 N	003.202841 W	5.6	295	7	1.4
02/11/2009	14:40:18	55.860891 N	003.202866 W	5.6	265	7	1.4
02/11/2009	14:40:19	55.860891 N	003.202900 W	5.6	260	9	1
02/11/2009	14:40:20	55.860891 N	003.202925 W	5.6	270	9	1
02/11/2009	14:40:21	55.860891 N	003.202950 W	3.7	275	8	1.2
02/11/2009	14:40:22	55.860900 N	003.202975 W	5.6	285	8	1.2
02/11/2009	14:40:23	55.860900 N	003.202991 W	3.7	300	8	1.2
02/11/2009	14:40:24	55.860908 N	003.203008 W	3.7	295	8	1.2
02/11/2009	14:40:25	55.860916 N	003.203033 W	3.7	285	9	1
02/11/2009	14:40:26	55.860925 N	003.203050 W	5.6	300	9	1
02/11/2009	14:40:27	55.860933 N	003.203075 W	3.7	295	9	1
02/11/2009	14:40:28	55.860933 N	003.203091 W	3.7	295	9	1
02/11/2009	14:40:29	55.860941 N	003.203116 W	3.7	295	8	1.1
02/11/2009	14:40:30	55.860950 N	003.203133 W	3.7	285	8	1.1
02/11/2009	14:40:31	55.860950 N	003.203150 W	5.6	295	8	1.1
02/11/2009	14:40:32	55.860958 N	003.203175 W	5.6	295	8	1.1
02/11/2009	14:40:33	55.860966 N	003.203200 W	3.7	295	8	1.1
02/11/2009	14:40:34	55.860966 N	003.203216 W	3.7	290	8	1.1
02/11/2009	14:40:35	55.860975 N	003.203233 W	3.7	285	8	1.1
02/11/2009	14:40:36	55.860975 N	003.203258 W	3.7	290	8	1.1
02/11/2009	14:40:37	55.860983 N	003.203275 W	3.7	290	8	1.1
02/11/2009	14:40:38	55.860983 N	003.203300 W	5.6	285	8	1.1
02/11/2009	14:40:39	55.860991 N	003.203325 W	5.6	285	8	1.1
02/11/2009	14:40:40	55.860991 N	003.203350 W	5.6	285	7	1.4
02/11/2009	14:40:41	55.860991 N	003.203375 W	3.7	280	7	1.4
02/11/2009	14:40:42	55.861000 N	003.203391 W	3.7	285	8	1.1
02/11/2009	14:40:43	55.861000 N	003.203416 W	5.6	285	7	1.4
02/11/2009	14:40:44	55.861000 N	003.203441 W	5.6	275	6	1.8
02/11/2009	14:40:45	55.861000 N	003.203466 W	3.7	265	8	1.1
02/11/2009	14:40:46	55.861008 N	003.203483 W	3.7	295	8	1.1
02/11/2009	14:40:47	55.861008 N	003.203500 W	1.9	295	7	1.4
02/11/2009	14:40:48	55.861008 N	003.203516 W	3.7	250	8	1.1
02/11/2009	14:40:49	55.861000 N	003.203533 W	3.7	225	7	1.4
02/11/2009	14:40:50	55.860991 N	003.203550 W	5.6	225	7	1.7
02/11/2009	14:40:51	55.860975 N	003.203575 W	5.6	220	7	1.7
02/11/2009	14:40:52	55.860966 N	003.203591 W	3.7	220	7	1.7
02/11/2009	14:40:53	55.860958 N	003.203600 W	3.7	215	8	1.1
02/11/2009	14:40:54	55.860950 N	003.203616 W	5.6	235	7	1.7
02/11/2009	14:40:55	55.860941 N	003.203641 W	5.6	240	7	1.2
02/11/2009	14:40:56	55.860933 N	003.203658 W	5.6	230	7	1.2
02/11/2009	14:40:57	55.860925 N	003.203683 W	5.6	230	7	1.2
02/11/2009	14:40:58	55.860916 N	003.203700 W	3.7	235	8	1.1
02/11/2009	14:40:59	55.860908 N	003.203716 W	5.6	235	8	1.1
02/11/2009	14:41:00	55.860900 N	003.203741 W	5.6	235	8	1.1
02/11/2009	14:41:01	55.860900 N	003.203758 W	3.7	240	8	1.1
02/11/2009	14:41:02	55.860891 N	003.203783 W	5.6	240	7	1.4
02/11/2009	14:41:03	55.860883 N	003.203808 W	3.7	240	8	1.1
02/11/2009	14:41:04	55.860875 N	003.203825 W	3.7	235	7	1.4
02/11/2009	14:41:05	55.860875 N	003.203841 W	3.7	240	7	1.4
02/11/2009	14:41:06	55.860866 N	003.203866 W	3.7	240	7	1.4
02/11/2009	14:41:07	55.860858 N	003.203891 W	3.7	245	7	1.4
02/11/2009	14:41:08	55.860858 N	003.203916 W	5.6	240	7	1.4
02/11/2009	14:41:09	55.860850 N	003.203933 W	3.7	235	7	1.4
02/11/2009	14:41:10	55.860841 N	003.203950 W	3.7	230	7	1.4
02/11/2009	14:41:11	55.860841 N	003.203975 W	3.7	240	8	1.1
02/11/2009	14:41:12	55.860833 N	003.203991 W	3.7	240	7	1.1
02/11/2009	14:41:13	55.860825 N	003.204008 W	3.7	240	7	1.1
02/11/2009	14:41:14	55.860816 N	003.204016 W	3.7	225	7	1.1
02/11/2009	14:41:15	55.860808 N	003.204033 W	3.7	215	7	1.1
02/11/2009	14:41:16	55.860800 N	003.204041 W	3.7	220	7	1.4
02/11/2009	14:41:17	55.860791 N	003.204058 W	3.7	220	8	1.1
02/11/2009	14:41:18	55.860783 N	003.204083 W	3.7	220	8	1.1
02/11/2009	14:41:19	55.860775 N	003.204100 W	3.7	225	8	1.1
02/11/2009	14:41:20	55.860766 N	003.204116 W	3.7	230	8	1.1
02/11/2009	14:41:21	55.860758 N	003.204133 W	3.7	225	7	1.2
02/11/2009	14:41:22	55.860750 N	003.204150 W	5.6	205	7	1.2
02/11/2009	14:41:23	55.860733 N	003.204158 W	5.6	200	8	1.1
02/11/2009	14:41:24	55.860725 N	003.204166 W	3.7	200	8	1.1
02/11/2009	14:41:25	55.860708 N	003.204175 W	3.7	195	7	1.7
02/11/2009	14:41:26	55.860700 N	003.204183 W	3.7	195	6	1.7
02/11/2009	14:41:27	55.860683 N	003.204183 W	3.7	195	8	1.1
02/11/2009	14:41:28	55.860675 N	003.204191 W	3.7	195	6	1.9
02/11/2009	14:41:29	55.860666 N	003.204200 W	5.6	210	7	1.7
02/11/2009	14:41:30	55.860650 N	003.204216 W	5.6	215	6	1.9
02/11/2009	14:41:31	55.860641 N	003.204225 W	3.7	210	7	1.4
02/11/2009	14:41:32	55.860633 N	003.204233 W	3.7	215	7	1.4
02/11/2009	14:41:33	55.860616 N	003.204250 W	3.7	210	8	1.1
02/11/2009	14:41:34	55.860608 N	003.204258 W	3.7	205	6	1.6
02/11/2009	14:41:35	55.860600 N	003.204266 W	3.7	200	6	1.6
02/11/2009	14:41:36	55.860583 N	003.204275 W	3.7	200	7	1.4
02/11/2009	14:41:37	55.860575 N	003.204275 W	5.6	180	7	1.4
02/11/2009	14:41:38	55.860558 N	003.204275 W	3.7	180	6	1.5
02/11/2009	14:41:39	55.860550 N	003.204275 W	3.7	175	7	1.4
02/11/2009	14:41:40	55.860533 N	003.204266 W	3.7	165	6	1.5
02/11/2009	14:41:41	55.860525 N	003.204266 W	5.6	190	6	1.5
02/11/2009	14:41:42	55.860508 N	003.204275 W	3.7	195	8	1.1
02/11/2009	14:41:43	55.860500 N	003.204283 W	3.7	195	6	1.6
02/11/2009	14:41:44	55.860483 N	003.204283 W	3.7	190	6	1.2
02/11/2009	14:41:45	55.860466 N	003.204291 W	3.7	195	7	1.1
02/11/2009	14:41:46	55.860458 N	003.204308 W	3.7	215	7	1.4
02/11/2009	14:41:47	55.860450 N	003.204316 W	5.6	205	6	2
02/11/2009	14:41:48	55.860441 N	003.204325 W	3.7	200	6	2
02/11/2009	14:41:49	55.860433 N	003.204333 W	3.7	210	6	2
02/11/2009	14:41:50	55.860425 N	003.204341 W	3.7	215	6	2
02/11/2009	14:41:51	55.860416 N	003.204358 W	5.6	215	6	2
02/11/2009	14:41:52	55.860400 N	003.204366 W	5.6	215	6	1.6
02/11/2009	14:41:53	55.860391 N	003.204383 W	5.6	215	6	1.6
02/11/2009	14:41:54	55.860375 N	003.204400 W	3.7	210	6	1.6
02/11/2009	14:41:55	55.860366 N	003.204408 W	3.7	210	6	1.6
02/11/2009	14:41:56	55.860358 N	003.204416 W	3.7	205	6	1.6
02/11/2009	14:41:57	55.860341 N	003.204425 W	5.6	205	7	1.4
02/11/2009	14:41:58	55.860333 N	003.204433 W	5.6	205	7	1.4
02/11/2009	14:41:59	55.860316 N	003.204450 W	5.6	205	8	1.1
02/11/2009	14:42:00	55.860308 N	003.204458 W	5.6	210	7	1.1
02/11/2009	14:42:01	55.860291 N	003.204475 W	5.6	215	7	1.4
02/11/2009	14:42:02	55.860283 N	003.204491 W	5.6	220	7	1.2
02/11/2009	14:42:03	55.860266 N	003.204516 W	5.6	215	8	1.1
02/11/2009	14:42:04	55.860258 N	003.204525 W	3.7	210	9	1
02/11/2009	14:42:05	55.860250 N	003.204541 W	3.7	210	9	1
02/11/2009	14:42:06	55.860241 N	003.204550 W	3.7	210	9	1
02/11/2009	14:42:07	55.860225 N	003.204558 W	3.7	210	8	1.1
02/11/2009	14:42:08	55.860216 N	003.204575 W	3.7	210	8	1.1
02/11/2009	14:42:09	55.860208 N	003.204583 W	3.7	210	8	1.1
02/11/2009	14:42:10	55.860200 N	003.204600 W	5.6	210	7	1.3
02/11/2009	14:42:11	55.860183 N	003.204608 W	5.6	205	7	1.3
02/11/2009	14:42:12	55.860175 N	003.204625 W	5.6	210	8	1.1
02/11/2009	14:42:13	55.860158 N	003.204633 W	3.7	205	8	1.1
02/11/2009	14:42:14	55.860150 N	003.204641 W	3.7	210	7	1.4
02/11/2009	14:42:15	55.860141 N	003.204658 W	3.7	215	7	1.4
02/11/2009	14:42:16	55.860125 N	003.204666 W	3.7	205	6	1.6
02/11/2009	14:42:17	55.860116 N	003.204675 W	3.7	200	8	1.1
02/11/2009	14:42:18	55.860100 N	003.204683 W	3.7	205	8	1.1
02/11/2009	14:42:19	55.860091 N	003.204691 W	5.6	205	8	1.1
02/11/2009	14:42:20	55.860075 N	003.204708 W	5.6	210	8	1.1
02/11/2009	14:42:21	55.860058 N	003.204716 W	5.6	210	7	1.4
02/11/2009	14:42:22	55.860050 N	003.204733 W	3.7	215	7	1.4
02/11/2009	14:42:23	55.860041 N	003.204741 W	3.7	200	7	1.4
02/11/2009	14:42:24	55.860025 N	003.204741 W	3.7	185	7	1.4
02/11/2009	14:42:25	55.860016 N	003.204750 W	5.6	190	7	1.4
02/11/2009	14:42:26	55.860000 N	003.204758 W	5.6	200	7	1.4
02/11/2009	14:42:27	55.859983 N	003.204766 W	5.6	200	7	1.4
02/11/2009	14:42:28	55.859975 N	003.204775 W	5.6	205	7	1.4
02/11/2009	14:42:29	55.859958 N	003.204783 W	3.7	200	8	1.2
02/11/2009	14:42:30	55.859950 N	003.204800 W	5.6	205	8	1.2
02/11/2009	14:42:31	55.859933 N	003.204808 W	5.6	205	8	1.2
02/11/2009	14:42:32	55.859925 N	003.204825 W	3.7	210	8	1.2
02/11/2009	14:42:33	55.859908 N	003.204833 W	5.6	205	8	1.2
02/11/2009	14:42:34	55.859900 N	003.204841 W	3.7	200	8	1.2
02/11/2009	14:42:35	55.859883 N	003.204850 W	3.7	200	7	1.4
02/11/2009	14:42:36	55.859875 N	003.204858 W	5.6	200	6	1.8
02/11/2009	14:42:37	55.859858 N	003.204866 W	5.6	200	6	1.8
02/11/2009	14:42:38	55.859850 N	003.204883 W	3.7	205	7	1.4
02/11/2009	14:42:39	55.859833 N	003.204891 W	3.7	210	8	1.1
02/11/2009	14:42:40	55.859825 N	003.204900 W	3.7	205	7	1.4
02/11/2009	14:42:41	55.859808 N	003.204916 W	5.6	205	6	1.5
02/11/2009	14:42:42	55.859800 N	003.204925 W	5.6	210	9	1
02/11/2009	14:42:43	55.859783 N	003.204933 W	5.6	210	9	1
02/11/2009	14:42:44	55.859775 N	003.204950 W	3.7	220	9	1
02/11/2009	14:42:45	55.859766 N	003.204966 W	3.7	220	9	1
02/11/2009	14:42:46	55.859750 N	003.204975 W	3.7	210	9	1
02/11/2009	14:42:47	55.859741 N	003.204983 W	3.7	205	9	1
02/11/2009	14:42:48	55.859733 N	003.205000 W	5.6	210	9	1
02/11/2009	14:42:49	55.859716 N	003.205008 W	3.7	205	9	1
02/11/2009	14:42:50	55.859708 N	003.205016 W	3.7	205	9	1
02/11/2009	14:42:51	55.859700 N	003.205025 W	3.7	190	8	1.2
02/11/2009	14:42:52	55.859683 N	003.205025 W	5.6	200	8	1.1
02/11/2009	14:42:53	55.859675 N	003.205041 W	5.6	200	8	1.1
02/11/2009	14:42:54	55.859658 N	003.205050 W	3.7	200	9	1
02/11/2009	14:42:55	55.859641 N	003.205050 W	3.7	190	9	1
02/11/2009	14:42:56	55.859633 N	003.205058 W	3.7	190	9	1
02/11/2009	14:42:57	55.859616 N	003.205058 W	3.7	190	9	1
02/11/2009	14:42:58	55.859608 N	003.205066 W	3.7	190	9	1
02/11/2009	14:42:59	55.859591 N	003.205066 W	3.7	180	9	1
02/11/2009	14:43:00	55.859583 N	003.205066 W	3.7	185	8	1.1
02/11/2009	14:43:01	55.859575 N	003.205075 W	3.7	200	9	1
02/11/2009	14:43:02	55.859558 N	003.205083 W	3.7	205	9	1
02/11/2009	14:43:03	55.859558 N	003.205083 W	0	180	6	2
02/11/2009	14:43:04	55.859558 N	003.205083 W	0	245	8	1.2
02/11/2009	14:43:05	55.859558 N	003.205091 W	0	0	9	1
02/11/2009	14:43:06	55.859566 N	003.205091 W	0	0	9	1
02/11/2009	14:43:07	55.859566 N	003.205091 W	0	0	7	1.8
02/11/2009	14:43:08	55.859566 N	003.205091 W	0	0	7	1.8
02/11/2009	14:43:09	55.859566 N	003.205091 W	0	0	8	1.4
02/11/2009	14:43:10	55.859575 N	003.205091 W	0	0	7	1.8
02/11/2009	14:43:11	55.859575 N	003.205091 W	0	0	7	1.8
02/11/2009	14:43:12	55.859575 N	003.205100 W	0	0	9	1.4
02/11/2009	14:43:13	55.859583 N	003.205091 W	0	0	8	1.4
02/11/2009	14:43:14	55.859583 N	003.205091 W	0	0	10	0.9
02/11/2009	14:43:15	55.859583 N	003.205091 W	0	0	9	1
02/11/2009	14:43:16	55.859583 N	003.205091 W	0	0	9	1
02/11/2009	14:43:17	55.859583 N	003.205091 W	0	0	8	1.1
02/11/2009	14:43:18	55.859583 N	003.205091 W	0	0	9	1
02/11/2009	14:43:19	55.859575 N	003.205091 W	0	0	9	1
02/11/2009	14:43:20	55.859575 N	003.205100 W	0	0	8	1.1
02/11/2009	14:43:21	55.859575 N	003.205100 W	0	0	9	1
02/11/2009	14:43:22	55.859575 N	003.205100 W	0	0	8	1.1
02/11/2009	14:43:23	55.859575 N	003.205100 W	0	0	9	1
02/11/2009	14:43:24	55.859575 N	003.205100 W	0	0	7	1.8
02/11/2009	14:43:25	55.859575 N	003.205100 W	0	0	7	1.8
02/11/2009	14:43:26	55.859575 N	003.205100 W	0	0	7	1.8
02/11/2009	14:43:27	55.859575 N	003.205100 W	0	0	8	1.7
02/11/2009	14:43:28	55.859575 N	003.205100 W	0	0	7	1.9
02/11/2009	14:43:29	55.859575 N	003.205100 W	0	0	7	1.9
02/11/2009	14:43:30	55.859575 N	003.205100 W	0	0	7	1.9
02/11/2009	14:43:31	55.859575 N	003.205100 W	0	0	8	1.7
02/11/2009	14:43:32	55.859583 N	003.205100 W	0	0	7	1.2
02/11/2009	14:43:33	55.859575 N	003.205100 W	0	0	8	1.1
02/11/2009	14:43:34	55.859575 N	003.205100 W	0	0	6	1.5
02/11/2009	14:43:35	55.859575 N	003.205100 W	0	0	7	1.4
02/11/2009	14:43:36	55.859583 N	003.205116 W	3.7	290	8	1.7
02/11/2009	14:43:37	55.859583 N	003.205125 W	0	25	7	1.8
02/11/2009	14:43:38	55.859583 N	003.205125 W	0	275	9	1
02/11/2009	14:43:39	55.859575 N	003.205116 W	0	0	7	1.6
02/11/2009	14:43:40	55.859575 N	003.205116 W	0	0	8	1.2
02/11/2009	14:43:41	55.859566 N	003.205116 W	1.9	255	8	1.2
02/11/2009	14:43:42	55.859566 N	003.205133 W	5.6	260	8	1.1
02/11/2009	14:43:43	55.859558 N	003.205175 W	13	260	9	1
02/11/2009	14:43:44	55.859550 N	003.205233 W	11.1	255	10	0.9
02/11/2009	14:43:45	55.859541 N	003.205258 W	3.7	190	9	1
02/11/2009	14:43:46	55.859533 N	003.205266 W	7.4	235	7	1.4
02/11/2009	14:43:47	55.859516 N	003.205300 W	7.4	250	7	1.4
02/11/2009	14:43:48	55.859516 N	003.205333 W	5.6	255	7	1.4
02/11/2009	14:43:49	55.859500 N	003.205341 W	5.6	185	8	1.1
02/11/2009	14:43:50	55.859483 N	003.205350 W	5.6	205	7	1.4
02/11/2009	14:43:51	55.859483 N	003.205366 W	3.7	300	8	1.1
02/11/2009	14:43:52	55.859483 N	003.205366 W	3.7	65	8	1.1
02/11/2009	14:43:53	55.859475 N	003.205350 W	7.4	160	7	1.8
02/11/2009	14:43:54	55.859450 N	003.205358 W	16.7	200	6	2
02/11/2009	14:43:55	55.859416 N	003.205391 W	11.1	230	7	1.8
02/11/2009	14:43:56	55.859400 N	003.205425 W	7.4	220	8	1.5
02/11/2009	14:43:57	55.859391 N	003.205433 W	7.4	190	8	1.5
02/11/2009	14:43:58	55.859375 N	003.205450 W	7.4	220	8	1.5
02/11/2009	14:43:59	55.859358 N	003.205475 W	7.4	230	7	1.7
02/11/2009	14:44:00	55.859350 N	003.205491 W	5.6	220	7	1.7
02/11/2009	14:44:01	55.859341 N	003.205500 W	7.4	170	7	1.7
02/11/2009	14:44:02	55.859325 N	003.205491 W	7.4	165	7	1.7
02/11/2009	14:44:03	55.859300 N	003.205483 W	7.4	185	8	1.5
02/11/2009	14:44:04	55.859283 N	003.205491 W	9.3	200	7	1.7
02/11/2009	14:44:05	55.859266 N	003.205516 W	7.4	235	7	1.7
02/11/2009	14:44:06	55.859266 N	003.205550 W	7.4	280	8	1.5
02/11/2009	14:44:07	55.859266 N	003.205583 W	7.4	250	9	1
02/11/2009	14:44:08	55.859250 N	003.205608 W	7.4	205	8	1
02/11/2009	14:44:09	55.859233 N	003.205616 W	7.4	175	8	1
02/11/2009	14:44:10	55.859208 N	003.205608 W	7.4	160	8	1
02/11/2009	14:44:11	55.859191 N	003.205591 W	7.4	150	8	1
02/11/2009	14:44:12	55.859175 N	003.205575 W	7.4	165	9	1
02/11/2009	14:44:13	55.859158 N	003.205583 W	5.6	225	7	1.1
02/11/2009	14:44:14	55.859150 N	003.205600 W	3.7	240	6	2.7
02/11/2009	14:44:15	55.859141 N	003.205633 W	5.6	275	8	1.2
02/11/2009	14:44:16	55.859150 N	003.205666 W	5.6	270	8	1.2
02/11/2009	14:44:17	55.859150 N	003.205683 W	0	315	8	1.2
02/11/2009	14:44:18	55.859150 N	003.205691 W	0	290	6	2.7
02/11/2009	14:44:19	55.859150 N	003.205708 W	3.7	290	8	1.1
02/11/2009	14:44:20	55.859150 N	003.205725 W	5.6	225	7	1.2
02/11/2009	14:44:21	55.859133 N	003.205741 W	7.4	190	7	1.6
02/11/2009	14:44:22	55.859108 N	003.205750 W	9.3	185	10	0.9
02/11/2009	14:44:23	55.859091 N	003.205758 W	7.4	190	9	1
02/11/2009	14:44:24	55.859066 N	003.205766 W	7.4	195	10	0.9
02/11/2009	14:44:25	55.859050 N	003.205775 W	7.4	200	8	1.2
02/11/2009	14:44:26	55.859033 N	003.205791 W	7.4	195	9	1
02/11/2009	14:44:27	55.859016 N	003.205800 W	7.4	200	9	1
02/11/2009	14:44:28	55.858991 N	003.205816 W	7.4	200	9	1
02/11/2009	14:44:29	55.858975 N	003.205825 W	7.4	205	8	1.1
02/11/2009	14:44:30	55.858958 N	003.205841 W	7.4	215	8	1.1
02/11/2009	14:44:31	55.858941 N	003.205866 W	7.4	210	9	1
02/11/2009	14:44:32	55.858925 N	003.205883 W	7.4	200	9	1
02/11/2009	14:44:33	55.858908 N	003.205891 W	7.4	200	10	0.9
02/11/2009	14:44:34	55.858891 N	003.205908 W	7.4	210	9	1
02/11/2009	14:44:35	55.858875 N	003.205933 W	7.4	225	8	1.1
02/11/2009	14:44:36	55.858858 N	003.205958 W	7.4	220	9	1
02/11/2009	14:44:37	55.858850 N	003.205975 W	7.4	215	7	1.4
02/11/2009	14:44:38	55.858833 N	003.206000 W	7.4	200	8	1.1
02/11/2009	14:44:39	55.858808 N	003.206008 W	7.4	200	9	1
02/11/2009	14:44:40	55.858791 N	003.206025 W	7.4	195	9	1
02/11/2009	14:44:41	55.858775 N	003.206033 W	5.6	220	9	1
02/11/2009	14:44:42	55.858766 N	003.206041 W	1.9	230	9	1
02/11/2009	14:44:43	55.858766 N	003.206050 W	0	225	9	1
02/11/2009	14:44:44	55.858775 N	003.206050 W	0	140	9	1
02/11/2009	14:44:45	55.858783 N	003.206050 W	3.7	335	8	1.1
02/11/2009	14:44:46	55.858808 N	003.206066 W	13	350	8	1.1
02/11/2009	14:44:47	55.858841 N	003.206075 W	13	350	8	1.1
02/11/2009	14:44:48	55.858866 N	003.206091 W	9.3	320	8	1.1
02/11/2009	14:44:49	55.858875 N	003.206125 W	7.4	235	8	1.1
02/11/2009	14:44:50	55.858858 N	003.206141 W	7.4	185	8	1.1
02/11/2009	14:44:51	55.858833 N	003.206141 W	7.4	190	9	1
02/11/2009	14:44:52	55.858816 N	003.206158 W	5.6	210	8	1.1
02/11/2009	14:44:53	55.858808 N	003.206175 W	5.6	225	8	1.1
02/11/2009	14:44:54	55.858800 N	003.206200 W	3.7	265	7	1.4
02/11/2009	14:44:55	55.858800 N	003.206216 W	0	285	7	1.4
02/11/2009	14:44:56	55.858800 N	003.206225 W	0	205	8	1.1
02/11/2009	14:44:57	55.858791 N	003.206216 W	5.6	165	8	1.1
02/11/2009	14:44:58	55.858775 N	003.206200 W	7.4	140	8	1.1
02/11/2009	14:44:59	55.858750 N	003.206175 W	9.3	150	8	1.1
02/11/2009	14:45:00	55.858733 N	003.206158 W	9.3	160	9	1
02/11/2009	14:45:01	55.858708 N	003.206141 W	7.4	165	10	0.9
02/11/2009	14:45:02	55.858691 N	003.206133 W	7.4	165	10	0.9
02/11/2009	14:45:03	55.858666 N	003.206133 W	7.4	175	10	0.9
02/11/2009	14:45:04	55.858650 N	003.206125 W	5.6	180	10	0.9
02/11/2009	14:45:05	55.858633 N	003.206125 W	5.6	170	10	0.9
02/11/2009	14:45:06	55.858625 N	003.206116 W	5.6	130	9	1
02/11/2009	14:45:07	55.858616 N	003.206083 W	5.6	105	9	1
02/11/2009	14:45:08	55.858616 N	003.206058 W	7.4	110	9	1
02/11/2009	14:45:09	55.858608 N	003.206025 W	7.4	120	9	1
02/11/2009	14:45:10	55.858600 N	003.205991 W	7.4	115	8	1.5
02/11/2009	14:45:11	55.858591 N	003.205966 W	5.6	120	8	1.5
02/11/2009	14:45:12	55.858591 N	003.205941 W	1.9	135	8	1.5
02/11/2009	14:45:13	55.858591 N	003.205941 W	0	125	9	1.4
02/11/2009	14:45:14	55.858600 N	003.205941 W	0	140	9	1.4
02/11/2009	14:45:15	55.858600 N	003.205933 W	1.9	115	8	1.5
02/11/2009	14:45:16	55.858600 N	003.205916 W	5.6	100	9	1
02/11/2009	14:45:17	55.858600 N	003.205875 W	9.3	90	9	1
02/11/2009	14:45:18	55.858600 N	003.205833 W	9.3	105	9	1
02/11/2009	14:45:19	55.858591 N	003.205791 W	9.3	115	9	1
02/11/2009	14:45:20	55.858575 N	003.205758 W	7.4	125	8	1.5
02/11/2009	14:45:21	55.858566 N	003.205725 W	7.4	120	9	1.4
02/11/2009	14:45:22	55.858558 N	003.205691 W	7.4	120	9	1.4
02/11/2009	14:45:23	55.858550 N	003.205658 W	7.4	120	10	0.9
02/11/2009	14:45:24	55.858541 N	003.205633 W	5.6	125	9	1.4
02/11/2009	14:45:25	55.858533 N	003.205616 W	5.6	115	10	0.9
02/11/2009	14:45:26	55.858533 N	003.205591 W	5.6	80	8	1.5
02/11/2009	14:45:27	55.858541 N	003.205558 W	7.4	90	7	1.6
02/11/2009	14:45:28	55.858541 N	003.205525 W	7.4	110	8	1.5
02/11/2009	14:45:29	55.858533 N	003.205491 W	7.4	135	6	2
02/11/2009	14:45:30	55.858516 N	003.205475 W	7.4	150	7	1.9
02/11/2009	14:45:31	55.858491 N	003.205458 W	7.4	155	7	1.9
02/11/2009	14:45:32	55.858475 N	003.205450 W	5.6	160	7	1.6
02/11/2009	14:45:33	55.858458 N	003.205441 W	5.6	170	7	1.6
02/11/2009	14:45:34	55.858441 N	003.205441 W	3.7	145	7	1.6
02/11/2009	14:45:35	55.858433 N	003.205441 W	0	125	7	1.6
02/11/2009	14:45:36	55.858433 N	003.205441 W	0	90	7	1.6
02/11/2009	14:45:37	55.858425 N	003.205475 W	0	0	7	1.6
02/11/2009	14:45:38	55.858425 N	003.205491 W	0	0	8	1
02/11/2009	14:45:39	55.858416 N	003.205450 W	0	0	8	1.2
02/11/2009	14:45:40	55.858416 N	003.205458 W	0	0	9	1
02/11/2009	14:45:41	55.858416 N	003.205450 W	0	0	9	1
02/11/2009	14:45:42	55.858416 N	003.205441 W	0	0	8	1
02/11/2009	14:45:43	55.858416 N	003.205441 W	0	0	8	1
02/11/2009	14:45:44	55.858416 N	003.205433 W	0	0	7	1.5
02/11/2009	14:45:45	55.858416 N	003.205433 W	0	0	7	1.6
02/11/2009	14:45:46	55.858416 N	003.205441 W	0	0	7	1.6
02/11/2009	14:45:47	55.858416 N	003.205450 W	0	0	7	1.6
02/11/2009	14:45:48	55.858416 N	003.205450 W	0	0	7	1.6
02/11/2009	14:45:49	55.858416 N	003.205425 W	5.6	100	7	1.6
02/11/2009	14:45:50	55.858416 N	003.205375 W	14.8	80	7	1.6
02/11/2009	14:45:51	55.858433 N	003.205333 W	11.1	25	8	1.2
02/11/2009	14:45:52	55.858466 N	003.205325 W	11.1	10	9	1
02/11/2009	14:45:53	55.858491 N	003.205333 W	9.3	335	9	1
02/11/2009	14:45:54	55.858508 N	003.205358 W	7.4	305	9	1
02/11/2009	14:45:55	55.858508 N	003.205383 W	1.9	175	8	1.1
02/11/2009	14:45:56	55.858508 N	003.205383 W	1.9	150	7	1.4
02/11/2009	14:45:57	55.858508 N	003.205383 W	0	305	9	1
02/11/2009	14:45:58	55.858508 N	003.205391 W	1.9	330	10	0.9
02/11/2009	14:45:59	55.858508 N	003.205400 W	0	345	10	0.9
02/11/2009	14:46:00	55.858516 N	003.205400 W	0	35	10	0.9
02/11/2009	14:46:01	55.858516 N	003.205400 W	0	35	9	1
02/11/2009	14:46:02	55.858516 N	003.205408 W	0	200	9	1
02/11/2009	14:46:03	55.858508 N	003.205400 W	3.7	135	10	0.9
02/11/2009	14:46:04	55.858500 N	003.205391 W	3.7	140	10	0.9
02/11/2009	14:46:05	55.858491 N	003.205383 W	1.9	130	9	1
02/11/2009	14:46:06	55.858483 N	003.205358 W	9.3	125	8	1.1
02/11/2009	14:46:07	55.858466 N	003.205325 W	13	135	9	1
02/11/2009	14:46:08	55.858433 N	003.205291 W	11.1	145	8	1.1
02/11/2009	14:46:09	55.858408 N	003.205275 W	7.4	175	8	1.2
02/11/2009	14:46:10	55.858400 N	003.205275 W	0	195	8	1.2
02/11/2009	14:46:11	55.858400 N	003.205283 W	0	195	8	1.2
02/11/2009	14:46:12	55.858400 N	003.205283 W	1.9	20	7	1.4
02/11/2009	14:46:13	55.858416 N	003.205266 W	9.3	50	9	1
02/11/2009	14:46:14	55.858416 N	003.205216 W	13	90	9	1
02/11/2009	14:46:15	55.858416 N	003.205158 W	13	105	10	0.9
02/11/2009	14:46:16	55.858400 N	003.205100 W	13	120	9	1.4
02/11/2009	14:46:17	55.858383 N	003.205050 W	13	120	9	1
02/11/2009	14:46:18	55.858366 N	003.205000 W	13	120	9	1
02/11/2009	14:46:19	55.858358 N	003.204950 W	9.3	115	10	0.9
02/11/2009	14:46:20	55.858341 N	003.204916 W	5.6	120	9	1
02/11/2009	14:46:21	55.858341 N	003.204900 W	1.9	145	8	1
02/11/2009	14:46:22	55.858333 N	003.204900 W	0	25	9	1.4
02/11/2009	14:46:23	55.858333 N	003.204891 W	1.9	105	9	1.4
02/11/2009	14:46:24	55.858341 N	003.204866 W	7.4	65	9	1.4
02/11/2009	14:46:25	55.858350 N	003.204833 W	7.4	70	9	1.4
02/11/2009	14:46:26	55.858366 N	003.204800 W	9.3	50	7	1.6
02/11/2009	14:46:27	55.858383 N	003.204775 W	7.4	55	9	1.4
02/11/2009	14:46:28	55.858391 N	003.204741 W	5.6	70	9	1.4
02/11/2009	14:46:29	55.858391 N	003.204708 W	5.6	75	8	1.6
02/11/2009	14:46:30	55.858400 N	003.204683 W	7.4	90	10	0.9
02/11/2009	14:46:31	55.858391 N	003.204650 W	5.6	90	8	1.6
02/11/2009	14:46:32	55.858391 N	003.204633 W	1.9	125	10	0.9
02/11/2009	14:46:33	55.858391 N	003.204625 W	0	75	9	1
02/11/2009	14:46:34	55.858383 N	003.204625 W	0	175	10	0.9
02/11/2009	14:46:35	55.858383 N	003.204625 W	3.7	150	10	0.9
02/11/2009	14:46:36	55.858366 N	003.204608 W	5.6	140	8	1.8
02/11/2009	14:46:37	55.858350 N	003.204591 W	7.4	135	8	1.8
02/11/2009	14:46:38	55.858341 N	003.204558 W	7.4	130	7	1.9
02/11/2009	14:46:39	55.858325 N	003.204533 W	7.4	125	7	1.9
02/11/2009	14:46:40	55.858316 N	003.204500 W	7.4	140	7	1.9
02/11/2009	14:46:41	55.858300 N	003.204483 W	5.6	145	9	1
02/11/2009	14:46:42	55.858291 N	003.204475 W	0	170	9	1
02/11/2009	14:46:43	55.858291 N	003.204475 W	0	55	7	1.9
02/11/2009	14:46:44	55.858291 N	003.204483 W	0	0	7	1.9
02/11/2009	14:46:45	55.858300 N	003.204483 W	0	0	7	1.9
02/11/2009	14:46:46	55.858275 N	003.204475 W	7.4	170	8	1.1
02/11/2009	14:46:47	55.858266 N	003.204466 W	1.9	50	7	1.6
02/11/2009	14:46:48	55.858275 N	003.204441 W	7.4	55	8	1
02/11/2009	14:46:49	55.858291 N	003.204408 W	11.1	70	8	2.8
02/11/2009	14:46:50	55.858291 N	003.204358 W	7.4	95	8	1
02/11/2009	14:46:51	55.858291 N	003.204325 W	7.4	110	6	1.1
02/11/2009	14:46:52	55.858283 N	003.204291 W	7.4	105	6	1.1
02/11/2009	14:46:53	55.858275 N	003.204258 W	5.6	70	6	1.1
02/11/2009	14:46:54	55.858291 N	003.204233 W	5.6	30	7	1.2
02/11/2009	14:46:55	55.858300 N	003.204250 W	9.3	310	6	1.2
02/11/2009	14:46:56	55.858316 N	003.204291 W	13	295	7	1.1
02/11/2009	14:46:57	55.858333 N	003.204341 W	13	295	8	1
02/11/2009	14:46:58	55.858350 N	003.204350 W	9.3	45	7	1.1
[truncated: 14,439 more rows]
