# Supplementary material for: Global Positioning System Derived Performance Measures Are Responsive Indicators of Physical Activity, Disease and the Success of Clinical Treatments in Domestic Dogs
Source: PLoS One. 2015 Feb 18;10(2):e0117094. doi: 10.1371/journal.pone.0117094 (PMC4332864; doi:10.1371/journal.pone.0117094)
Supplement: S2 Appendix — Each file contains data in rows, with each row reporting the date (Date), time (Time), position (Latitude, Longitude), speed (Speed, in kilometres per second), direction (Heading, in degrees), the number of satellites (Satellites) and the Horizontal Dilution of Precision (HDOP) for each second of the recording taken from each dog. The data for the ten healthy dogs are contained in the files with the postfix Data Dog 1, Data Dog 2 etc., and the data for the osteoarthritic dogs are contained in the files listed with the postfix OA_Dog 1 Pre, OA_Dog 1 Post etc. where the file denoted “Pre” contains data recorded from the dog before analgesic treatment and the file denoted “Post” contains data recorded from the dogs two weeks after starting analgesic treatment. (ZIP) [file pone.0117094.s002.zip › PONE-D-14-27497/Data Dog 8.txt]

Date	Time	Latitude (dd.dddddd)	Longitude (ddd.dddddd)	Speed (kph)	Heading	Satellites	HDOP
01/03/2010	08:21:05	55.859508 N	003.205083 W	0	75	6	1.7
01/03/2010	08:21:06	55.859516 N	003.205091 W	0	260	6	1.7
01/03/2010	08:21:07	55.859516 N	003.205091 W	0	0	6	1.7
01/03/2010	08:21:08	55.859516 N	003.205091 W	0	0	6	1.7
01/03/2010	08:21:09	55.859516 N	003.205091 W	0	0	6	1.7
01/03/2010	08:21:10	55.859516 N	003.205091 W	0	0	6	1.7
01/03/2010	08:21:11	55.859525 N	003.205100 W	0	0	6	1.7
01/03/2010	08:21:12	55.859533 N	003.205100 W	0	0	6	1.7
01/03/2010	08:21:13	55.859533 N	003.205108 W	0	0	6	1.7
01/03/2010	08:21:14	55.859533 N	003.205108 W	0	0	6	1.7
01/03/2010	08:21:15	55.859533 N	003.205108 W	0	0	6	1.7
01/03/2010	08:21:16	55.859533 N	003.205108 W	0	0	6	1.7
01/03/2010	08:21:17	55.859533 N	003.205116 W	0	0	6	1.6
01/03/2010	08:21:18	55.859533 N	003.205116 W	0	0	6	1.6
01/03/2010	08:21:19	55.859533 N	003.205116 W	0	0	6	1.6
01/03/2010	08:21:20	55.859533 N	003.205116 W	0	0	6	1.6
01/03/2010	08:21:21	55.859533 N	003.205116 W	0	0	6	1.6
01/03/2010	08:21:22	55.859533 N	003.205116 W	0	0	7	1.4
01/03/2010	08:21:23	55.859533 N	003.205116 W	0	0	7	1.4
01/03/2010	08:21:24	55.859533 N	003.205116 W	0	0	7	1.4
01/03/2010	08:21:25	55.859533 N	003.205116 W	0	0	7	1.4
01/03/2010	08:21:26	55.859533 N	003.205116 W	0	0	7	1.4
01/03/2010	08:21:27	55.859533 N	003.205116 W	0	0	7	1.4
01/03/2010	08:21:28	55.859533 N	003.205125 W	0	0	7	1.4
01/03/2010	08:21:29	55.859533 N	003.205125 W	0	0	7	1.4
01/03/2010	08:21:30	55.859533 N	003.205125 W	0	0	7	1.4
01/03/2010	08:21:31	55.859533 N	003.205125 W	0	0	7	1.4
01/03/2010	08:21:32	55.859533 N	003.205125 W	0	0	7	1.4
01/03/2010	08:21:33	55.859533 N	003.205125 W	0	0	7	1.4
01/03/2010	08:21:34	55.859533 N	003.205125 W	0	0	7	1.4
01/03/2010	08:21:35	55.859533 N	003.205125 W	0	0	7	1.4
01/03/2010	08:21:36	55.859533 N	003.205125 W	0	0	7	1.4
01/03/2010	08:21:37	55.859533 N	003.205125 W	0	0	7	1.4
01/03/2010	08:21:38	55.859533 N	003.205125 W	0	0	7	1.4
01/03/2010	08:21:39	55.859533 N	003.205125 W	0	0	7	1.4
01/03/2010	08:21:40	55.859533 N	003.205125 W	0	0	7	1.4
01/03/2010	08:21:41	55.859533 N	003.205125 W	0	0	7	1.4
01/03/2010	08:21:42	55.859533 N	003.205125 W	0	0	7	1.4
01/03/2010	08:21:43	55.859533 N	003.205125 W	0	0	7	1.4
01/03/2010	08:21:44	55.859533 N	003.205125 W	0	0	7	1.4
01/03/2010	08:21:45	55.859533 N	003.205125 W	0	0	7	1.4
01/03/2010	08:21:46	55.859533 N	003.205125 W	0	0	7	1.4
01/03/2010	08:21:47	55.859533 N	003.205133 W	0	0	7	1.4
01/03/2010	08:21:48	55.859533 N	003.205133 W	0	0	7	1.4
01/03/2010	08:21:49	55.859533 N	003.205133 W	0	0	7	1.4
01/03/2010	08:21:50	55.859533 N	003.205133 W	0	0	7	1.4
01/03/2010	08:21:51	55.859533 N	003.205133 W	0	0	7	1.4
01/03/2010	08:21:52	55.859533 N	003.205133 W	0	0	7	1.4
01/03/2010	08:21:53	55.859533 N	003.205133 W	0	0	7	1.4
01/03/2010	08:21:54	55.859533 N	003.205133 W	0	0	7	1.4
01/03/2010	08:21:55	55.859541 N	003.205133 W	0	335	7	1.4
01/03/2010	08:21:56	55.859541 N	003.205133 W	0	215	6	1.4
01/03/2010	08:21:57	55.859541 N	003.205141 W	0	330	7	1.4
01/03/2010	08:21:58	55.859541 N	003.205141 W	0	0	8	1.1
01/03/2010	08:21:59	55.859525 N	003.205141 W	0	0	8	1.1
01/03/2010	08:22:00	55.859525 N	003.205141 W	0	0	7	1.3
01/03/2010	08:22:01	55.859516 N	003.205141 W	0	0	8	1.1
01/03/2010	08:22:02	55.859516 N	003.205141 W	0	0	7	1.4
01/03/2010	08:22:03	55.859516 N	003.205141 W	0	0	7	1.4
01/03/2010	08:22:04	55.859525 N	003.205141 W	0	0	7	1.4
01/03/2010	08:22:05	55.859525 N	003.205141 W	0	0	7	1.4
01/03/2010	08:22:06	55.859525 N	003.205141 W	0	0	8	1.1
01/03/2010	08:22:07	55.859525 N	003.205141 W	0	0	8	1.1
01/03/2010	08:22:08	55.859525 N	003.205141 W	0	0	8	1.1
01/03/2010	08:22:09	55.859525 N	003.205141 W	0	0	8	1.1
01/03/2010	08:22:10	55.859525 N	003.205141 W	0	0	8	1.1
01/03/2010	08:22:11	55.859533 N	003.205141 W	0	0	8	1.1
01/03/2010	08:22:12	55.859533 N	003.205150 W	0	0	8	1.1
01/03/2010	08:22:13	55.859533 N	003.205150 W	0	0	8	1.1
01/03/2010	08:22:14	55.859533 N	003.205150 W	0	0	8	1.1
01/03/2010	08:22:15	55.859533 N	003.205150 W	0	0	8	1.1
01/03/2010	08:22:16	55.859533 N	003.205150 W	0	0	8	1.1
01/03/2010	08:22:17	55.859533 N	003.205150 W	0	0	8	1.1
01/03/2010	08:22:18	55.859533 N	003.205150 W	0	0	8	1.1
01/03/2010	08:22:19	55.859533 N	003.205150 W	0	0	8	1.1
01/03/2010	08:22:20	55.859533 N	003.205150 W	0	0	8	1.1
01/03/2010	08:22:21	55.859533 N	003.205150 W	0	0	8	1.1
01/03/2010	08:22:22	55.859533 N	003.205150 W	0	0	7	1.1
01/03/2010	08:22:23	55.859533 N	003.205150 W	0	0	6	1.3
01/03/2010	08:22:24	55.859533 N	003.205141 W	0	0	7	1.3
01/03/2010	08:22:25	55.859533 N	003.205141 W	0	75	7	1.3
01/03/2010	08:22:26	55.859533 N	003.205141 W	0	10	7	1.3
01/03/2010	08:22:27	55.859533 N	003.205141 W	0	245	8	1.1
01/03/2010	08:22:28	55.859541 N	003.205141 W	0	0	8	1.1
01/03/2010	08:22:29	55.859541 N	003.205141 W	0	0	7	1.1
01/03/2010	08:22:30	55.859541 N	003.205141 W	0	0	7	1.1
01/03/2010	08:22:31	55.859541 N	003.205141 W	0	0	7	1.1
01/03/2010	08:22:32	55.859541 N	003.205141 W	0	0	8	1.1
01/03/2010	08:22:33	55.859541 N	003.205141 W	0	0	7	1.3
01/03/2010	08:22:34	55.859541 N	003.205141 W	0	0	8	1.1
01/03/2010	08:22:35	55.859541 N	003.205141 W	0	0	8	1.1
01/03/2010	08:22:36	55.859541 N	003.205141 W	0	0	8	1.1
01/03/2010	08:22:37	55.859541 N	003.205141 W	0	0	8	1.1
01/03/2010	08:22:38	55.859541 N	003.205141 W	0	0	8	1.1
01/03/2010	08:22:39	55.859541 N	003.205141 W	0	0	8	1.1
01/03/2010	08:22:40	55.859541 N	003.205141 W	0	0	7	1.4
01/03/2010	08:22:41	55.859541 N	003.205141 W	0	0	8	1.1
01/03/2010	08:22:42	55.859541 N	003.205141 W	0	0	8	1.1
01/03/2010	08:22:43	55.859541 N	003.205141 W	0	0	7	1.2
01/03/2010	08:22:44	55.859541 N	003.205141 W	0	0	7	1.2
01/03/2010	08:22:45	55.859541 N	003.205141 W	0	0	7	1.2
01/03/2010	08:22:46	55.859541 N	003.205141 W	0	0	8	1.1
01/03/2010	08:22:47	55.859541 N	003.205141 W	0	0	8	1.1
01/03/2010	08:22:48	55.859541 N	003.205150 W	1.9	270	8	1.1
01/03/2010	08:22:49	55.859541 N	003.205158 W	1.9	220	8	1.1
01/03/2010	08:22:50	55.859541 N	003.205166 W	1.9	230	7	1.4
01/03/2010	08:22:51	55.859533 N	003.205166 W	1.9	90	8	1.1
01/03/2010	08:22:52	55.859541 N	003.205158 W	1.9	35	7	1.2
01/03/2010	08:22:53	55.859541 N	003.205150 W	1.9	165	6	1.4
01/03/2010	08:22:54	55.859533 N	003.205141 W	1.9	60	6	1.4
01/03/2010	08:22:55	55.859541 N	003.205141 W	0	95	5	1.5
01/03/2010	08:22:56	55.859533 N	003.205133 W	0	25	6	1.3
01/03/2010	08:22:57	55.859541 N	003.205125 W	0	0	7	1.1
01/03/2010	08:22:58	55.859541 N	003.205125 W	0	0	5	1.4
01/03/2010	08:22:59	55.859541 N	003.205125 W	0	0	5	1.5
01/03/2010	08:23:00	55.859541 N	003.205125 W	0	0	5	1.5
01/03/2010	08:23:01	55.859533 N	003.205125 W	0	0	6	1.4
01/03/2010	08:23:02	55.859541 N	003.205116 W	3.7	25	6	1.4
01/03/2010	08:23:03	55.859550 N	003.205108 W	0	30	6	1.4
01/03/2010	08:23:04	55.859550 N	003.205108 W	0	105	6	1.4
01/03/2010	08:23:05	55.859550 N	003.205108 W	0	0	5	1.7
01/03/2010	08:23:06	55.859550 N	003.205108 W	0	0	5	1.7
01/03/2010	08:23:07	55.859550 N	003.205116 W	0	0	5	2.1
01/03/2010	08:23:08	55.859541 N	003.205116 W	0	0	7	1.2
01/03/2010	08:23:09	55.859550 N	003.205116 W	0	0	8	1.1
01/03/2010	08:23:10	55.859541 N	003.205116 W	1.9	190	8	1.1
01/03/2010	08:23:11	55.859541 N	003.205125 W	1.9	240	7	1.2
01/03/2010	08:23:12	55.859541 N	003.205141 W	3.7	270	6	1.4
01/03/2010	08:23:13	55.859541 N	003.205166 W	3.7	265	7	1.1
01/03/2010	08:23:14	55.859533 N	003.205183 W	3.7	250	7	1.1
01/03/2010	08:23:15	55.859533 N	003.205191 W	1.9	225	8	1.1
01/03/2010	08:23:16	55.859525 N	003.205200 W	3.7	175	7	1.3
01/03/2010	08:23:17	55.859508 N	003.205200 W	3.7	175	6	1.3
01/03/2010	08:23:18	55.859500 N	003.205191 W	3.7	170	7	1.1
01/03/2010	08:23:19	55.859491 N	003.205191 W	1.9	110	8	1.1
01/03/2010	08:23:20	55.859491 N	003.205175 W	3.7	90	8	1.1
01/03/2010	08:23:21	55.859491 N	003.205150 W	3.7	90	7	1.1
01/03/2010	08:23:22	55.859491 N	003.205133 W	3.7	75	7	1.2
01/03/2010	08:23:23	55.859500 N	003.205116 W	1.9	40	7	1.2
01/03/2010	08:23:24	55.859508 N	003.205108 W	1.9	10	8	1.1
01/03/2010	08:23:25	55.859516 N	003.205108 W	3.7	0	8	1.1
01/03/2010	08:23:26	55.859533 N	003.205116 W	3.7	345	8	1.1
01/03/2010	08:23:27	55.859541 N	003.205116 W	1.9	320	8	1.1
01/03/2010	08:23:28	55.859541 N	003.205133 W	1.9	280	8	1.1
01/03/2010	08:23:29	55.859550 N	003.205150 W	3.7	275	8	1.1
01/03/2010	08:23:30	55.859550 N	003.205175 W	3.7	260	8	1.1
01/03/2010	08:23:31	55.859541 N	003.205191 W	3.7	230	8	1.1
01/03/2010	08:23:32	55.859533 N	003.205200 W	3.7	205	7	1.1
01/03/2010	08:23:33	55.859525 N	003.205208 W	3.7	185	6	1.3
01/03/2010	08:23:34	55.859508 N	003.205208 W	1.9	175	6	1.3
01/03/2010	08:23:35	55.859508 N	003.205200 W	1.9	145	6	1.3
01/03/2010	08:23:36	55.859500 N	003.205191 W	1.9	110	8	1.1
01/03/2010	08:23:37	55.859500 N	003.205166 W	3.7	85	8	1.1
01/03/2010	08:23:38	55.859500 N	003.205150 W	3.7	80	7	1.2
01/03/2010	08:23:39	55.859500 N	003.205133 W	3.7	65	7	1.2
01/03/2010	08:23:40	55.859508 N	003.205116 W	1.9	25	8	1.1
01/03/2010	08:23:41	55.859516 N	003.205116 W	3.7	0	8	1.1
01/03/2010	08:23:42	55.859525 N	003.205116 W	3.7	0	7	1.1
01/03/2010	08:23:43	55.859541 N	003.205116 W	3.7	0	8	1.1
01/03/2010	08:23:44	55.859550 N	003.205125 W	1.9	345	7	1.1
01/03/2010	08:23:45	55.859550 N	003.205125 W	0	260	7	1.1
01/03/2010	08:23:46	55.859550 N	003.205125 W	0	190	6	1.3
01/03/2010	08:23:47	55.859550 N	003.205116 W	0	0	6	1.3
01/03/2010	08:23:48	55.859550 N	003.205116 W	0	0	6	1.3
01/03/2010	08:23:49	55.859550 N	003.205116 W	0	0	6	1.3
01/03/2010	08:23:50	55.859550 N	003.205116 W	0	0	6	1.3
01/03/2010	08:23:51	55.859550 N	003.205116 W	0	0	6	1.3
01/03/2010	08:23:52	55.859550 N	003.205116 W	0	0	6	1.3
01/03/2010	08:23:53	55.859550 N	003.205116 W	0	0	6	1.3
01/03/2010	08:23:54	55.859550 N	003.205116 W	0	0	6	1.3
01/03/2010	08:23:55	55.859550 N	003.205116 W	0	0	6	1.3
01/03/2010	08:23:56	55.859550 N	003.205116 W	0	0	7	1.2
01/03/2010	08:23:57	55.859541 N	003.205116 W	0	0	7	1.2
01/03/2010	08:23:58	55.859541 N	003.205116 W	0	0	7	1.2
01/03/2010	08:23:59	55.859541 N	003.205116 W	0	0	6	3.4
01/03/2010	08:24:00	55.859541 N	003.205091 W	0	0	6	3.4
01/03/2010	08:24:01	55.859541 N	003.205075 W	0	0	7	1.2
01/03/2010	08:24:02	55.859533 N	003.205075 W	0	0	7	1.2
01/03/2010	08:24:03	55.859533 N	003.205075 W	0	0	7	1.2
01/03/2010	08:24:04	55.859533 N	003.205075 W	0	0	7	1.2
01/03/2010	08:24:05	55.859533 N	003.205083 W	0	0	7	1.2
01/03/2010	08:24:06	55.859533 N	003.205083 W	0	0	6	1.3
01/03/2010	08:24:07	55.859533 N	003.205083 W	0	0	7	1.2
01/03/2010	08:24:08	55.859533 N	003.205083 W	0	0	7	1.2
01/03/2010	08:24:09	55.859533 N	003.205083 W	0	0	7	1.3
01/03/2010	08:24:10	55.859533 N	003.205083 W	0	0	7	1.2
01/03/2010	08:24:11	55.859533 N	003.205083 W	0	0	6	1.3
01/03/2010	08:24:12	55.859533 N	003.205083 W	0	0	6	1.3
01/03/2010	08:24:13	55.859533 N	003.205083 W	0	0	6	1.3
01/03/2010	08:24:14	55.859533 N	003.205083 W	0	0	6	1.3
01/03/2010	08:24:15	55.859533 N	003.205083 W	0	0	6	1.3
01/03/2010	08:24:16	55.859533 N	003.205083 W	0	0	6	1.3
01/03/2010	08:24:17	55.859533 N	003.205083 W	0	0	6	1.3
01/03/2010	08:24:18	55.859533 N	003.205083 W	0	0	6	1.3
01/03/2010	08:24:19	55.859533 N	003.205083 W	0	0	6	1.3
01/03/2010	08:24:20	55.859533 N	003.205083 W	0	0	6	1.3
01/03/2010	08:24:21	55.859533 N	003.205083 W	0	0	7	1.3
01/03/2010	08:24:22	55.859533 N	003.205091 W	0	0	7	1.3
01/03/2010	08:24:23	55.859533 N	003.205091 W	0	0	7	1.3
01/03/2010	08:24:24	55.859533 N	003.205091 W	0	0	7	1.3
01/03/2010	08:24:25	55.859533 N	003.205091 W	0	0	7	1.3
01/03/2010	08:24:26	55.859533 N	003.205091 W	0	0	7	1.3
01/03/2010	08:24:27	55.859533 N	003.205091 W	0	0	7	1.3
01/03/2010	08:24:28	55.859533 N	003.205091 W	0	0	7	1.3
01/03/2010	08:24:29	55.859533 N	003.205091 W	0	0	7	1.3
01/03/2010	08:24:30	55.859541 N	003.205091 W	0	0	8	1.1
01/03/2010	08:24:31	55.859541 N	003.205091 W	0	0	7	1.2
01/03/2010	08:24:32	55.859541 N	003.205091 W	0	0	8	1.1
01/03/2010	08:24:33	55.859541 N	003.205091 W	0	0	7	1.2
01/03/2010	08:24:34	55.859533 N	003.205091 W	0	0	9	0.8
01/03/2010	08:24:35	55.859533 N	003.205091 W	0	0	8	1.1
01/03/2010	08:24:36	55.859541 N	003.205091 W	0	0	7	1.8
01/03/2010	08:24:37	55.859541 N	003.205091 W	0	0	8	1.1
01/03/2010	08:24:38	55.859541 N	003.205091 W	0	0	8	1.1
01/03/2010	08:24:39	55.859541 N	003.205091 W	0	0	8	1.1
01/03/2010	08:24:40	55.859541 N	003.205091 W	0	0	8	1.1
01/03/2010	08:24:41	55.859541 N	003.205091 W	0	0	8	1.1
01/03/2010	08:24:42	55.859541 N	003.205091 W	0	0	8	1.1
01/03/2010	08:24:43	55.859541 N	003.205091 W	0	0	8	1.1
01/03/2010	08:24:44	55.859541 N	003.205091 W	0	0	8	1.1
01/03/2010	08:24:45	55.859541 N	003.205091 W	0	0	8	1.1
01/03/2010	08:24:46	55.859541 N	003.205091 W	0	0	8	1.1
01/03/2010	08:24:47	55.859541 N	003.205091 W	0	0	8	1.1
01/03/2010	08:24:48	55.859541 N	003.205091 W	0	0	8	1.1
01/03/2010	08:24:49	55.859541 N	003.205091 W	0	0	8	1.1
01/03/2010	08:24:50	55.859541 N	003.205091 W	0	0	7	1.1
01/03/2010	08:24:51	55.859541 N	003.205091 W	0	0	7	1.1
01/03/2010	08:24:52	55.859541 N	003.205091 W	0	0	8	1.1
01/03/2010	08:24:53	55.859541 N	003.205091 W	0	0	8	1.1
01/03/2010	08:24:54	55.859541 N	003.205091 W	0	0	8	1.1
01/03/2010	08:24:55	55.859541 N	003.205091 W	0	0	8	1.1
01/03/2010	08:24:56	55.859541 N	003.205091 W	0	0	7	1.1
01/03/2010	08:24:57	55.859541 N	003.205091 W	0	0	8	0.9
01/03/2010	08:24:58	55.859541 N	003.205091 W	0	0	8	1.1
01/03/2010	08:24:59	55.859541 N	003.205091 W	0	0	8	1.1
01/03/2010	08:25:00	55.859541 N	003.205091 W	0	0	9	0.8
01/03/2010	08:25:01	55.859541 N	003.205091 W	0	0	8	1.1
01/03/2010	08:25:02	55.859541 N	003.205091 W	0	0	9	0.8
01/03/2010	08:25:03	55.859541 N	003.205091 W	0	0	8	1.1
01/03/2010	08:25:04	55.859541 N	003.205091 W	0	0	9	0.8
01/03/2010	08:25:05	55.859541 N	003.205091 W	0	0	8	0.9
01/03/2010	08:25:06	55.859541 N	003.205091 W	0	0	8	0.9
01/03/2010	08:25:07	55.859541 N	003.205091 W	0	0	8	0.9
01/03/2010	08:25:08	55.859541 N	003.205091 W	0	0	7	1.2
01/03/2010	08:25:09	55.859541 N	003.205091 W	0	0	7	1.2
01/03/2010	08:25:10	55.859541 N	003.205100 W	0	0	7	1.2
01/03/2010	08:25:11	55.859541 N	003.205100 W	0	0	7	1.1
01/03/2010	08:25:12	55.859541 N	003.205100 W	0	0	7	1.1
01/03/2010	08:25:13	55.859541 N	003.205100 W	0	355	8	1
01/03/2010	08:25:14	55.859550 N	003.205100 W	0	255	7	1.1
01/03/2010	08:25:15	55.859550 N	003.205100 W	0	300	9	0.8
01/03/2010	08:25:16	55.859541 N	003.205100 W	0	0	8	0.9
01/03/2010	08:25:17	55.859541 N	003.205100 W	0	0	7	1.1
01/03/2010	08:25:18	55.859541 N	003.205100 W	0	0	9	0.8
01/03/2010	08:25:19	55.859533 N	003.205116 W	0	0	8	0.9
01/03/2010	08:25:20	55.859533 N	003.205108 W	0	0	8	0.9
01/03/2010	08:25:21	55.859533 N	003.205108 W	0	0	8	0.9
01/03/2010	08:25:22	55.859533 N	003.205108 W	0	0	9	0.8
01/03/2010	08:25:23	55.859541 N	003.205108 W	0	0	9	0.8
01/03/2010	08:25:24	55.859541 N	003.205108 W	0	0	6	1.5
01/03/2010	08:25:25	55.859541 N	003.205108 W	0	0	5	1.1
01/03/2010	08:25:26	55.859533 N	003.205108 W	1.9	175	8	0.9
01/03/2010	08:25:27	55.859533 N	003.205108 W	1.9	175	7	1.1
01/03/2010	08:25:28	55.859525 N	003.205100 W	3.7	170	7	1.1
01/03/2010	08:25:29	55.859508 N	003.205100 W	3.7	190	7	1.1
01/03/2010	08:25:30	55.859508 N	003.205100 W	1.9	160	8	0.9
01/03/2010	08:25:31	55.859500 N	003.205100 W	0	135	9	0.8
01/03/2010	08:25:32	55.859500 N	003.205100 W	0	80	7	1.2
01/03/2010	08:25:33	55.859500 N	003.205108 W	0	0	9	0.8
01/03/2010	08:25:34	55.859500 N	003.205108 W	0	0	9	0.8
01/03/2010	08:25:35	55.859500 N	003.205108 W	0	0	8	1
01/03/2010	08:25:36	55.859500 N	003.205108 W	0	0	7	1.2
01/03/2010	08:25:37	55.859500 N	003.205108 W	0	0	8	0.9
01/03/2010	08:25:38	55.859491 N	003.205108 W	3.7	180	7	0.9
01/03/2010	08:25:39	55.859475 N	003.205108 W	5.6	185	7	1.1
01/03/2010	08:25:40	55.859458 N	003.205116 W	5.6	190	7	1.1
01/03/2010	08:25:41	55.859450 N	003.205116 W	3.7	175	7	1.1
01/03/2010	08:25:42	55.859433 N	003.205116 W	3.7	180	7	1.1
01/03/2010	08:25:43	55.859425 N	003.205116 W	3.7	180	7	1.1
01/03/2010	08:25:44	55.859416 N	003.205116 W	5.6	180	7	1.1
01/03/2010	08:25:45	55.859400 N	003.205116 W	3.7	180	6	1.4
01/03/2010	08:25:46	55.859391 N	003.205108 W	1.9	165	8	0.9
01/03/2010	08:25:47	55.859383 N	003.205108 W	1.9	180	9	0.8
01/03/2010	08:25:48	55.859383 N	003.205116 W	1.9	195	9	0.8
01/03/2010	08:25:49	55.859375 N	003.205116 W	1.9	190	9	0.8
01/03/2010	08:25:50	55.859375 N	003.205116 W	0	35	9	0.8
01/03/2010	08:25:51	55.859375 N	003.205116 W	1.9	330	8	0.9
01/03/2010	08:25:52	55.859383 N	003.205125 W	3.7	340	8	0.9
01/03/2010	08:25:53	55.859400 N	003.205133 W	3.7	345	8	0.9
01/03/2010	08:25:54	55.859408 N	003.205133 W	3.7	355	8	0.9
01/03/2010	08:25:55	55.859425 N	003.205133 W	3.7	355	8	0.9
01/03/2010	08:25:56	55.859441 N	003.205133 W	5.6	10	8	0.9
01/03/2010	08:25:57	55.859450 N	003.205133 W	5.6	10	9	0.8
01/03/2010	08:25:58	55.859466 N	003.205133 W	3.7	355	9	0.8
01/03/2010	08:25:59	55.859475 N	003.205133 W	3.7	345	9	0.8
01/03/2010	08:26:00	55.859483 N	003.205141 W	3.7	5	9	0.8
01/03/2010	08:26:01	55.859491 N	003.205141 W	5.6	0	9	0.8
01/03/2010	08:26:02	55.859508 N	003.205141 W	5.6	0	6	1.4
01/03/2010	08:26:03	55.859525 N	003.205141 W	5.6	0	8	1.1
01/03/2010	08:26:04	55.859541 N	003.205141 W	3.7	10	7	1.3
01/03/2010	08:26:05	55.859550 N	003.205133 W	3.7	5	9	1
01/03/2010	08:26:06	55.859558 N	003.205133 W	1.9	5	8	1.1
01/03/2010	08:26:07	55.859558 N	003.205133 W	0	350	7	1.2
01/03/2010	08:26:08	55.859566 N	003.205133 W	0	215	8	0.9
01/03/2010	08:26:09	55.859566 N	003.205133 W	0	0	5	1.2
01/03/2010	08:26:10	55.859566 N	003.205133 W	0	0	5	1.1
01/03/2010	08:26:11	55.859566 N	003.205133 W	0	0	8	0.9
01/03/2010	08:26:12	55.859566 N	003.205133 W	0	0	8	0.9
01/03/2010	08:26:13	55.859566 N	003.205133 W	0	0	8	0.9
01/03/2010	08:26:14	55.859566 N	003.205133 W	0	0	8	0.9
01/03/2010	08:26:15	55.859566 N	003.205133 W	0	0	8	0.9
01/03/2010	08:26:16	55.859566 N	003.205141 W	0	0	8	0.9
01/03/2010	08:26:17	55.859566 N	003.205141 W	0	0	8	0.9
01/03/2010	08:26:18	55.859566 N	003.205141 W	0	0	9	0.8
01/03/2010	08:26:19	55.859566 N	003.205141 W	0	0	8	1
01/03/2010	08:26:20	55.859566 N	003.205141 W	0	0	8	1
01/03/2010	08:26:21	55.859566 N	003.205141 W	0	0	8	1
01/03/2010	08:26:22	55.859566 N	003.205141 W	0	0	8	1
01/03/2010	08:26:23	55.859566 N	003.205141 W	0	0	6	1.3
01/03/2010	08:26:24	55.859566 N	003.205141 W	0	0	7	1.2
01/03/2010	08:26:25	55.859566 N	003.205141 W	0	0	7	1.2
01/03/2010	08:26:26	55.859566 N	003.205141 W	0	0	6	1.2
01/03/2010	08:26:27	55.859566 N	003.205141 W	0	0	8	1
01/03/2010	08:26:28	55.859566 N	003.205141 W	0	0	8	1
01/03/2010	08:26:29	55.859566 N	003.205141 W	0	0	7	1.1
01/03/2010	08:26:30	55.859566 N	003.205141 W	0	0	7	1.1
01/03/2010	08:26:31	55.859566 N	003.205133 W	0	0	8	1
01/03/2010	08:26:32	55.859566 N	003.205133 W	0	0	8	1
01/03/2010	08:26:33	55.859566 N	003.205133 W	0	0	8	1
01/03/2010	08:26:34	55.859566 N	003.205141 W	0	0	8	1
01/03/2010	08:26:35	55.859566 N	003.205141 W	0	0	8	1
01/03/2010	08:26:36	55.859566 N	003.205141 W	0	0	8	1
01/03/2010	08:26:37	55.859566 N	003.205141 W	0	0	7	1.1
01/03/2010	08:26:38	55.859566 N	003.205141 W	0	0	7	1.1
01/03/2010	08:26:39	55.859566 N	003.205133 W	0	0	6	1.2
01/03/2010	08:26:40	55.859566 N	003.205133 W	0	0	7	1.1
01/03/2010	08:26:41	55.859566 N	003.205133 W	0	0	8	1
01/03/2010	08:26:42	55.859566 N	003.205133 W	0	0	8	1
01/03/2010	08:26:43	55.859566 N	003.205133 W	0	0	8	1
01/03/2010	08:26:44	55.859566 N	003.205133 W	0	0	8	1
01/03/2010	08:26:45	55.859566 N	003.205133 W	0	0	8	1
01/03/2010	08:26:46	55.859566 N	003.205133 W	0	0	8	1
01/03/2010	08:26:47	55.859566 N	003.205133 W	0	0	6	1.2
01/03/2010	08:26:48	55.859566 N	003.205133 W	0	0	7	1.2
01/03/2010	08:26:49	55.859566 N	003.205133 W	0	0	5	1.3
01/03/2010	08:26:50	55.859566 N	003.205133 W	0	0	5	1.3
01/03/2010	08:26:51	55.859566 N	003.205133 W	0	0	5	1.3
01/03/2010	08:26:52	55.859566 N	003.205133 W	0	0	6	1.2
01/03/2010	08:26:53	55.859566 N	003.205133 W	0	0	7	1.2
01/03/2010	08:26:54	55.859566 N	003.205133 W	0	0	8	1
01/03/2010	08:26:55	55.859566 N	003.205133 W	0	0	7	1.2
01/03/2010	08:26:56	55.859566 N	003.205133 W	0	0	6	1.4
01/03/2010	08:26:57	55.859566 N	003.205133 W	0	0	7	0.9
01/03/2010	08:26:58	55.859566 N	003.205133 W	0	0	5	1.2
01/03/2010	08:26:59	55.859566 N	003.205133 W	0	0	6	1
01/03/2010	08:27:00	55.859566 N	003.205133 W	0	0	6	1
01/03/2010	08:27:01	55.859566 N	003.205133 W	0	0	5	1.2
01/03/2010	08:27:02	55.859566 N	003.205133 W	0	0	7	1.7
01/03/2010	08:27:03	55.859558 N	003.205133 W	0	0	8	1.5
01/03/2010	08:27:04	55.859558 N	003.205133 W	0	0	7	1.2
01/03/2010	08:27:05	55.859558 N	003.205133 W	0	0	8	1.1
01/03/2010	08:27:06	55.859558 N	003.205133 W	0	0	8	1.1
01/03/2010	08:27:07	55.859550 N	003.205133 W	0	0	8	0.9
01/03/2010	08:27:08	55.859558 N	003.205133 W	0	0	8	0.9
01/03/2010	08:27:09	55.859558 N	003.205133 W	0	0	7	0.9
01/03/2010	08:27:10	55.859558 N	003.205133 W	0	0	6	1.3
01/03/2010	08:27:11	55.859558 N	003.205133 W	0	0	7	1.2
01/03/2010	08:27:12	55.859558 N	003.205133 W	0	0	6	1.4
01/03/2010	08:27:13	55.859558 N	003.205141 W	0	0	7	1.2
01/03/2010	08:27:14	55.859558 N	003.205133 W	0	0	8	1.1
01/03/2010	08:27:15	55.859558 N	003.205133 W	0	0	8	1.1
01/03/2010	08:27:16	55.859558 N	003.205133 W	0	0	8	1.1
01/03/2010	08:27:17	55.859558 N	003.205133 W	0	0	8	1.1
01/03/2010	08:27:18	55.859558 N	003.205133 W	0	0	8	1
01/03/2010	08:27:19	55.859558 N	003.205133 W	0	0	7	1.1
01/03/2010	08:27:20	55.859558 N	003.205133 W	0	0	7	1.1
01/03/2010	08:27:21	55.859558 N	003.205133 W	0	0	6	1.2
01/03/2010	08:27:22	55.859558 N	003.205141 W	0	0	7	0.9
01/03/2010	08:27:23	55.859558 N	003.205141 W	0	0	5	1.6
01/03/2010	08:27:24	55.859558 N	003.205141 W	0	0	5	1.2
01/03/2010	08:27:25	55.859558 N	003.205141 W	0	0	5	1.2
01/03/2010	08:27:26	55.859558 N	003.205141 W	0	0	7	1
01/03/2010	08:27:27	55.859558 N	003.205141 W	0	0	8	0.9
01/03/2010	08:27:28	55.859566 N	003.205141 W	0	0	8	0.9
01/03/2010	08:27:29	55.859566 N	003.205141 W	0	0	5	1.6
01/03/2010	08:27:30	55.859566 N	003.205141 W	0	0	7	1.3
01/03/2010	08:27:31	55.859550 N	003.205133 W	5.6	170	7	1.2
01/03/2010	08:27:32	55.859541 N	003.205133 W	0	135	7	1.2
01/03/2010	08:27:33	55.859541 N	003.205133 W	0	265	7	1.1
01/03/2010	08:27:34	55.859558 N	003.205141 W	0	0	7	1.1
01/03/2010	08:27:35	55.859558 N	003.205141 W	0	0	7	1.1
01/03/2010	08:27:36	55.859566 N	003.205141 W	0	0	8	1
01/03/2010	08:27:37	55.859558 N	003.205141 W	0	0	8	1
01/03/2010	08:27:38	55.859558 N	003.205141 W	0	0	8	1
01/03/2010	08:27:39	55.859558 N	003.205141 W	0	0	8	1
01/03/2010	08:27:40	55.859558 N	003.205150 W	1.9	265	8	1
01/03/2010	08:27:41	55.859550 N	003.205158 W	1.9	225	6	1.4
01/03/2010	08:27:42	55.859550 N	003.205166 W	3.7	235	7	1.1
01/03/2010	08:27:43	55.859541 N	003.205183 W	5.6	230	7	1.1
01/03/2010	08:27:44	55.859533 N	003.205200 W	3.7	225	7	1.1
01/03/2010	08:27:45	55.859525 N	003.205216 W	3.7	225	8	1
01/03/2010	08:27:46	55.859516 N	003.205225 W	3.7	225	7	1.2
01/03/2010	08:27:47	55.859508 N	003.205241 W	3.7	230	6	1.2
01/03/2010	08:27:48	55.859508 N	003.205250 W	1.9	230	7	1.1
01/03/2010	08:27:49	55.859500 N	003.205266 W	1.9	245	7	1.3
01/03/2010	08:27:50	55.859491 N	003.205275 W	5.6	240	7	1.1
01/03/2010	08:27:51	55.859483 N	003.205300 W	5.6	225	7	1.1
01/03/2010	08:27:52	55.859475 N	003.205316 W	3.7	220	5	2.3
01/03/2010	08:27:53	55.859466 N	003.205325 W	3.7	220	6	1.2
01/03/2010	08:27:54	55.859458 N	003.205341 W	3.7	220	7	1.3
01/03/2010	08:27:55	55.859450 N	003.205358 W	3.7	215	6	1.9
01/03/2010	08:27:56	55.859441 N	003.205366 W	3.7	220	6	1.4
01/03/2010	08:27:57	55.859433 N	003.205375 W	3.7	215	7	1.2
01/03/2010	08:27:58	55.859425 N	003.205391 W	3.7	220	6	1.4
01/03/2010	08:27:59	55.859416 N	003.205400 W	3.7	220	6	1.4
01/03/2010	08:28:00	55.859400 N	003.205416 W	3.7	220	6	1.4
01/03/2010	08:28:01	55.859391 N	003.205425 W	3.7	220	6	1.7
01/03/2010	08:28:02	55.859383 N	003.205441 W	3.7	215	6	1.1
01/03/2010	08:28:03	55.859375 N	003.205450 W	3.7	220	7	1.1
01/03/2010	08:28:04	55.859366 N	003.205466 W	3.7	225	7	1.3
01/03/2010	08:28:05	55.859358 N	003.205483 W	3.7	215	7	1.3
01/03/2010	08:28:06	55.859350 N	003.205491 W	3.7	215	6	1.3
01/03/2010	08:28:07	55.859341 N	003.205500 W	3.7	220	6	1
01/03/2010	08:28:08	55.859333 N	003.205516 W	3.7	220	5	1.6
01/03/2010	08:28:09	55.859325 N	003.205533 W	3.7	220	6	1
01/03/2010	08:28:10	55.859316 N	003.205550 W	5.6	220	6	1
01/03/2010	08:28:11	55.859308 N	003.205558 W	3.7	215	7	1
01/03/2010	08:28:12	55.859300 N	003.205575 W	3.7	220	7	1
01/03/2010	08:28:13	55.859291 N	003.205591 W	3.7	220	8	0.9
01/03/2010	08:28:14	55.859283 N	003.205608 W	3.7	220	7	1
01/03/2010	08:28:15	55.859275 N	003.205616 W	3.7	210	6	1
01/03/2010	08:28:16	55.859266 N	003.205625 W	1.9	210	6	1
01/03/2010	08:28:17	55.859258 N	003.205633 W	5.6	235	8	0.9
01/03/2010	08:28:18	55.859250 N	003.205650 W	5.6	210	5	1.8
01/03/2010	08:28:19	55.859241 N	003.205658 W	3.7	215	5	1.8
01/03/2010	08:28:20	55.859233 N	003.205666 W	3.7	220	6	1.5
01/03/2010	08:28:21	55.859225 N	003.205683 W	3.7	215	6	1.1
01/03/2010	08:28:22	55.859216 N	003.205691 W	3.7	215	5	1.8
01/03/2010	08:28:23	55.859208 N	003.205700 W	3.7	215	5	1.8
01/03/2010	08:28:24	55.859200 N	003.205708 W	1.9	205	7	0.9
01/03/2010	08:28:25	55.859191 N	003.205716 W	3.7	225	6	1.5
01/03/2010	08:28:26	55.859183 N	003.205733 W	3.7	210	6	1.5
01/03/2010	08:28:27	55.859175 N	003.205741 W	5.6	215	6	1.5
01/03/2010	08:28:28	55.859158 N	003.205758 W	3.7	215	6	1.5
01/03/2010	08:28:29	55.859150 N	003.205775 W	5.6	220	6	1.5
01/03/2010	08:28:30	55.859141 N	003.205783 W	5.6	210	6	1.5
01/03/2010	08:28:31	55.859125 N	003.205800 W	3.7	210	7	1
01/03/2010	08:28:32	55.859116 N	003.205808 W	3.7	210	6	1.5
01/03/2010	08:28:33	55.859108 N	003.205825 W	3.7	220	7	1.1
01/03/2010	08:28:34	55.859100 N	003.205841 W	3.7	230	9	1
01/03/2010	08:28:35	55.859091 N	003.205858 W	3.7	220	8	1.1
01/03/2010	08:28:36	55.859075 N	003.205875 W	3.7	220	8	1.1
01/03/2010	08:28:37	55.859066 N	003.205891 W	5.6	195	8	1.1
01/03/2010	08:28:38	55.859058 N	003.205900 W	3.7	245	6	1.2
01/03/2010	08:28:39	55.859041 N	003.205916 W	5.6	200	7	1.2
01/03/2010	08:28:40	55.859033 N	003.205933 W	3.7	220	8	0.9
01/03/2010	08:28:41	55.859025 N	003.205950 W	3.7	220	8	0.9
01/03/2010	08:28:42	55.859016 N	003.205958 W	3.7	225	8	0.9
01/03/2010	08:28:43	55.859000 N	003.205975 W	3.7	215	9	0.8
01/03/2010	08:28:44	55.858991 N	003.205991 W	3.7	220	9	1
01/03/2010	08:28:45	55.858983 N	003.206000 W	3.7	225	7	1
01/03/2010	08:28:46	55.858983 N	003.206016 W	3.7	225	7	1
01/03/2010	08:28:47	55.858975 N	003.206033 W	3.7	220	7	1
01/03/2010	08:28:48	55.858958 N	003.206041 W	3.7	225	7	1
01/03/2010	08:28:49	55.858950 N	003.206058 W	3.7	225	7	1
01/03/2010	08:28:50	55.858941 N	003.206075 W	3.7	220	7	1.1
01/03/2010	08:28:51	55.858933 N	003.206091 W	3.7	230	7	1.1
01/03/2010	08:28:52	55.858925 N	003.206108 W	3.7	225	7	1.3
01/03/2010	08:28:53	55.858916 N	003.206125 W	3.7	225	7	1.3
01/03/2010	08:28:54	55.858908 N	003.206133 W	1.9	250	6	1.4
01/03/2010	08:28:55	55.858908 N	003.206141 W	0	220	7	1.2
01/03/2010	08:28:56	55.858900 N	003.206158 W	3.7	250	5	1.5
01/03/2010	08:28:57	55.858891 N	003.206183 W	5.6	230	6	1.5
01/03/2010	08:28:58	55.858883 N	003.206200 W	3.7	215	6	1.5
01/03/2010	08:28:59	55.858866 N	003.206208 W	3.7	180	8	0.9
01/03/2010	08:29:00	55.858858 N	003.206200 W	5.6	155	8	0.9
01/03/2010	08:29:01	55.858841 N	003.206183 W	5.6	135	8	0.9
01/03/2010	08:29:02	55.858833 N	003.206166 W	5.6	125	9	0.8
01/03/2010	08:29:03	55.858825 N	003.206150 W	5.6	115	9	0.8
01/03/2010	08:29:04	55.858816 N	003.206125 W	5.6	105	9	0.8
01/03/2010	08:29:05	55.858808 N	003.206100 W	3.7	120	8	1.1
01/03/2010	08:29:06	55.858808 N	003.206083 W	3.7	115	7	1.1
01/03/2010	08:29:07	55.858800 N	003.206066 W	1.9	105	8	0.9
01/03/2010	08:29:08	55.858791 N	003.206050 W	3.7	125	9	0.8
01/03/2010	08:29:09	55.858791 N	003.206033 W	3.7	120	8	0.9
01/03/2010	08:29:10	55.858783 N	003.206016 W	3.7	125	8	0.9
01/03/2010	08:29:11	55.858775 N	003.206000 W	3.7	125	8	0.9
01/03/2010	08:29:12	55.858766 N	003.205983 W	3.7	125	8	0.9
01/03/2010	08:29:13	55.858758 N	003.205966 W	3.7	130	8	0.9
01/03/2010	08:29:14	55.858750 N	003.205950 W	3.7	120	9	0.8
01/03/2010	08:29:15	55.858741 N	003.205933 W	3.7	120	9	0.8
01/03/2010	08:29:16	55.858741 N	003.205916 W	3.7	125	9	0.8
01/03/2010	08:29:17	55.858733 N	003.205900 W	3.7	120	8	0.9
01/03/2010	08:29:18	55.858725 N	003.205875 W	3.7	120	10	0.8
01/03/2010	08:29:19	55.858716 N	003.205858 W	3.7	125	9	0.8
01/03/2010	08:29:20	55.858708 N	003.205841 W	3.7	120	9	0.8
01/03/2010	08:29:21	55.858700 N	003.205825 W	3.7	120	7	1
01/03/2010	08:29:22	55.858700 N	003.205808 W	3.7	110	9	0.8
01/03/2010	08:29:23	55.858691 N	003.205791 W	3.7	115	9	0.8
01/03/2010	08:29:24	55.858683 N	003.205766 W	3.7	115	9	0.8
01/03/2010	08:29:25	55.858683 N	003.205750 W	3.7	115	8	0.9
01/03/2010	08:29:26	55.858675 N	003.205733 W	3.7	110	8	0.9
01/03/2010	08:29:27	55.858675 N	003.205708 W	3.7	110	9	0.8
01/03/2010	08:29:28	55.858666 N	003.205691 W	3.7	120	9	0.8
01/03/2010	08:29:29	55.858658 N	003.205675 W	3.7	125	8	0.9
01/03/2010	08:29:30	55.858650 N	003.205658 W	3.7	120	8	0.9
01/03/2010	08:29:31	55.858641 N	003.205633 W	3.7	115	9	0.8
01/03/2010	08:29:32	55.858641 N	003.205616 W	3.7	115	7	1.2
01/03/2010	08:29:33	55.858633 N	003.205600 W	3.7	125	7	1.2
01/03/2010	08:29:34	55.858625 N	003.205583 W	3.7	125	8	1
01/03/2010	08:29:35	55.858616 N	003.205566 W	3.7	125	7	1.2
01/03/2010	08:29:36	55.858608 N	003.205550 W	3.7	110	8	1
01/03/2010	08:29:37	55.858608 N	003.205533 W	3.7	105	8	1
01/03/2010	08:29:38	55.858600 N	003.205516 W	3.7	110	8	1
01/03/2010	08:29:39	55.858600 N	003.205491 W	3.7	115	7	1.2
01/03/2010	08:29:40	55.858591 N	003.205475 W	3.7	120	8	1.2
01/03/2010	08:29:41	55.858583 N	003.205458 W	3.7	120	7	1.2
01/03/2010	08:29:42	55.858575 N	003.205441 W	3.7	115	7	1.2
01/03/2010	08:29:43	55.858575 N	003.205425 W	3.7	115	9	0.8
01/03/2010	08:29:44	55.858566 N	003.205408 W	3.7	110	9	0.8
01/03/2010	08:29:45	55.858566 N	003.205391 W	3.7	110	9	0.8
01/03/2010	08:29:46	55.858558 N	003.205366 W	3.7	110	9	0.8
01/03/2010	08:29:47	55.858558 N	003.205350 W	3.7	110	9	0.8
01/03/2010	08:29:48	55.858550 N	003.205333 W	3.7	110	9	0.8
01/03/2010	08:29:49	55.858550 N	003.205316 W	3.7	115	9	0.8
01/03/2010	08:29:50	55.858541 N	003.205300 W	3.7	125	9	0.8
01/03/2010	08:29:51	55.858533 N	003.205275 W	3.7	125	9	0.8
01/03/2010	08:29:52	55.858525 N	003.205258 W	3.7	120	9	0.8
01/03/2010	08:29:53	55.858525 N	003.205241 W	3.7	110	9	0.8
01/03/2010	08:29:54	55.858516 N	003.205225 W	3.7	115	9	0.8
01/03/2010	08:29:55	55.858516 N	003.205200 W	3.7	110	9	0.8
01/03/2010	08:29:56	55.858508 N	003.205183 W	3.7	110	9	0.8
01/03/2010	08:29:57	55.858508 N	003.205166 W	3.7	115	10	0.8
01/03/2010	08:29:58	55.858500 N	003.205150 W	3.7	115	10	0.8
01/03/2010	08:29:59	55.858491 N	003.205133 W	3.7	115	10	0.8
01/03/2010	08:30:00	55.858491 N	003.205116 W	3.7	115	8	0.9
01/03/2010	08:30:01	55.858483 N	003.205091 W	3.7	120	9	0.8
01/03/2010	08:30:02	55.858475 N	003.205075 W	3.7	115	9	0.8
01/03/2010	08:30:03	55.858475 N	003.205050 W	3.7	110	9	0.8
01/03/2010	08:30:04	55.858466 N	003.205033 W	3.7	110	9	0.8
01/03/2010	08:30:05	55.858466 N	003.205025 W	0	180	9	0.8
01/03/2010	08:30:06	55.858458 N	003.205008 W	5.6	100	8	1
01/03/2010	08:30:07	55.858458 N	003.204983 W	5.6	125	9	0.8
01/03/2010	08:30:08	55.858450 N	003.204958 W	5.6	120	7	1.2
01/03/2010	08:30:09	55.858441 N	003.204941 W	3.7	120	8	1
01/03/2010	08:30:10	55.858433 N	003.204916 W	3.7	105	8	1
01/03/2010	08:30:11	55.858425 N	003.204900 W	3.7	110	8	1
01/03/2010	08:30:12	55.858425 N	003.204875 W	3.7	95	8	1
01/03/2010	08:30:13	55.858425 N	003.204858 W	3.7	105	8	0.9
01/03/2010	08:30:14	55.858416 N	003.204833 W	3.7	110	8	0.9
01/03/2010	08:30:15	55.858416 N	003.204808 W	3.7	110	8	1
01/03/2010	08:30:16	55.858408 N	003.204791 W	3.7	110	8	1
01/03/2010	08:30:17	55.858408 N	003.204766 W	3.7	115	9	1
01/03/2010	08:30:18	55.858400 N	003.204750 W	3.7	115	8	1
01/03/2010	08:30:19	55.858391 N	003.204725 W	3.7	105	8	1
01/03/2010	08:30:20	55.858391 N	003.204708 W	3.7	105	8	1
01/03/2010	08:30:21	55.858383 N	003.204683 W	3.7	115	8	1
01/03/2010	08:30:22	55.858375 N	003.204666 W	3.7	105	8	1
01/03/2010	08:30:23	55.858375 N	003.204641 W	3.7	110	8	1
01/03/2010	08:30:24	55.858366 N	003.204625 W	3.7	115	8	1
01/03/2010	08:30:25	55.858366 N	003.204600 W	3.7	100	8	1
01/03/2010	08:30:26	55.858358 N	003.204575 W	3.7	100	8	1
01/03/2010	08:30:27	55.858358 N	003.204558 W	3.7	105	8	1
01/03/2010	08:30:28	55.858358 N	003.204541 W	3.7	110	8	1
01/03/2010	08:30:29	55.858350 N	003.204516 W	3.7	105	7	1.2
01/03/2010	08:30:30	55.858341 N	003.204500 W	3.7	110	7	1.2
01/03/2010	08:30:31	55.858341 N	003.204475 W	3.7	110	8	1
01/03/2010	08:30:32	55.858333 N	003.204458 W	3.7	105	8	1.1
01/03/2010	08:30:33	55.858333 N	003.204433 W	3.7	85	7	1.2
01/03/2010	08:30:34	55.858333 N	003.204416 W	3.7	90	8	1
01/03/2010	08:30:35	55.858333 N	003.204391 W	3.7	95	9	0.8
01/03/2010	08:30:36	55.858325 N	003.204375 W	3.7	115	9	0.8
01/03/2010	08:30:37	55.858325 N	003.204350 W	3.7	100	7	1.2
01/03/2010	08:30:38	55.858325 N	003.204333 W	3.7	95	7	1.2
01/03/2010	08:30:39	55.858316 N	003.204308 W	3.7	115	8	1.1
01/03/2010	08:30:40	55.858316 N	003.204291 W	3.7	115	8	1
01/03/2010	08:30:41	55.858308 N	003.204275 W	3.7	110	7	1
01/03/2010	08:30:42	55.858300 N	003.204258 W	3.7	120	8	1.1
01/03/2010	08:30:43	55.858300 N	003.204241 W	3.7	70	9	0.8
01/03/2010	08:30:44	55.858308 N	003.204225 W	3.7	55	8	1.1
01/03/2010	08:30:45	55.858316 N	003.204200 W	5.6	45	7	1.4
01/03/2010	08:30:46	55.858325 N	003.204183 W	1.9	65	8	0.9
01/03/2010	08:30:47	55.858325 N	003.204175 W	3.7	65	7	1.4
01/03/2010	08:30:48	55.858333 N	003.204158 W	3.7	35	9	1
01/03/2010	08:30:49	55.858341 N	003.204141 W	3.7	45	9	0.8
01/03/2010	08:30:50	55.858350 N	003.204125 W	1.9	60	8	0.9
01/03/2010	08:30:51	55.858358 N	003.204116 W	1.9	70	9	0.8
01/03/2010	08:30:52	55.858358 N	003.204100 W	3.7	55	9	0.8
01/03/2010	08:30:53	55.858366 N	003.204083 W	3.7	45	9	0.8
01/03/2010	08:30:54	55.858375 N	003.204066 W	3.7	60	9	1
01/03/2010	08:30:55	55.858383 N	003.204050 W	3.7	60	9	1
01/03/2010	08:30:56	55.858391 N	003.204025 W	3.7	50	9	1
01/03/2010	08:30:57	55.858400 N	003.204008 W	3.7	55	7	1.1
01/03/2010	08:30:58	55.858408 N	003.203991 W	3.7	55	8	1
01/03/2010	08:30:59	55.858408 N	003.203975 W	1.9	80	6	1.9
01/03/2010	08:31:00	55.858416 N	003.203966 W	3.7	80	8	1
01/03/2010	08:31:01	55.858416 N	003.203950 W	1.9	55	8	1
01/03/2010	08:31:02	55.858425 N	003.203933 W	3.7	45	8	1
01/03/2010	08:31:03	55.858433 N	003.203916 W	3.7	45	8	1
01/03/2010	08:31:04	55.858441 N	003.203908 W	3.7	35	9	0.8
01/03/2010	08:31:05	55.858450 N	003.203891 W	3.7	45	8	0.9
01/03/2010	08:31:06	55.858458 N	003.203875 W	3.7	60	9	0.8
01/03/2010	08:31:07	55.858466 N	003.203850 W	3.7	55	9	0.8
01/03/2010	08:31:08	55.858475 N	003.203833 W	3.7	45	9	0.8
01/03/2010	08:31:09	55.858483 N	003.203816 W	3.7	45	9	0.8
01/03/2010	08:31:10	55.858491 N	003.203800 W	3.7	50	9	0.8
01/03/2010	08:31:11	55.858500 N	003.203783 W	3.7	50	9	0.8
01/03/2010	08:31:12	55.858516 N	003.203766 W	3.7	40	9	0.8
01/03/2010	08:31:13	55.858525 N	003.203758 W	3.7	30	9	0.8
01/03/2010	08:31:14	55.858533 N	003.203741 W	3.7	35	8	1
01/03/2010	08:31:15	55.858541 N	003.203733 W	3.7	30	7	1.2
01/03/2010	08:31:16	55.858550 N	003.203725 W	3.7	40	8	0.9
01/03/2010	08:31:17	55.858566 N	003.203708 W	3.7	35	8	1
01/03/2010	08:31:18	55.858575 N	003.203691 W	3.7	45	8	1
01/03/2010	08:31:19	55.858575 N	003.203675 W	3.7	50	8	1
01/03/2010	08:31:20	55.858583 N	003.203658 W	3.7	50	8	1
01/03/2010	08:31:21	55.858591 N	003.203650 W	3.7	35	9	0.8
01/03/2010	08:31:22	55.858608 N	003.203633 W	5.6	35	9	0.9
01/03/2010	08:31:23	55.858616 N	003.203616 W	3.7	50	8	1.1
01/03/2010	08:31:24	55.858625 N	003.203591 W	3.7	55	9	0.9
01/03/2010	08:31:25	55.858633 N	003.203575 W	3.7	50	8	1.1
01/03/2010	08:31:26	55.858641 N	003.203558 W	3.7	35	8	1.1
01/03/2010	08:31:27	55.858650 N	003.203550 W	3.7	30	9	0.8
01/03/2010	08:31:28	55.858666 N	003.203533 W	3.7	35	8	1
01/03/2010	08:31:29	55.858675 N	003.203516 W	3.7	40	9	0.9
01/03/2010	08:31:30	55.858683 N	003.203508 W	3.7	40	9	0.9
01/03/2010	08:31:31	55.858691 N	003.203491 W	3.7	35	9	0.9
01/03/2010	08:31:32	55.858700 N	003.203475 W	5.6	35	8	1
01/03/2010	08:31:33	55.858716 N	003.203466 W	3.7	40	8	1
01/03/2010	08:31:34	55.858725 N	003.203450 W	3.7	35	7	1.2
01/03/2010	08:31:35	55.858733 N	003.203433 W	3.7	50	7	1.2
01/03/2010	08:31:36	55.858741 N	003.203416 W	5.6	35	6	2.1
01/03/2010	08:31:37	55.858750 N	003.203408 W	3.7	20	7	1.6
01/03/2010	08:31:38	55.858766 N	003.203400 W	3.7	30	8	1.1
01/03/2010	08:31:39	55.858775 N	003.203383 W	3.7	40	8	1
01/03/2010	08:31:40	55.858783 N	003.203366 W	3.7	50	9	0.9
01/03/2010	08:31:41	55.858791 N	003.203350 W	3.7	40	7	1.1
01/03/2010	08:31:42	55.858800 N	003.203333 W	3.7	30	8	1.1
01/03/2010	08:31:43	55.858808 N	003.203325 W	3.7	25	8	1
01/03/2010	08:31:44	55.858816 N	003.203316 W	1.9	60	7	1.1
01/03/2010	08:31:45	55.858825 N	003.203300 W	3.7	50	7	1
01/03/2010	08:31:46	55.858833 N	003.203283 W	3.7	55	8	1
01/03/2010	08:31:47	55.858841 N	003.203266 W	3.7	40	7	1.2
01/03/2010	08:31:48	55.858841 N	003.203250 W	5.6	55	7	1.2
01/03/2010	08:31:49	55.858850 N	003.203225 W	5.6	75	7	1.2
01/03/2010	08:31:50	55.858850 N	003.203208 W	1.9	35	8	1.2
01/03/2010	08:31:51	55.858858 N	003.203200 W	3.7	30	8	1.2
01/03/2010	08:31:52	55.858866 N	003.203183 W	3.7	35	9	1
01/03/2010	08:31:53	55.858875 N	003.203175 W	3.7	20	9	1
01/03/2010	08:31:54	55.858891 N	003.203166 W	3.7	40	9	1
01/03/2010	08:31:55	55.858900 N	003.203150 W	1.9	50	9	1
01/03/2010	08:31:56	55.858900 N	003.203141 W	3.7	35	6	1.3
01/03/2010	08:31:57	55.858916 N	003.203133 W	3.7	35	6	1.4
01/03/2010	08:31:58	55.858925 N	003.203116 W	3.7	25	6	1.4
01/03/2010	08:31:59	55.858933 N	003.203108 W	3.7	30	8	1
01/03/2010	08:32:00	55.858941 N	003.203091 W	3.7	60	7	1.2
01/03/2010	08:32:01	55.858950 N	003.203075 W	1.9	60	6	1.5
01/03/2010	08:32:02	55.858950 N	003.203066 W	0	70	7	1.4
01/03/2010	08:32:03	55.858958 N	003.203066 W	5.6	20	8	1.1
01/03/2010	08:32:04	55.858966 N	003.203058 W	3.7	15	10	0.8
01/03/2010	08:32:05	55.858983 N	003.203050 W	3.7	15	8	1
01/03/2010	08:32:06	55.858991 N	003.203041 W	3.7	35	8	1
01/03/2010	08:32:07	55.859000 N	003.203025 W	3.7	35	9	0.9
01/03/2010	08:32:08	55.859008 N	003.203016 W	3.7	40	8	1.2
01/03/2010	08:32:09	55.859025 N	003.203000 W	3.7	35	8	1
01/03/2010	08:32:10	55.859033 N	003.202983 W	3.7	30	8	0.9
01/03/2010	08:32:11	55.859041 N	003.202975 W	3.7	30	9	0.9
01/03/2010	08:32:12	55.859050 N	003.202966 W	3.7	30	10	0.8
01/03/2010	08:32:13	55.859066 N	003.202950 W	3.7	25	7	1.2
01/03/2010	08:32:14	55.859075 N	003.202941 W	3.7	30	8	1.2
01/03/2010	08:32:15	55.859083 N	003.202933 W	3.7	30	7	1.2
01/03/2010	08:32:16	55.859091 N	003.202925 W	3.7	35	9	0.9
01/03/2010	08:32:17	55.859100 N	003.202908 W	3.7	35	8	1
01/03/2010	08:32:18	55.859116 N	003.202900 W	3.7	40	8	1
01/03/2010	08:32:19	55.859125 N	003.202891 W	3.7	35	9	1
01/03/2010	08:32:20	55.859133 N	003.202875 W	3.7	50	9	1
01/03/2010	08:32:21	55.859141 N	003.202866 W	3.7	35	9	1
01/03/2010	08:32:22	55.859150 N	003.202858 W	3.7	30	9	1
01/03/2010	08:32:23	55.859158 N	003.202841 W	3.7	30	7	1.2
01/03/2010	08:32:24	55.859175 N	003.202833 W	3.7	25	9	0.8
01/03/2010	08:32:25	55.859183 N	003.202825 W	3.7	35	8	1
01/03/2010	08:32:26	55.859191 N	003.202816 W	3.7	30	9	1
01/03/2010	08:32:27	55.859208 N	003.202800 W	5.6	30	9	1
01/03/2010	08:32:28	55.859216 N	003.202791 W	3.7	30	11	0.7
01/03/2010	08:32:29	55.859233 N	003.202783 W	3.7	10	10	0.8
01/03/2010	08:32:30	55.859241 N	003.202775 W	3.7	0	8	1
01/03/2010	08:32:31	55.859258 N	003.202775 W	3.7	10	9	0.9
01/03/2010	08:32:32	55.859266 N	003.202775 W	3.7	10	10	0.8
01/03/2010	08:32:33	55.859275 N	003.202766 W	3.7	15	10	0.8
01/03/2010	08:32:34	55.859283 N	003.202758 W	3.7	65	10	0.8
01/03/2010	08:32:35	55.859291 N	003.202741 W	3.7	60	8	1
01/03/2010	08:32:36	55.859300 N	003.202716 W	3.7	45	8	1
01/03/2010	08:32:37	55.859308 N	003.202708 W	3.7	30	9	0.8
01/03/2010	08:32:38	55.859316 N	003.202691 W	3.7	45	9	1
01/03/2010	08:32:39	55.859325 N	003.202683 W	3.7	25	10	0.8
01/03/2010	08:32:40	55.859341 N	003.202675 W	3.7	20	11	0.7
01/03/2010	08:32:41	55.859350 N	003.202658 W	3.7	40	11	0.7
01/03/2010	08:32:42	55.859358 N	003.202650 W	3.7	35	11	0.7
01/03/2010	08:32:43	55.859366 N	003.202633 W	3.7	25	11	0.7
01/03/2010	08:32:44	55.859383 N	003.202625 W	3.7	40	11	0.7
01/03/2010	08:32:45	55.859391 N	003.202616 W	3.7	30	10	0.8
01/03/2010	08:32:46	55.859400 N	003.202600 W	3.7	40	10	0.8
01/03/2010	08:32:47	55.859408 N	003.202583 W	3.7	45	10	0.8
01/03/2010	08:32:48	55.859416 N	003.202575 W	3.7	45	8	1
01/03/2010	08:32:49	55.859425 N	003.202558 W	3.7	35	8	1
01/03/2010	08:32:50	55.859433 N	003.202541 W	3.7	25	9	0.8
01/03/2010	08:32:51	55.859450 N	003.202533 W	3.7	30	10	0.8
01/03/2010	08:32:52	55.859458 N	003.202525 W	3.7	40	10	0.8
01/03/2010	08:32:53	55.859466 N	003.202508 W	5.6	35	9	0.9
01/03/2010	08:32:54	55.859483 N	003.202491 W	3.7	25	8	1
01/03/2010	08:32:55	55.859491 N	003.202483 W	3.7	20	9	0.8
01/03/2010	08:32:56	55.859500 N	003.202475 W	3.7	40	9	0.8
01/03/2010	08:32:57	55.859516 N	003.202458 W	5.6	50	10	0.8
01/03/2010	08:32:58	55.859525 N	003.202441 W	3.7	45	10	0.8
01/03/2010	08:32:59	55.859533 N	003.202433 W	3.7	15	9	0.8
01/03/2010	08:33:00	55.859541 N	003.202425 W	3.7	20	10	0.8
01/03/2010	08:33:01	55.859558 N	003.202416 W	3.7	35	10	0.8
01/03/2010	08:33:02	55.859566 N	003.202400 W	3.7	35	11	0.7
01/03/2010	08:33:03	55.859575 N	003.202391 W	3.7	35	11	0.7
01/03/2010	08:33:04	55.859583 N	003.202375 W	3.7	40	10	0.8
01/03/2010	08:33:05	55.859600 N	003.202358 W	3.7	35	11	0.7
01/03/2010	08:33:06	55.859608 N	003.202350 W	3.7	35	10	0.8
01/03/2010	08:33:07	55.859616 N	003.202333 W	3.7	40	9	0.8
01/03/2010	08:33:08	55.859625 N	003.202316 W	3.7	45	10	0.8
01/03/2010	08:33:09	55.859633 N	003.202300 W	3.7	50	8	1
01/03/2010	08:33:10	55.859641 N	003.202291 W	3.7	20	8	1
01/03/2010	08:33:11	55.859658 N	003.202283 W	3.7	20	9	0.8
01/03/2010	08:33:12	55.859666 N	003.202275 W	3.7	20	9	0.8
01/03/2010	08:33:13	55.859683 N	003.202266 W	3.7	30	9	0.8
01/03/2010	08:33:14	55.859691 N	003.202250 W	3.7	35	9	0.8
01/03/2010	08:33:15	55.859700 N	003.202233 W	3.7	45	8	1
01/03/2010	08:33:16	55.859708 N	003.202216 W	3.7	35	8	1
01/03/2010	08:33:17	55.859725 N	003.202208 W	3.7	30	8	1
01/03/2010	08:33:18	55.859733 N	003.202191 W	3.7	40	8	1
01/03/2010	08:33:19	55.859741 N	003.202175 W	3.7	40	8	1
01/03/2010	08:33:20	55.859750 N	003.202166 W	3.7	35	9	0.8
01/03/2010	08:33:21	55.859758 N	003.202150 W	3.7	30	9	0.8
01/03/2010	08:33:22	55.859775 N	003.202141 W	3.7	35	8	1
01/03/2010	08:33:23	55.859783 N	003.202125 W	3.7	30	9	0.9
01/03/2010	08:33:24	55.859791 N	003.202116 W	3.7	25	8	1
01/03/2010	08:33:25	55.859808 N	003.202108 W	3.7	20	8	1
01/03/2010	08:33:26	55.859816 N	003.202100 W	3.7	20	10	0.8
01/03/2010	08:33:27	55.859825 N	003.202091 W	3.7	20	10	0.8
01/03/2010	08:33:28	55.859841 N	003.202075 W	3.7	45	9	0.8
01/03/2010	08:33:29	55.859850 N	003.202066 W	3.7	40	8	1
01/03/2010	08:33:30	55.859858 N	003.202050 W	3.7	30	8	1
01/03/2010	08:33:31	55.859866 N	003.202041 W	3.7	30	9	0.8
01/03/2010	08:33:32	55.859883 N	003.202025 W	5.6	30	8	1
01/03/2010	08:33:33	55.859891 N	003.202016 W	3.7	25	10	0.8
01/03/2010	08:33:34	55.859900 N	003.202008 W	3.7	25	9	0.8
01/03/2010	08:33:35	55.859916 N	003.201991 W	3.7	40	9	0.8
01/03/2010	08:33:36	55.859925 N	003.201983 W	3.7	20	9	0.8
01/03/2010	08:33:37	55.859933 N	003.201975 W	3.7	20	9	1
01/03/2010	08:33:38	55.859950 N	003.201966 W	3.7	40	8	1.1
01/03/2010	08:33:39	55.859958 N	003.201950 W	5.6	55	9	0.8
01/03/2010	08:33:40	55.859966 N	003.201925 W	5.6	55	10	0.8
01/03/2010	08:33:41	55.859975 N	003.201908 W	3.7	25	9	0.8
01/03/2010	08:33:42	55.859983 N	003.201900 W	3.7	20	8	1.1
01/03/2010	08:33:43	55.860000 N	003.201891 W	3.7	40	8	1
01/03/2010	08:33:44	55.860000 N	003.201875 W	3.7	45	7	1.2
01/03/2010	08:33:45	55.860008 N	003.201866 W	0	40	8	0.9
01/03/2010	08:33:46	55.860008 N	003.201858 W	3.7	75	9	0.8
01/03/2010	08:33:47	55.860016 N	003.201841 W	5.6	55	9	0.8
01/03/2010	08:33:48	55.860025 N	003.201825 W	5.6	30	9	0.8
01/03/2010	08:33:49	55.860041 N	003.201808 W	5.6	30	10	0.8
01/03/2010	08:33:50	55.860050 N	003.201791 W	3.7	40	10	0.8
01/03/2010	08:33:51	55.860066 N	003.201775 W	5.6	30	10	0.8
01/03/2010	08:33:52	55.860075 N	003.201766 W	5.6	30	10	0.8
01/03/2010	08:33:53	55.860091 N	003.201750 W	3.7	30	10	0.8
01/03/2010	08:33:54	55.860100 N	003.201741 W	3.7	35	10	0.8
01/03/2010	08:33:55	55.860108 N	003.201725 W	3.7	30	10	0.8
01/03/2010	08:33:56	55.860116 N	003.201716 W	3.7	25	10	0.8
01/03/2010	08:33:57	55.860133 N	003.201708 W	3.7	35	10	0.8
01/03/2010	08:33:58	55.860141 N	003.201691 W	1.9	35	9	0.8
01/03/2010	08:33:59	55.860150 N	003.201683 W	3.7	10	10	0.8
01/03/2010	08:34:00	55.860166 N	003.201683 W	3.7	15	10	0.8
01/03/2010	08:34:01	55.860175 N	003.201675 W	3.7	15	8	0.9
01/03/2010	08:34:02	55.860183 N	003.201666 W	3.7	25	8	0.9
01/03/2010	08:34:03	55.860191 N	003.201650 W	3.7	60	10	0.8
01/03/2010	08:34:04	55.860200 N	003.201625 W	3.7	60	9	0.8
01/03/2010	08:34:05	55.860208 N	003.201608 W	3.7	40	9	0.8
01/03/2010	08:34:06	55.860216 N	003.201600 W	3.7	25	9	0.8
01/03/2010	08:34:07	55.860233 N	003.201583 W	3.7	45	8	0.9
01/03/2010	08:34:08	55.860233 N	003.201566 W	3.7	60	9	0.8
01/03/2010	08:34:09	55.860241 N	003.201550 W	1.9	45	7	1.2
01/03/2010	08:34:10	55.860250 N	003.201533 W	5.6	30	8	1.1
01/03/2010	08:34:11	55.860258 N	003.201525 W	3.7	45	8	1.1
01/03/2010	08:34:12	55.860266 N	003.201508 W	3.7	25	8	1.1
01/03/2010	08:34:13	55.860275 N	003.201500 W	3.7	30	8	1.1
01/03/2010	08:34:14	55.860283 N	003.201491 W	3.7	35	7	1.2
01/03/2010	08:34:15	55.860291 N	003.201475 W	3.7	35	7	1.2
01/03/2010	08:34:16	55.860300 N	003.201466 W	3.7	35	7	1.2
01/03/2010	08:34:17	55.860316 N	003.201450 W	3.7	35	8	1.1
01/03/2010	08:34:18	55.860325 N	003.201441 W	3.7	30	8	1.1
01/03/2010	08:34:19	55.860333 N	003.201433 W	3.7	30	8	1.1
01/03/2010	08:34:20	55.860341 N	003.201416 W	3.7	30	8	1.1
01/03/2010	08:34:21	55.860350 N	003.201408 W	3.7	35	8	1.1
01/03/2010	08:34:22	55.860358 N	003.201400 W	3.7	30	9	0.8
01/03/2010	08:34:23	55.860366 N	003.201391 W	3.7	30	9	0.8
01/03/2010	08:34:24	55.860375 N	003.201383 W	3.7	20	9	1
01/03/2010	08:34:25	55.860383 N	003.201375 W	3.7	15	9	1
01/03/2010	08:34:26	55.860400 N	003.201366 W	3.7	15	8	1.1
01/03/2010	08:34:27	55.860408 N	003.201358 W	3.7	10	8	1
01/03/2010	08:34:28	55.860425 N	003.201350 W	3.7	15	9	1
01/03/2010	08:34:29	55.860433 N	003.201350 W	1.9	25	7	1.2
01/03/2010	08:34:30	55.860441 N	003.201341 W	3.7	355	7	1
01/03/2010	08:34:31	55.860450 N	003.201350 W	3.7	0	7	1
01/03/2010	08:34:32	55.860466 N	003.201350 W	5.6	0	8	0.9
01/03/2010	08:34:33	55.860475 N	003.201350 W	5.6	350	7	1
01/03/2010	08:34:34	55.860491 N	003.201358 W	5.6	330	8	1
01/03/2010	08:34:35	55.860508 N	003.201366 W	3.7	325	8	1
01/03/2010	08:34:36	55.860516 N	003.201383 W	3.7	310	8	1
01/03/2010	08:34:37	55.860525 N	003.201400 W	3.7	310	8	1
01/03/2010	08:34:38	55.860533 N	003.201416 W	3.7	310	8	1
01/03/2010	08:34:39	55.860541 N	003.201433 W	3.7	300	8	1
01/03/2010	08:34:40	55.860541 N	003.201450 W	3.7	290	7	1.2
01/03/2010	08:34:41	55.860550 N	003.201475 W	3.7	290	7	1.2
01/03/2010	08:34:42	55.860550 N	003.201491 W	3.7	300	7	1.2
01/03/2010	08:34:43	55.860558 N	003.201508 W	3.7	290	6	1.3
01/03/2010	08:34:44	55.860558 N	003.201525 W	3.7	275	6	1.5
01/03/2010	08:34:45	55.860558 N	003.201550 W	3.7	260	6	1.3
01/03/2010	08:34:46	55.860558 N	003.201566 W	3.7	280	7	1.2
01/03/2010	08:34:47	55.860558 N	003.201591 W	3.7	270	6	1.3
01/03/2010	08:34:48	55.860558 N	003.201608 W	3.7	265	6	1.3
01/03/2010	08:34:49	55.860558 N	003.201633 W	3.7	255	6	1.3
01/03/2010	08:34:50	55.860550 N	003.201650 W	3.7	230	6	1.3
01/03/2010	08:34:51	55.860541 N	003.201666 W	3.7	235	7	1
01/03/2010	08:34:52	55.860541 N	003.201683 W	3.7	245	6	1.3
01/03/2010	08:34:53	55.860533 N	003.201691 W	1.9	250	8	1
01/03/2010	08:34:54	55.860533 N	003.201700 W	3.7	245	8	1
01/03/2010	08:34:55	55.860525 N	003.201725 W	5.6	240	7	1
01/03/2010	08:34:56	55.860525 N	003.201733 W	3.7	220	6	1.3
01/03/2010	08:34:57	55.860516 N	003.201750 W	3.7	215	7	0.9
01/03/2010	08:34:58	55.860508 N	003.201766 W	3.7	240	8	0.9
01/03/2010	08:34:59	55.860500 N	003.201783 W	3.7	235	7	0.9
01/03/2010	08:35:00	55.860491 N	003.201800 W	3.7	230	6	1
01/03/2010	08:35:01	55.860483 N	003.201816 W	3.7	235	6	1
01/03/2010	08:35:02	55.860483 N	003.201825 W	3.7	235	6	1
01/03/2010	08:35:03	55.860475 N	003.201841 W	1.9	260	6	1
01/03/2010	08:35:04	55.860475 N	003.201858 W	3.7	275	7	0.9
01/03/2010	08:35:05	55.860475 N	003.201883 W	5.6	260	7	0.9
01/03/2010	08:35:06	55.860475 N	003.201908 W	5.6	260	7	0.9
01/03/2010	08:35:07	55.860475 N	003.201933 W	3.7	260	7	0.9
01/03/2010	08:35:08	55.860466 N	003.201958 W	3.7	260	8	0.9
01/03/2010	08:35:09	55.860466 N	003.201983 W	3.7	265	6	1.3
01/03/2010	08:35:10	55.860475 N	003.202000 W	3.7	280	7	1.1
01/03/2010	08:35:11	55.860475 N	003.202016 W	3.7	310	7	1.1
01/03/2010	08:35:12	55.860483 N	003.202033 W	1.9	300	7	1.1
01/03/2010	08:35:13	55.860483 N	003.202041 W	1.9	290	7	1.2
01/03/2010	08:35:14	55.860491 N	003.202058 W	3.7	295	7	1.2
01/03/2010	08:35:15	55.860500 N	003.202083 W	3.7	310	7	1.2
01/03/2010	08:35:16	55.860508 N	003.202091 W	3.7	320	7	1.1
01/03/2010	08:35:17	55.860508 N	003.202100 W	1.9	315	9	0.8
01/03/2010	08:35:18	55.860516 N	003.202108 W	1.9	345	8	0.9
01/03/2010	08:35:19	55.860525 N	003.202116 W	3.7	325	8	0.9
01/03/2010	08:35:20	55.860533 N	003.202133 W	3.7	300	7	1
01/03/2010	08:35:21	55.860541 N	003.202150 W	3.7	300	6	2.1
01/03/2010	08:35:22	55.860541 N	003.202158 W	0	335	8	1
01/03/2010	08:35:23	55.860558 N	003.202158 W	3.7	0	7	1
01/03/2010	08:35:24	55.860566 N	003.202158 W	5.6	345	8	0.9
01/03/2010	08:35:25	55.860583 N	003.202166 W	5.6	340	7	1
01/03/2010	08:35:26	55.860600 N	003.202175 W	5.6	335	7	1
01/03/2010	08:35:27	55.860616 N	003.202191 W	5.6	335	5	1.7
01/03/2010	08:35:28	55.860625 N	003.202200 W	3.7	330	7	1.2
01/03/2010	08:35:29	55.860633 N	003.202208 W	1.9	320	7	1
01/03/2010	08:35:30	55.860641 N	003.202216 W	3.7	330	7	1
01/03/2010	08:35:31	55.860650 N	003.202225 W	3.7	330	6	1.6
01/03/2010	08:35:32	55.860658 N	003.202241 W	3.7	310	6	1.6
01/03/2010	08:35:33	55.860666 N	003.202258 W	3.7	305	7	1.2
01/03/2010	08:35:34	55.860675 N	003.202275 W	3.7	300	6	1.9
01/03/2010	08:35:35	55.860675 N	003.202291 W	3.7	300	6	1.9
01/03/2010	08:35:36	55.860683 N	003.202316 W	3.7	290	6	1.2
01/03/2010	08:35:37	55.860691 N	003.202325 W	3.7	285	5	1.4
01/03/2010	08:35:38	55.860691 N	003.202350 W	3.7	290	6	1.4
01/03/2010	08:35:39	55.860700 N	003.202366 W	5.6	320	5	1.3
01/03/2010	08:35:40	55.860716 N	003.202375 W	3.7	325	5	1.4
01/03/2010	08:35:41	55.860725 N	003.202391 W	3.7	330	6	1.2
01/03/2010	08:35:42	55.860733 N	003.202400 W	3.7	325	7	1
01/03/2010	08:35:43	55.860741 N	003.202416 W	3.7	310	7	1
01/03/2010	08:35:44	55.860750 N	003.202433 W	3.7	300	7	1
01/03/2010	08:35:45	55.860758 N	003.202441 W	3.7	325	7	1
01/03/2010	08:35:46	55.860766 N	003.202458 W	3.7	305	7	1
01/03/2010	08:35:47	55.860766 N	003.202466 W	1.9	300	6	1.3
01/03/2010	08:35:48	55.860775 N	003.202483 W	1.9	315	5	2.1
01/03/2010	08:35:49	55.860783 N	003.202491 W	3.7	320	6	1.3
01/03/2010	08:35:50	55.860791 N	003.202508 W	5.6	325	5	1.3
01/03/2010	08:35:51	55.860800 N	003.202516 W	5.6	325	6	1.2
01/03/2010	08:35:52	55.860816 N	003.202533 W	3.7	305	6	1.2
01/03/2010	08:35:53	55.860825 N	003.202550 W	3.7	295	7	1
01/03/2010	08:35:54	55.860825 N	003.202566 W	3.7	285	6	1
01/03/2010	08:35:55	55.860825 N	003.202583 W	3.7	275	7	0.9
01/03/2010	08:35:56	55.860833 N	003.202608 W	3.7	290	5	2.1
01/03/2010	08:35:57	55.860833 N	003.202633 W	3.7	285	5	1.2
01/03/2010	08:35:58	55.860833 N	003.202650 W	3.7	290	5	1.2
01/03/2010	08:35:59	55.860841 N	003.202675 W	5.6	315	5	1.2
01/03/2010	08:36:00	55.860858 N	003.202691 W	3.7	315	5	1.2
01/03/2010	08:36:01	55.860866 N	003.202700 W	3.7	295	5	1.1
01/03/2010	08:36:02	55.860866 N	003.202716 W	0	255	6	1.5
01/03/2010	08:36:03	55.860866 N	003.202725 W	1.9	290	7	0.9
01/03/2010	08:36:04	55.860866 N	003.202733 W	3.7	260	7	0.9
01/03/2010	08:36:05	55.860875 N	003.202750 W	3.7	275	6	1.2
01/03/2010	08:36:06	55.860875 N	003.202775 W	5.6	280	6	1.3
01/03/2010	08:36:07	55.860875 N	003.202800 W	3.7	280	6	1.6
01/03/2010	08:36:08	55.860875 N	003.202825 W	5.6	270	6	1.6
01/03/2010	08:36:09	55.860875 N	003.202850 W	3.7	260	7	1
01/03/2010	08:36:10	55.860875 N	003.202858 W	1.9	315	8	0.9
01/03/2010	08:36:11	55.860883 N	003.202875 W	3.7	290	7	1
01/03/2010	08:36:12	55.860883 N	003.202891 W	5.6	295	8	0.9
01/03/2010	08:36:13	55.860891 N	003.202916 W	5.6	305	7	1
01/03/2010	08:36:14	55.860900 N	003.202933 W	5.6	310	7	1
01/03/2010	08:36:15	55.860908 N	003.202958 W	5.6	300	7	1
01/03/2010	08:36:16	55.860916 N	003.202975 W	5.6	305	7	1
01/03/2010	08:36:17	55.860925 N	003.202991 W	3.7	305	6	1.2
01/03/2010	08:36:18	55.860933 N	003.203008 W	3.7	300	8	0.9
01/03/2010	08:36:19	55.860941 N	003.203025 W	3.7	285	8	0.9
01/03/2010	08:36:20	55.860941 N	003.203041 W	3.7	315	6	1.1
01/03/2010	08:36:21	55.860950 N	003.203050 W	3.7	295	6	1.6
01/03/2010	08:36:22	55.860950 N	003.203058 W	0	260	7	1
01/03/2010	08:36:23	55.860950 N	003.203066 W	0	310	8	0.9
01/03/2010	08:36:24	55.860958 N	003.203083 W	5.6	300	9	0.8
01/03/2010	08:36:25	55.860966 N	003.203108 W	7.4	295	8	0.9
01/03/2010	08:36:26	55.860975 N	003.203133 W	5.6	295	8	0.9
01/03/2010	08:36:27	55.860975 N	003.203158 W	3.7	285	8	0.9
01/03/2010	08:36:28	55.860983 N	003.203175 W	3.7	315	8	0.9
01/03/2010	08:36:29	55.860983 N	003.203200 W	5.6	290	7	1.2
01/03/2010	08:36:30	55.860991 N	003.203216 W	3.7	300	8	0.9
01/03/2010	08:36:31	55.861000 N	003.203241 W	5.6	305	8	0.9
01/03/2010	08:36:32	55.861008 N	003.203258 W	3.7	300	8	0.9
01/03/2010	08:36:33	55.861008 N	003.203275 W	3.7	290	9	0.8
01/03/2010	08:36:34	55.861016 N	003.203300 W	3.7	280	8	0.9
01/03/2010	08:36:35	55.861016 N	003.203325 W	3.7	290	7	1
01/03/2010	08:36:36	55.861016 N	003.203341 W	3.7	275	9	0.8
01/03/2010	08:36:37	55.861016 N	003.203358 W	1.9	260	9	0.8
01/03/2010	08:36:38	55.861016 N	003.203366 W	1.9	285	9	0.8
01/03/2010	08:36:39	55.861025 N	003.203383 W	5.6	315	8	0.9
01/03/2010	08:36:40	55.861033 N	003.203408 W	5.6	300	7	1
01/03/2010	08:36:41	55.861033 N	003.203425 W	1.9	290	7	1.2
01/03/2010	08:36:42	55.861033 N	003.203441 W	3.7	270	7	1.2
01/03/2010	08:36:43	55.861033 N	003.203466 W	3.7	255	7	1.2
01/03/2010	08:36:44	55.861033 N	003.203483 W	3.7	275	7	1.2
01/03/2010	08:36:45	55.861033 N	003.203508 W	3.7	260	6	1.2
01/03/2010	08:36:46	55.861025 N	003.203516 W	3.7	220	8	0.9
01/03/2010	08:36:47	55.861016 N	003.203533 W	1.9	230	6	1.1
01/03/2010	08:36:48	55.861016 N	003.203533 W	0	230	4	1.6
01/03/2010	08:36:49	55.861016 N	003.203550 W	1.9	245	5	1.4
01/03/2010	08:36:50	55.861008 N	003.203566 W	5.6	230	7	1.1
01/03/2010	08:36:51	55.861000 N	003.203583 W	3.7	235	7	0.9
01/03/2010	08:36:52	55.860991 N	003.203600 W	3.7	230	7	0.9
01/03/2010	08:36:53	55.860983 N	003.203625 W	5.6	235	7	0.9
01/03/2010	08:36:54	55.860975 N	003.203641 W	3.7	225	7	0.9
01/03/2010	08:36:55	55.860966 N	003.203658 W	3.7	225	7	0.9
01/03/2010	08:36:56	55.860958 N	003.203666 W	3.7	225	8	0.9
01/03/2010	08:36:57	55.860950 N	003.203683 W	3.7	225	8	0.9
01/03/2010	08:36:58	55.860941 N	003.203700 W	3.7	225	8	0.9
01/03/2010	08:36:59	55.860933 N	003.203716 W	3.7	220	8	0.9
01/03/2010	08:37:00	55.860925 N	003.203733 W	5.6	245	8	0.9
01/03/2010	08:37:01	55.860916 N	003.203758 W	3.7	225	8	0.9
01/03/2010	08:37:02	55.860908 N	003.203766 W	3.7	220	8	0.9
01/03/2010	08:37:03	55.860900 N	003.203783 W	3.7	215	8	0.9
01/03/2010	08:37:04	55.860891 N	003.203791 W	3.7	225	8	0.9
01/03/2010	08:37:05	55.860883 N	003.203808 W	3.7	240	8	0.9
01/03/2010	08:37:06	55.860875 N	003.203825 W	3.7	220	9	0.8
01/03/2010	08:37:07	55.860875 N	003.203841 W	3.7	225	9	0.8
01/03/2010	08:37:08	55.860858 N	003.203858 W	5.6	220	8	1.1
01/03/2010	08:37:09	55.860850 N	003.203875 W	3.7	230	8	1.1
01/03/2010	08:37:10	55.860841 N	003.203891 W	3.7	220	8	1.1
01/03/2010	08:37:11	55.860833 N	003.203900 W	3.7	220	8	1.1
01/03/2010	08:37:12	55.860825 N	003.203916 W	3.7	210	7	1.2
01/03/2010	08:37:13	55.860816 N	003.203925 W	3.7	220	9	0.8
01/03/2010	08:37:14	55.860808 N	003.203941 W	3.7	220	9	0.8
01/03/2010	08:37:15	55.860800 N	003.203958 W	3.7	220	9	0.8
01/03/2010	08:37:16	55.860791 N	003.203966 W	3.7	220	8	0.9
01/03/2010	08:37:17	55.860783 N	003.203983 W	3.7	220	8	0.9
01/03/2010	08:37:18	55.860775 N	003.203991 W	3.7	215	7	1.2
01/03/2010	08:37:19	55.860766 N	003.204008 W	3.7	215	7	1.2
01/03/2010	08:37:20	55.860758 N	003.204016 W	3.7	220	7	1.2
01/03/2010	08:37:21	55.860750 N	003.204033 W	3.7	225	6	1.3
01/03/2010	08:37:22	55.860741 N	003.204050 W	3.7	200	4	1.6
01/03/2010	08:37:23	55.860733 N	003.204050 W	3.7	195	4	1.6
01/03/2010	08:37:24	55.860725 N	003.204066 W	3.7	230	5	1.3
01/03/2010	08:37:25	55.860716 N	003.204083 W	3.7	235	5	1.4
01/03/2010	08:37:26	55.860716 N	003.204083 W	1.9	20	5	1.4
01/03/2010	08:37:27	55.860716 N	003.204083 W	1.9	60	6	1.2
01/03/2010	08:37:28	55.860716 N	003.204083 W	3.7	215	7	1
01/03/2010	08:37:29	55.860708 N	003.204100 W	3.7	205	7	1.1
01/03/2010	08:37:30	55.860691 N	003.204108 W	3.7	200	7	1.1
01/03/2010	08:37:31	55.860683 N	003.204116 W	3.7	230	6	1.3
01/03/2010	08:37:32	55.860675 N	003.204133 W	3.7	245	7	1.1
01/03/2010	08:37:33	55.860666 N	003.204141 W	3.7	200	7	1.1
01/03/2010	08:37:34	55.860658 N	003.204150 W	1.9	190	8	1.1
01/03/2010	08:37:35	55.860650 N	003.204158 W	3.7	230	7	1.1
01/03/2010	08:37:36	55.860641 N	003.204175 W	3.7	225	8	1.1
01/03/2010	08:37:37	55.860641 N	003.204191 W	1.9	240	8	1.1
01/03/2010	08:37:38	55.860633 N	003.204200 W	0	230	8	1.1
01/03/2010	08:37:39	55.860633 N	003.204208 W	1.9	230	5	1.5
01/03/2010	08:37:40	55.860625 N	003.204233 W	7.4	255	7	1.2
01/03/2010	08:37:41	55.860616 N	003.204258 W	5.6	230	6	1.2
01/03/2010	08:37:42	55.860600 N	003.204266 W	5.6	180	7	1.1
01/03/2010	08:37:43	55.860591 N	003.204266 W	3.7	185	7	1.1
01/03/2010	08:37:44	55.860575 N	003.204266 W	3.7	180	7	1.1
01/03/2010	08:37:45	55.860566 N	003.204266 W	3.7	170	6	1.6
01/03/2010	08:37:46	55.860558 N	003.204258 W	1.9	165	6	1.6
01/03/2010	08:37:47	55.860558 N	003.204258 W	3.7	170	6	1.1
01/03/2010	08:37:48	55.860541 N	003.204258 W	5.6	190	6	1.2
01/03/2010	08:37:49	55.860525 N	003.204266 W	5.6	195	6	1.1
01/03/2010	08:37:50	55.860508 N	003.204266 W	1.9	195	5	1.5
01/03/2010	08:37:51	55.860508 N	003.204275 W	1.9	195	5	1.5
01/03/2010	08:37:52	55.860500 N	003.204283 W	3.7	215	5	1.5
01/03/2010	08:37:53	55.860491 N	003.204300 W	3.7	230	6	1.2
01/03/2010	08:37:54	55.860475 N	003.204316 W	3.7	230	7	1.2
01/03/2010	08:37:55	55.860466 N	003.204341 W	5.6	235	7	1.2
01/03/2010	08:37:56	55.860458 N	003.204358 W	3.7	220	6	1.2
01/03/2010	08:37:57	55.860441 N	003.204366 W	3.7	210	8	0.9
01/03/2010	08:37:58	55.860433 N	003.204375 W	3.7	215	8	0.9
01/03/2010	08:37:59	55.860425 N	003.204391 W	3.7	215	8	0.9
01/03/2010	08:38:00	55.860416 N	003.204408 W	3.7	215	8	0.9
01/03/2010	08:38:01	55.860400 N	003.204416 W	3.7	220	8	0.9
01/03/2010	08:38:02	55.860391 N	003.204433 W	3.7	215	8	0.9
01/03/2010	08:38:03	55.860383 N	003.204441 W	3.7	195	8	0.9
01/03/2010	08:38:04	55.860375 N	003.204450 W	1.9	190	9	0.8
01/03/2010	08:38:05	55.860366 N	003.204450 W	1.9	200	7	0.9
01/03/2010	08:38:06	55.860358 N	003.204458 W	3.7	205	7	0.9
01/03/2010	08:38:07	55.860341 N	003.204466 W	3.7	205	7	0.9
01/03/2010	08:38:08	55.860333 N	003.204475 W	3.7	210	7	0.9
01/03/2010	08:38:09	55.860325 N	003.204483 W	3.7	215	8	0.9
01/03/2010	08:38:10	55.860316 N	003.204491 W	3.7	215	8	0.9
01/03/2010	08:38:11	55.860308 N	003.204500 W	3.7	215	8	0.9
01/03/2010	08:38:12	55.860291 N	003.204516 W	3.7	210	7	1
01/03/2010	08:38:13	55.860283 N	003.204525 W	3.7	215	7	1
01/03/2010	08:38:14	55.860275 N	003.204533 W	3.7	220	7	1
01/03/2010	08:38:15	55.860266 N	003.204541 W	3.7	205	8	0.9
01/03/2010	08:38:16	55.860258 N	003.204550 W	3.7	200	8	0.9
01/03/2010	08:38:17	55.860250 N	003.204558 W	3.7	210	8	0.9
01/03/2010	08:38:18	55.860233 N	003.204566 W	3.7	215	8	0.9
01/03/2010	08:38:19	55.860225 N	003.204583 W	3.7	220	8	0.9
01/03/2010	08:38:20	55.860216 N	003.204591 W	3.7	210	8	0.9
01/03/2010	08:38:21	55.860208 N	003.204608 W	3.7	205	8	0.9
01/03/2010	08:38:22	55.860200 N	003.204616 W	3.7	205	8	0.9
01/03/2010	08:38:23	55.860183 N	003.204625 W	3.7	205	8	0.9
01/03/2010	08:38:24	55.860175 N	003.204633 W	3.7	215	8	0.9
01/03/2010	08:38:25	55.860166 N	003.204641 W	3.7	210	7	0.9
01/03/2010	08:38:26	55.860158 N	003.204658 W	3.7	215	8	0.9
01/03/2010	08:38:27	55.860141 N	003.204666 W	3.7	215	8	0.9
01/03/2010	08:38:28	55.860133 N	003.204683 W	3.7	210	8	0.9
01/03/2010	08:38:29	55.860125 N	003.204691 W	3.7	205	9	0.8
01/03/2010	08:38:30	55.860116 N	003.204700 W	3.7	210	8	0.9
01/03/2010	08:38:31	55.860100 N	003.204708 W	3.7	205	8	0.9
01/03/2010	08:38:32	55.860091 N	003.204725 W	3.7	210	8	0.9
01/03/2010	08:38:33	55.860083 N	003.204733 W	3.7	205	9	1
01/03/2010	08:38:34	55.860075 N	003.204741 W	3.7	210	8	0.9
01/03/2010	08:38:35	55.860058 N	003.204750 W	3.7	205	8	0.9
01/03/2010	08:38:36	55.860050 N	003.204758 W	3.7	200	8	0.9
01/03/2010	08:38:37	55.860041 N	003.204766 W	3.7	205	8	0.9
01/03/2010	08:38:38	55.860033 N	003.204775 W	3.7	215	8	0.9
01/03/2010	08:38:39	55.860025 N	003.204791 W	3.7	215	6	1.2
01/03/2010	08:38:40	55.860008 N	003.204800 W	3.7	200	8	1
01/03/2010	08:38:41	55.860000 N	003.204808 W	3.7	195	9	1
01/03/2010	08:38:42	55.859983 N	003.204808 W	3.7	200	10	0.8
01/03/2010	08:38:43	55.859975 N	003.204825 W	3.7	210	9	0.8
01/03/2010	08:38:44	55.859966 N	003.204833 W	3.7	210	10	0.8
01/03/2010	08:38:45	55.859958 N	003.204841 W	3.7	210	9	1
01/03/2010	08:38:46	55.859941 N	003.204858 W	3.7	200	9	1
01/03/2010	08:38:47	55.859933 N	003.204858 W	3.7	205	9	1
01/03/2010	08:38:48	55.859925 N	003.204875 W	3.7	205	9	1
01/03/2010	08:38:49	55.859916 N	003.204883 W	3.7	200	9	1
01/03/2010	08:38:50	55.859900 N	003.204891 W	3.7	195	9	1
01/03/2010	08:38:51	55.859891 N	003.204891 W	3.7	195	10	0.8
01/03/2010	08:38:52	55.859883 N	003.204900 W	3.7	200	9	1
01/03/2010	08:38:53	55.859866 N	003.204908 W	3.7	195	9	1
01/03/2010	08:38:54	55.859858 N	003.204908 W	3.7	200	9	1
01/03/2010	08:38:55	55.859850 N	003.204916 W	3.7	205	9	1
01/03/2010	08:38:56	55.859833 N	003.204933 W	5.6	205	9	1
01/03/2010	08:38:57	55.859825 N	003.204941 W	3.7	210	9	1
01/03/2010	08:38:58	55.859808 N	003.204950 W	3.7	200	9	1
01/03/2010	08:38:59	55.859800 N	003.204958 W	3.7	205	10	0.8
01/03/2010	08:39:00	55.859791 N	003.204966 W	3.7	215	10	0.8
01/03/2010	08:39:01	55.859783 N	003.204983 W	3.7	220	9	1
01/03/2010	08:39:02	55.859775 N	003.204991 W	3.7	210	10	0.8
01/03/2010	08:39:03	55.859758 N	003.205008 W	3.7	205	10	0.8
01/03/2010	08:39:04	55.859750 N	003.205016 W	3.7	195	8	0.9
01/03/2010	08:39:05	55.859741 N	003.205016 W	3.7	175	9	0.8
01/03/2010	08:39:06	55.859733 N	003.205016 W	3.7	175	7	1.1
01/03/2010	08:39:07	55.859725 N	003.205016 W	1.9	250	8	0.9
01/03/2010	08:39:08	55.859716 N	003.205033 W	3.7	215	8	1.1
01/03/2010	08:39:09	55.859708 N	003.205041 W	5.6	195	9	0.8
01/03/2010	08:39:10	55.859691 N	003.205050 W	5.6	200	9	0.8
01/03/2010	08:39:11	55.859683 N	003.205058 W	3.7	185	8	0.9
01/03/2010	08:39:12	55.859675 N	003.205058 W	3.7	185	8	0.9
01/03/2010	08:39:13	55.859658 N	003.205066 W	3.7	200	8	0.9
01/03/2010	08:39:14	55.859650 N	003.205075 W	3.7	205	9	0.8
01/03/2010	08:39:15	55.859633 N	003.205083 W	3.7	195	9	0.8
01/03/2010	08:39:16	55.859625 N	003.205083 W	3.7	185	8	0.9
01/03/2010	08:39:17	55.859616 N	003.205083 W	3.7	185	9	0.8
01/03/2010	08:39:18	55.859608 N	003.205091 W	3.7	210	9	0.8
01/03/2010	08:39:19	55.859591 N	003.205100 W	3.7	200	9	0.8
01/03/2010	08:39:20	55.859583 N	003.205108 W	1.9	185	9	0.8
01/03/2010	08:39:21	55.859575 N	003.205108 W	1.9	180	9	0.8
01/03/2010	08:39:22	55.859566 N	003.205108 W	0	160	9	0.8
01/03/2010	08:39:23	55.859566 N	003.205108 W	0	10	9	0.8
01/03/2010	08:39:24	55.859566 N	003.205108 W	0	250	9	0.8
01/03/2010	08:39:25	55.859566 N	003.205116 W	0	240	8	1.1
01/03/2010	08:39:26	55.859566 N	003.205116 W	0	240	7	1.2
01/03/2010	08:39:27	55.859566 N	003.205116 W	0	80	8	1.1
01/03/2010	08:39:28	55.859566 N	003.205116 W	0	0	9	1
01/03/2010	08:39:29	55.859558 N	003.205108 W	0	0	9	1
01/03/2010	08:39:30	55.859558 N	003.205108 W	0	0	8	1.6
01/03/2010	08:39:31	55.859558 N	003.205100 W	0	0	9	0.9
01/03/2010	08:39:32	55.859558 N	003.205100 W	0	0	9	0.8
01/03/2010	08:39:33	55.859558 N	003.205108 W	0	0	5	1.3
01/03/2010	08:39:34	55.859566 N	003.205108 W	0	0	6	1.3
01/03/2010	08:39:35	55.859566 N	003.205108 W	0	0	7	1
01/03/2010	08:39:36	55.859566 N	003.205108 W	0	0	7	1
01/03/2010	08:39:37	55.859566 N	003.205108 W	0	0	7	1.2
01/03/2010	08:39:38	55.859566 N	003.205108 W	0	0	7	1.6
01/03/2010	08:39:39	55.859575 N	003.205108 W	0	0	6	1.6
01/03/2010	08:39:40	55.859575 N	003.205108 W	0	0	8	0.9
01/03/2010	08:39:41	55.859575 N	003.205108 W	0	0	7	1
01/03/2010	08:39:42	55.859575 N	003.205108 W	0	0	7	1.2
01/03/2010	08:39:43	55.859575 N	003.205108 W	0	0	8	1.2
01/03/2010	08:39:44	55.859575 N	003.205108 W	0	0	9	1
01/03/2010	08:39:45	55.859566 N	003.205108 W	0	0	8	1.1
01/03/2010	08:39:46	55.859566 N	003.205108 W	0	0	8	1.1
01/03/2010	08:39:47	55.859566 N	003.205108 W	0	0	8	1.1
01/03/2010	08:39:48	55.859566 N	003.205108 W	0	0	9	1
01/03/2010	08:39:49	55.859566 N	003.205108 W	0	0	9	1
01/03/2010	08:39:50	55.859566 N	003.205108 W	0	0	9	1
01/03/2010	08:39:51	55.859566 N	003.205108 W	0	0	7	1.2
01/03/2010	08:39:52	55.859566 N	003.205108 W	0	0	8	1
01/03/2010	08:39:53	55.859566 N	003.205108 W	0	0	7	1.2
01/03/2010	08:39:54	55.859566 N	003.205108 W	0	0	8	0.9
01/03/2010	08:39:55	55.859566 N	003.205108 W	0	0	6	2.8
01/03/2010	08:39:56	55.859566 N	003.205108 W	1.9	280	9	0.8
01/03/2010	08:39:57	55.859566 N	003.205116 W	0	285	8	1.1
01/03/2010	08:39:58	55.859566 N	003.205116 W	0	335	5	2.2
01/03/2010	08:39:59	55.859533 N	003.205141 W	0	0	8	1
01/03/2010	08:40:00	55.859541 N	003.205141 W	0	0	7	1.3
01/03/2010	08:40:01	55.859550 N	003.205133 W	0	0	7	1.3
01/03/2010	08:40:02	55.859550 N	003.205133 W	0	0	8	1.1
01/03/2010	08:40:03	55.859550 N	003.205125 W	0	0	7	1.8
01/03/2010	08:40:04	55.859550 N	003.205125 W	0	0	6	2.1
01/03/2010	08:40:05	55.859550 N	003.205116 W	0	0	8	1.1
01/03/2010	08:40:06	55.859558 N	003.205116 W	0	0	6	2.1
01/03/2010	08:40:07	55.859558 N	003.205116 W	0	0	7	1.8
01/03/2010	08:40:08	55.859558 N	003.205116 W	0	0	7	1.8
01/03/2010	08:40:09	55.859558 N	003.205116 W	0	0	7	1.8
01/03/2010	08:40:10	55.859558 N	003.205108 W	0	0	7	1.3
01/03/2010	08:40:11	55.859558 N	003.205108 W	0	0	7	1.3
01/03/2010	08:40:12	55.859558 N	003.205116 W	0	0	8	1.1
01/03/2010	08:40:13	55.859558 N	003.205116 W	0	0	8	1.1
01/03/2010	08:40:14	55.859558 N	003.205108 W	0	0	8	1.1
01/03/2010	08:40:15	55.859558 N	003.205108 W	0	0	8	1.1
01/03/2010	08:40:16	55.859558 N	003.205108 W	0	0	7	1.3
01/03/2010	08:40:17	55.859558 N	003.205116 W	0	0	9	1
01/03/2010	08:40:18	55.859558 N	003.205108 W	0	0	9	1
01/03/2010	08:40:19	55.859558 N	003.205108 W	0	0	9	1
01/03/2010	08:40:20	55.859550 N	003.205108 W	0	0	8	1.1
01/03/2010	08:40:21	55.859558 N	003.205108 W	0	0	8	1.1
01/03/2010	08:40:22	55.859558 N	003.205116 W	1.9	280	7	1.3
01/03/2010	08:40:23	55.859558 N	003.205125 W	0	235	8	1.1
01/03/2010	08:40:24	55.859550 N	003.205125 W	1.9	205	8	1.1
01/03/2010	08:40:25	55.859550 N	003.205141 W	3.7	230	9	0.8
01/03/2010	08:40:26	55.859541 N	003.205158 W	3.7	235	9	0.8
01/03/2010	08:40:27	55.859533 N	003.205175 W	3.7	230	8	1
01/03/2010	08:40:28	55.859516 N	003.205191 W	3.7	220	8	1
01/03/2010	08:40:29	55.859508 N	003.205208 W	3.7	225	8	1
01/03/2010	08:40:30	55.859500 N	003.205225 W	5.6	230	8	1
01/03/2010	08:40:31	55.859483 N	003.205250 W	7.4	220	8	1
01/03/2010	08:40:32	55.859466 N	003.205266 W	7.4	210	8	1
01/03/2010	08:40:33	55.859450 N	003.205291 W	9.3	215	7	1.2
01/03/2010	08:40:34	55.859416 N	003.205316 W	11.1	215	5	1.1
01/03/2010	08:40:35	55.859391 N	003.205350 W	14.8	210	6	1.1
01/03/2010	08:40:36	55.859350 N	003.205383 W	16.7	200	8	1
01/03/2010	08:40:37	55.859308 N	003.205400 W	14.8	185	9	0.8
01/03/2010	08:40:38	55.859275 N	003.205408 W	11.1	190	9	0.8
01/03/2010	08:40:39	55.859250 N	003.205416 W	7.4	195	9	0.8
01/03/2010	08:40:40	55.859233 N	003.205425 W	3.7	200	9	0.8
01/03/2010	08:40:41	55.859225 N	003.205433 W	3.7	240	9	0.8
01/03/2010	08:40:42	55.859216 N	003.205450 W	5.6	225	9	0.8
01/03/2010	08:40:43	55.859200 N	003.205466 W	5.6	210	8	1
01/03/2010	08:40:44	55.859191 N	003.205475 W	1.9	235	7	1.2
01/03/2010	08:40:45	55.859191 N	003.205483 W	0	145	6	1.3
01/03/2010	08:40:46	55.859191 N	003.205483 W	0	150	6	1.3
01/03/2010	08:40:47	55.859183 N	003.205475 W	0	0	7	1.2
01/03/2010	08:40:48	55.859183 N	003.205475 W	0	355	8	1
01/03/2010	08:40:49	55.859191 N	003.205475 W	1.9	310	8	1
01/03/2010	08:40:50	55.859191 N	003.205483 W	1.9	250	7	1.3
01/03/2010	08:40:51	55.859183 N	003.205516 W	11.1	235	5	2.8
01/03/2010	08:40:52	55.859158 N	003.205583 W	13	245	8	0.9
01/03/2010	08:40:53	55.859158 N	003.205616 W	3.7	290	6	1.3
01/03/2010	08:40:54	55.859166 N	003.205625 W	0	130	8	0.9
01/03/2010	08:40:55	55.859166 N	003.205616 W	0	270	9	0.8
01/03/2010	08:40:56	55.859183 N	003.205591 W	0	0	7	1
01/03/2010	08:40:57	55.859183 N	003.205600 W	0	0	7	1
01/03/2010	08:40:58	55.859183 N	003.205591 W	0	0	6	1.2
01/03/2010	08:40:59	55.859183 N	003.205608 W	3.7	250	6	1.8
01/03/2010	08:41:00	55.859183 N	003.205633 W	7.4	260	5	2
01/03/2010	08:41:01	55.859158 N	003.205675 W	16.7	220	5	2
01/03/2010	08:41:02	55.859133 N	003.205725 W	9.3	225	7	1.2
01/03/2010	08:41:03	55.859125 N	003.205733 W	1.9	125	8	0.9
01/03/2010	08:41:04	55.859116 N	003.205733 W	0	220	8	1
01/03/2010	08:41:05	55.859116 N	003.205733 W	0	295	8	0.9
01/03/2010	08:41:06	55.859116 N	003.205733 W	0	135	8	0.9
01/03/2010	08:41:07	55.859108 N	003.205733 W	1.9	220	8	0.9
01/03/2010	08:41:08	55.859100 N	003.205758 W	5.6	255	8	0.9
01/03/2010	08:41:09	55.859091 N	003.205791 W	5.6	250	7	1
01/03/2010	08:41:10	55.859075 N	003.205833 W	14.8	230	7	1
01/03/2010	08:41:11	55.859050 N	003.205891 W	16.7	225	6	1.1
01/03/2010	08:41:12	55.859008 N	003.205958 W	16.7	230	7	0.9
01/03/2010	08:41:13	55.858983 N	003.206025 W	16.7	230	9	0.8
01/03/2010	08:41:14	55.858958 N	003.206083 W	7.4	240	9	0.8
01/03/2010	08:41:15	55.858950 N	003.206100 W	0	190	8	1.1
01/03/2010	08:41:16	55.858950 N	003.206116 W	0	210	7	1.1
01/03/2010	08:41:17	55.858950 N	003.206125 W	0	320	8	1.1
01/03/2010	08:41:18	55.858950 N	003.206125 W	1.9	140	9	0.8
01/03/2010	08:41:19	55.858933 N	003.206133 W	3.7	190	8	0.9
01/03/2010	08:41:20	55.858916 N	003.206150 W	11.1	215	7	1.2
01/03/2010	08:41:21	55.858875 N	003.206200 W	16.7	210	7	1.2
01/03/2010	08:41:22	55.858833 N	003.206241 W	14.8	210	7	1.2
01/03/2010	08:41:23	55.858800 N	003.206291 W	14.8	210	7	1.2
01/03/2010	08:41:24	55.858758 N	003.206333 W	14.8	215	6	1.8
01/03/2010	08:41:25	55.858725 N	003.206375 W	14.8	215	6	1.4
01/03/2010	08:41:26	55.858691 N	003.206408 W	11.1	205	8	1.1
01/03/2010	08:41:27	55.858658 N	003.206433 W	11.1	205	9	0.9
01/03/2010	08:41:28	55.858633 N	003.206458 W	5.6	205	7	1
01/03/2010	08:41:29	55.858625 N	003.206466 W	1.9	175	7	1.8
01/03/2010	08:41:30	55.858625 N	003.206466 W	0	125	7	1.8
01/03/2010	08:41:31	55.858616 N	003.206466 W	0	145	7	1.8
01/03/2010	08:41:32	55.858608 N	003.206491 W	0	0	7	1.8
01/03/2010	08:41:33	55.858608 N	003.206491 W	1.9	145	7	1.8
01/03/2010	08:41:34	55.858600 N	003.206483 W	1.9	175	7	1.8
01/03/2010	08:41:35	55.858591 N	003.206491 W	5.6	195	8	1.1
01/03/2010	08:41:36	55.858575 N	003.206508 W	5.6	210	8	1.1
01/03/2010	08:41:37	55.858566 N	003.206516 W	3.7	200	8	1.1
01/03/2010	08:41:38	55.858550 N	003.206516 W	3.7	160	8	1.1
01/03/2010	08:41:39	55.858550 N	003.206516 W	0	240	9	0.8
01/03/2010	08:41:40	55.858550 N	003.206533 W	3.7	305	9	0.8
01/03/2010	08:41:41	55.858558 N	003.206533 W	3.7	25	9	0.8
01/03/2010	08:41:42	55.858566 N	003.206525 W	3.7	35	6	2.1
01/03/2010	08:41:43	55.858566 N	003.206500 W	3.7	95	5	2.8
01/03/2010	08:41:44	55.858558 N	003.206441 W	16.7	110	6	2.7
01/03/2010	08:41:45	55.858533 N	003.206366 W	13	115	7	1.6
01/03/2010	08:41:46	55.858525 N	003.206333 W	3.7	115	8	1.6
01/03/2010	08:41:47	55.858525 N	003.206316 W	0	315	8	1.6
01/03/2010	08:41:48	55.858516 N	003.206283 W	0	0	9	1
01/03/2010	08:41:49	55.858491 N	003.206191 W	0	0	9	1
01/03/2010	08:41:50	55.858483 N	003.206158 W	0	0	9	0.8
01/03/2010	08:41:51	55.858483 N	003.206150 W	0	0	9	0.8
01/03/2010	08:41:52	55.858483 N	003.206141 W	1.9	85	9	0.8
01/03/2010	08:41:53	55.858483 N	003.206125 W	3.7	95	6	1.1
01/03/2010	08:41:54	55.858483 N	003.206100 W	5.6	110	5	2.4
01/03/2010	08:41:55	55.858475 N	003.206033 W	22.2	95	6	1.9
01/03/2010	08:41:56	55.858475 N	003.205966 W	7.4	65	6	2.8
01/03/2010	08:41:57	55.858483 N	003.205941 W	1.9	65	5	2.8
01/03/2010	08:41:58	55.858475 N	003.205916 W	9.3	115	7	2.7
01/03/2010	08:41:59	55.858466 N	003.205900 W	3.7	235	5	1.4
01/03/2010	08:42:00	55.858458 N	003.205891 W	5.6	140	5	1.2
01/03/2010	08:42:01	55.858441 N	003.205858 W	13	120	8	0.9
01/03/2010	08:42:02	55.858433 N	003.205816 W	7.4	120	7	1.2
01/03/2010	08:42:03	55.858416 N	003.205791 W	7.4	135	7	1.2
01/03/2010	08:42:04	55.858400 N	003.205766 W	5.6	165	7	1.2
01/03/2010	08:42:05	55.858383 N	003.205741 W	14.8	135	6	1.3
01/03/2010	08:42:06	55.858358 N	003.205683 W	16.7	125	5	1.5
01/03/2010	08:42:07	55.858333 N	003.205625 W	13	130	7	1.1
01/03/2010	08:42:08	55.858308 N	003.205591 W	9.3	140	7	1.2
01/03/2010	08:42:09	55.858291 N	003.205575 W	3.7	175	6	1.4
01/03/2010	08:42:10	55.858283 N	003.205575 W	0	300	6	1.4
01/03/2010	08:42:11	55.858291 N	003.205575 W	0	315	6	1.4
01/03/2010	08:42:12	55.858283 N	003.205566 W	0	130	6	1.4
01/03/2010	08:42:13	55.858283 N	003.205558 W	3.7	110	7	1.2
01/03/2010	08:42:14	55.858275 N	003.205550 W	0	205	5	1.2
01/03/2010	08:42:15	55.858275 N	003.205550 W	0	215	6	1.1
01/03/2010	08:42:16	55.858275 N	003.205541 W	1.9	100	8	0.9
01/03/2010	08:42:17	55.858275 N	003.205525 W	5.6	70	7	1.3
01/03/2010	08:42:18	55.858283 N	003.205483 W	11.1	75	5	1.7
01/03/2010	08:42:19	55.858283 N	003.205441 W	5.6	115	5	1.6
01/03/2010	08:42:20	55.858266 N	003.205425 W	7.4	155	5	1.3
01/03/2010	08:42:21	55.858266 N	003.205375 W	18.5	65	4	1.6
01/03/2010	08:42:22	55.858283 N	003.205291 W	18.5	70	3	3.7
01/03/2010	08:42:23	55.858308 N	003.205200 W	27.8	60	7	2.7
01/03/2010	08:42:24	55.858325 N	003.205075 W	27.8	95	5	1.5
01/03/2010	08:42:25	55.858316 N	003.204983 W	14.8	100	5	1.5
01/03/2010	08:42:26	55.858308 N	003.204900 W	20.4	95	5	1.5
01/03/2010	08:42:27	55.858300 N	003.204816 W	14.8	90	6	1.3
01/03/2010	08:42:28	55.858300 N	003.204741 W	14.8	90	6	1.3
01/03/2010	08:42:29	55.858300 N	003.204675 W	14.8	95	6	2.1
01/03/2010	08:42:30	55.858308 N	003.204658 W	13	320	6	1.2
01/03/2010	08:42:31	55.858325 N	003.204691 W	3.7	300	5	2
01/03/2010	08:42:32	55.858325 N	003.204700 W	0	115	6	1.8
01/03/2010	08:42:33	55.858325 N	003.204691 W	0	150	6	1.3
01/03/2010	08:42:34	55.858266 N	003.204608 W	0	0	6	1.7
01/03/2010	08:42:35	55.858241 N	003.204566 W	0	0	8	1.6
01/03/2010	08:42:36	55.858225 N	003.204550 W	0	0	8	1.6
01/03/2010	08:42:37	55.858208 N	003.204533 W	0	0	7	1.6
01/03/2010	08:42:38	55.858208 N	003.204516 W	0	0	6	1.7
01/03/2010	08:42:39	55.858208 N	003.204525 W	1.9	250	7	1.1
01/03/2010	08:42:40	55.858208 N	003.204533 W	0	215	6	1.7
01/03/2010	08:42:41	55.858200 N	003.204533 W	1.9	175	6	1.7
01/03/2010	08:42:42	55.858191 N	003.204533 W	1.9	230	6	1.7
01/03/2010	08:42:43	55.858191 N	003.204541 W	0	335	6	1.7
01/03/2010	08:42:44	55.858191 N	003.204541 W	0	80	9	1
01/03/2010	08:42:45	55.858183 N	003.204533 W	0	0	7	1.1
01/03/2010	08:42:46	55.858175 N	003.204550 W	0	0	8	1
01/03/2010	08:42:47	55.858175 N	003.204550 W	0	0	7	1.6
01/03/2010	08:42:48	55.858166 N	003.204533 W	0	0	8	1
01/03/2010	08:42:49	55.858166 N	003.204533 W	0	0	8	1
01/03/2010	08:42:50	55.858166 N	003.204533 W	0	0	8	1
01/03/2010	08:42:51	55.858166 N	003.204533 W	0	0	8	1
01/03/2010	08:42:52	55.858166 N	003.204533 W	0	0	9	0.9
01/03/2010	08:42:53	55.858175 N	003.204541 W	1.9	335	6	1.7
01/03/2010	08:42:54	55.858183 N	003.204525 W	7.4	45	5	1.9
01/03/2010	08:42:55	55.858183 N	003.204483 W	7.4	100	7	1.6
01/03/2010	08:42:56	55.858166 N	003.204416 W	20.4	120	6	1.8
01/03/2010	08:42:57	55.858133 N	003.204333 W	20.4	125	5	1.4
01/03/2010	08:42:58	55.858100 N	003.204258 W	16.7	130	5	1.4
01/03/2010	08:42:59	55.858075 N	003.204191 W	16.7	130	4	2.5
01/03/2010	08:43:00	55.858050 N	003.204141 W	13	130	4	2.5
01/03/2010	08:43:01	55.858025 N	003.204091 W	14.8	135	4	2.6
01/03/2010	08:43:02	55.858016 N	003.204058 W	9.3	90	4	1.6
01/03/2010	08:43:03	55.858016 N	003.204050 W	3.7	245	4	1.6
01/03/2010	08:43:04	55.858008 N	003.204066 W	3.7	190	5	1.4
01/03/2010	08:43:05	55.858000 N	003.204075 W	1.9	175	6	1.2
01/03/2010	08:43:06	55.858000 N	003.204066 W	1.9	125	6	1.2
01/03/2010	08:43:07	55.858000 N	003.204075 W	1.9	325	4	1.6
01/03/2010	08:43:08	55.858008 N	003.204083 W	1.9	305	4	1.6
01/03/2010	08:43:09	55.858008 N	003.204091 W	0	315	4	1.6
01/03/2010	08:43:10	55.858016 N	003.204091 W	0	310	5	1.4
01/03/2010	08:43:11	55.858016 N	003.204091 W	0	120	5	1.4
01/03/2010	08:43:12	55.858016 N	003.204100 W	0	0	6	1.3
01/03/2010	08:43:13	55.858016 N	003.204100 W	0	0	5	1.4
01/03/2010	08:43:14	55.858016 N	003.204100 W	0	0	5	1.4
01/03/2010	08:43:15	55.858016 N	003.204100 W	0	0	6	1.2
01/03/2010	08:43:16	55.858016 N	003.204100 W	0	0	7	1.1
01/03/2010	08:43:17	55.858016 N	003.204100 W	0	0	5	1.4
01/03/2010	08:43:18	55.858016 N	003.204100 W	0	0	5	1.4
01/03/2010	08:43:19	55.858016 N	003.204100 W	0	0	4	1.6
01/03/2010	08:43:20	55.858016 N	003.204100 W	0	0	4	1.6
01/03/2010	08:43:21	55.858016 N	003.204091 W	0	0	4	1.6
01/03/2010	08:43:22	55.858016 N	003.204091 W	0	55	6	1.3
01/03/2010	08:43:23	55.858016 N	003.204083 W	0	70	6	1.3
01/03/2010	08:43:24	55.858016 N	003.204083 W	0	105	6	1.3
01/03/2010	08:43:25	55.858008 N	003.204066 W	3.7	120	5	2.3
01/03/2010	08:43:26	55.858025 N	003.204041 W	11.1	25	6	2.3
01/03/2010	08:43:27	55.858041 N	003.203983 W	22.2	65	6	2.3
01/03/2010	08:43:28	55.858066 N	003.203900 W	18.5	60	4	2.2
01/03/2010	08:43:29	55.858091 N	003.203841 W	16.7	30	5	1.1
01/03/2010	08:43:30	55.858125 N	003.203816 W	11.1	20	5	2.4
01/03/2010	08:43:31	55.858133 N	003.203775 W	13	80	5	3.2
01/03/2010	08:43:32	55.858141 N	003.203716 W	9.3	55	8	1.2
01/03/2010	08:43:33	55.858166 N	003.203708 W	9.3	350	7	1
01/03/2010	08:43:34	55.858183 N	003.203725 W	3.7	330	8	1
01/03/2010	08:43:35	55.858191 N	003.203733 W	1.9	325	8	1
01/03/2010	08:43:36	55.858200 N	003.203750 W	7.4	335	8	1
01/03/2010	08:43:37	55.858225 N	003.203766 W	9.3	345	7	1.1
01/03/2010	08:43:38	55.858250 N	003.203791 W	11.1	335	7	1
01/03/2010	08:43:39	55.858283 N	003.203808 W	13	340	9	0.9
01/03/2010	08:43:40	55.858316 N	003.203833 W	14.8	335	8	0.9
01/03/2010	08:43:41	55.858350 N	003.203858 W	14.8	330	8	0.9
01/03/2010	08:43:42	55.858391 N	003.203900 W	14.8	325	9	1
01/03/2010	08:43:43	55.858416 N	003.203941 W	11.1	315	9	1
01/03/2010	08:43:44	55.858441 N	003.203966 W	9.3	335	7	1.3
01/03/2010	08:43:45	55.858458 N	003.203966 W	5.6	35	8	1.2
01/03/2010	08:43:46	55.858475 N	003.203950 W	11.1	25	7	1.2
01/03/2010	08:43:47	55.858500 N	003.203916 W	11.1	55	8	1
01/03/2010	08:43:48	55.858516 N	003.203858 W	16.7	65	7	1
01/03/2010	08:43:49	55.858533 N	003.203791 W	16.7	65	9	0.8
01/03/2010	08:43:50	55.858550 N	003.203725 W	14.8	55	8	0.9
01/03/2010	08:43:51	55.858566 N	003.203700 W	0	335	8	0.9
01/03/2010	08:43:52	55.858566 N	003.203700 W	0	240	8	0.9
01/03/2010	08:43:53	55.858566 N	003.203708 W	0	295	8	0.9
01/03/2010	08:43:54	55.858566 N	003.203708 W	0	45	10	0.8
01/03/2010	08:43:55	55.858566 N	003.203716 W	0	0	10	0.8
01/03/2010	08:43:56	55.858566 N	003.203716 W	0	0	10	0.8
01/03/2010	08:43:57	55.858558 N	003.203716 W	0	0	8	0.9
01/03/2010	08:43:58	55.858558 N	003.203725 W	0	0	7	1
01/03/2010	08:43:59	55.858558 N	003.203725 W	0	0	9	0.9
01/03/2010	08:44:00	55.858558 N	003.203725 W	0	0	7	1
01/03/2010	08:44:01	55.858566 N	003.203716 W	0	40	8	0.9
01/03/2010	08:44:02	55.858566 N	003.203708 W	3.7	40	9	0.9
01/03/2010	08:44:03	55.858583 N	003.203691 W	7.4	30	7	1.2
01/03/2010	08:44:04	55.858608 N	003.203658 W	14.8	50	6	1.3
01/03/2010	08:44:05	55.858641 N	003.203591 W	20.4	50	7	1
01/03/2010	08:44:06	55.858675 N	003.203516 W	16.7	60	7	1.1
01/03/2010	08:44:07	55.858683 N	003.203475 W	5.6	75	9	0.8
01/03/2010	08:44:08	55.858683 N	003.203466 W	0	25	9	1
01/03/2010	08:44:09	55.858683 N	003.203466 W	0	290	10	0.8
01/03/2010	08:44:10	55.858666 N	003.203483 W	0	0	10	0.8
01/03/2010	08:44:11	55.858666 N	003.203475 W	0	0	10	0.8
01/03/2010	08:44:12	55.858666 N	003.203475 W	0	0	10	0.8
01/03/2010	08:44:13	55.858666 N	003.203475 W	0	0	10	0.8
01/03/2010	08:44:14	55.858666 N	003.203475 W	0	0	10	0.8
01/03/2010	08:44:15	55.858666 N	003.203475 W	0	0	10	0.8
01/03/2010	08:44:16	55.858675 N	003.203475 W	0	0	10	0.8
01/03/2010	08:44:17	55.858675 N	003.203475 W	0	0	10	0.8
01/03/2010	08:44:18	55.858675 N	003.203483 W	1.9	295	9	0.9
01/03/2010	08:44:19	55.858683 N	003.203475 W	7.4	40	5	1.3
01/03/2010	08:44:20	55.858708 N	003.203425 W	14.8	60	5	1.3
01/03/2010	08:44:21	55.858725 N	003.203366 W	14.8	55	4	2.7
01/03/2010	08:44:22	55.858750 N	003.203300 W	18.5	50	5	1.4
01/03/2010	08:44:24	55.858833 N	003.203150 W	24.1	50	5	1.9
01/03/2010	08:44:25	55.858866 N	003.203075 W	16.7	55	7	1.1
01/03/2010	08:44:26	55.858883 N	003.203016 W	7.4	95	8	0.9
01/03/2010	08:44:27	55.858883 N	003.202991 W	3.7	95	7	1
01/03/2010	08:44:28	55.858891 N	003.202983 W	0	0	7	0.9
01/03/2010	08:44:29	55.858891 N	003.202983 W	0	210	9	0.9
01/03/2010	08:44:30	55.858933 N	003.202975 W	0	0	9	0.9
01/03/2010	08:44:31	55.858950 N	003.202983 W	0	0	9	0.9
01/03/2010	08:44:32	55.858950 N	003.202983 W	0	0	9	0.9
01/03/2010	08:44:33	55.858950 N	003.202991 W	3.7	210	8	1
01/03/2010	08:44:34	55.858941 N	003.203000 W	3.7	225	8	0.9
01/03/2010	08:44:35	55.858941 N	003.203008 W	0	220	10	0.8
01/03/2010	08:44:36	55.858941 N	003.203008 W	0	75	9	1
01/03/2010	08:44:37	55.858950 N	003.203000 W	0	0	10	0.8
01/03/2010	08:44:38	55.858950 N	003.202991 W	1.9	110	10	0.8
01/03/2010	08:44:39	55.858941 N	003.202975 W	3.7	140	9	0.9
01/03/2010	08:44:40	55.858933 N	003.202975 W	3.7	200	9	0.9
01/03/2010	08:44:41	55.858925 N	003.202983 W	1.9	190	7	0.9
01/03/2010	08:44:42	55.858916 N	003.202983 W	1.9	200	7	0.9
01/03/2010	08:44:43	55.858916 N	003.202983 W	0	255	8	0.9
01/03/2010	08:44:44	55.858916 N	003.202991 W	0	285	7	1.2
01/03/2010	08:44:45	55.858916 N	003.202983 W	0	30	7	1.2
01/03/2010	08:44:46	55.858925 N	003.202991 W	1.9	300	7	1.1
01/03/2010	08:44:47	55.858933 N	003.203008 W	5.6	310	7	1.7
01/03/2010	08:44:48	55.858941 N	003.203025 W	7.4	335	5	1.5
01/03/2010	08:44:49	55.858975 N	003.203033 W	11.1	5	5	1.4
01/03/2010	08:44:50	55.859000 N	003.203008 W	13	40	6	1.8
01/03/2010	08:44:51	55.859033 N	003.202958 W	16.7	40	7	1
01/03/2010	08:44:52	55.859075 N	003.202908 W	16.7	30	8	1.2
01/03/2010	08:44:53	55.859091 N	003.202891 W	1.9	10	8	1.1
01/03/2010	08:44:54	55.859100 N	003.202891 W	0	315	9	1
01/03/2010	08:44:55	55.859100 N	003.202883 W	0	5	9	1
01/03/2010	08:44:56	55.859108 N	003.202883 W	0	0	9	1
01/03/2010	08:44:57	55.859108 N	003.202875 W	0	0	9	1
01/03/2010	08:44:58	55.859108 N	003.202875 W	0	0	9	1
01/03/2010	08:44:59	55.859116 N	003.202858 W	3.7	45	8	1.1
01/03/2010	08:45:00	55.859133 N	003.202833 W	11.1	40	7	1.1
01/03/2010	08:45:01	55.859158 N	003.202791 W	14.8	40	9	1
01/03/2010	08:45:02	55.859183 N	003.202758 W	9.3	40	9	1
01/03/2010	08:45:03	55.859191 N	003.202733 W	1.9	35	10	0.8
01/03/2010	08:45:04	55.859208 N	003.202725 W	7.4	10	10	0.8
01/03/2010	08:45:05	55.859225 N	003.202716 W	9.3	10	8	1.2
01/03/2010	08:45:06	55.859250 N	003.202708 W	7.4	10	9	1
01/03/2010	08:45:07	55.859266 N	003.202708 W	3.7	5	10	0.8
01/03/2010	08:45:08	55.859275 N	003.202700 W	3.7	35	10	0.8
01/03/2010	08:45:09	55.859275 N	003.202691 W	0	90	9	0.8
01/03/2010	08:45:10	55.859275 N	003.202691 W	0	190	10	0.8
01/03/2010	08:45:11	55.859275 N	003.202691 W	0	320	9	0.8
01/03/2010	08:45:12	55.859275 N	003.202691 W	1.9	290	9	0.8
01/03/2010	08:45:13	55.859283 N	003.202708 W	3.7	260	9	0.8
01/03/2010	08:45:14	55.859275 N	003.202733 W	5.6	255	9	0.8
01/03/2010	08:45:15	55.859266 N	003.202766 W	9.3	240	10	0.8
01/03/2010	08:45:16	55.859250 N	003.202791 W	9.3	200	9	1
01/03/2010	08:45:17	55.859233 N	003.202816 W	5.6	220	6	1.3
01/03/2010	08:45:18	55.859225 N	003.202833 W	3.7	275	5	1.7
01/03/2010	08:45:19	55.859241 N	003.202825 W	13	30	8	1
01/03/2010	08:45:20	55.859266 N	003.202800 W	3.7	40	9	0.9
01/03/2010	08:45:21	55.859275 N	003.202783 W	0	50	9	0.9
01/03/2010	08:45:22	55.859275 N	003.202783 W	0	5	10	0.8
01/03/2010	08:45:23	55.859283 N	003.202775 W	1.9	55	6	1.2
01/03/2010	08:45:24	55.859291 N	003.202750 W	5.6	40	6	1.2
01/03/2010	08:45:25	55.859316 N	003.202708 W	14.8	40	8	1
01/03/2010	08:45:26	55.859341 N	003.202666 W	7.4	35	8	1
01/03/2010	08:45:27	55.859358 N	003.202666 W	3.7	330	9	0.8
01/03/2010	08:45:28	55.859350 N	003.202675 W	11.1	205	9	0.8
01/03/2010	08:45:29	55.859325 N	003.202700 W	13	205	9	0.8
01/03/2010	08:45:30	55.859300 N	003.202725 W	11.1	225	9	0.8
01/03/2010	08:45:31	55.859283 N	003.202775 W	11.1	255	9	0.8
01/03/2010	08:45:32	55.859283 N	003.202816 W	9.3	275	9	0.8
01/03/2010	08:45:33	55.859300 N	003.202833 W	5.6	0	9	0.8
01/03/2010	08:45:34	55.859325 N	003.202825 W	9.3	15	6	1.7
01/03/2010	08:45:35	55.859358 N	003.202791 W	18.5	35	5	1.6
01/03/2010	08:45:36	55.859391 N	003.202725 W	20.4	45	6	1.7
01/03/2010	08:45:37	55.859433 N	003.202650 W	20.4	50	6	1.7
01/03/2010	08:45:38	55.859466 N	003.202583 W	16.7	45	9	0.8
01/03/2010	08:45:39	55.859491 N	003.202533 W	11.1	40	9	0.8
01/03/2010	08:45:40	55.859516 N	003.202491 W	11.1	40	9	0.8
01/03/2010	08:45:41	55.859541 N	003.202450 W	11.1	50	8	1.1
01/03/2010	08:45:42	55.859558 N	003.202408 W	11.1	50	7	1.2
01/03/2010	08:45:43	55.859591 N	003.202358 W	14.8	35	9	0.8
01/03/2010	08:45:44	55.859625 N	003.202316 W	14.8	35	8	1.1
01/03/2010	08:45:45	55.859658 N	003.202275 W	14.8	35	9	0.8
01/03/2010	08:45:46	55.859691 N	003.202233 W	14.8	35	9	0.8
01/03/2010	08:45:47	55.859725 N	003.202208 W	9.3	15	9	0.8
01/03/2010	08:45:48	55.859733 N	003.202208 W	3.7	260	9	0.8
01/03/2010	08:45:49	55.859733 N	003.202225 W	5.6	235	9	0.8
01/03/2010	08:45:50	55.859716 N	003.202258 W	7.4	230	9	0.8
01/03/2010	08:45:51	55.859708 N	003.202283 W	9.3	225	9	0.8
01/03/2010	08:45:52	55.859691 N	003.202316 W	9.3	245	9	0.8
01/03/2010	08:45:53	55.859691 N	003.202366 W	9.3	265	8	0.9
01/03/2010	08:45:54	55.859691 N	003.202408 W	9.3	265	8	0.9
01/03/2010	08:45:55	55.859691 N	003.202458 W	9.3	275	8	0.9
01/03/2010	08:45:56	55.859691 N	003.202500 W	9.3	275	7	1
01/03/2010	08:45:57	55.859700 N	003.202541 W	7.4	280	9	0.8
01/03/2010	08:45:58	55.859700 N	003.202558 W	1.9	250	9	0.8
01/03/2010	08:45:59	55.859708 N	003.202550 W	3.7	40	9	0.8
01/03/2010	08:46:00	55.859716 N	003.202541 W	5.6	30	6	1.1
01/03/2010	08:46:01	55.859725 N	003.202516 W	5.6	60	4	12.7
01/03/2010	08:46:02	55.859675 N	003.202600 W	63	225	4	12.7
01/03/2010	08:46:03	55.859633 N	003.202658 W	22.2	55	4	12.7
01/03/2010	08:46:04	55.859658 N	003.202583 W	18.5	60	5	1.9
01/03/2010	08:46:05	55.859683 N	003.202500 W	16.7	65	9	0.8
01/03/2010	08:46:06	55.859691 N	003.202441 W	11.1	75	9	0.8
01/03/2010	08:46:07	55.859700 N	003.202391 W	7.4	75	8	1
01/03/2010	08:46:08	55.859708 N	003.202375 W	1.9	45	9	0.8
01/03/2010	08:46:09	55.859708 N	003.202366 W	0	0	9	0.9
01/03/2010	08:46:10	55.859716 N	003.202358 W	3.7	15	9	0.9
01/03/2010	08:46:11	55.859733 N	003.202350 W	7.4	30	9	0.9
01/03/2010	08:46:12	55.859750 N	003.202325 W	7.4	35	8	1
01/03/2010	08:46:13	55.859766 N	003.202300 W	7.4	35	8	1
01/03/2010	08:46:14	55.859783 N	003.202283 W	5.6	30	9	0.9
01/03/2010	08:46:15	55.859800 N	003.202266 W	5.6	30	8	1.1
01/03/2010	08:46:16	55.859816 N	003.202250 W	7.4	35	9	0.9
01/03/2010	08:46:17	55.859833 N	003.202225 W	7.4	40	9	0.9
01/03/2010	08:46:18	55.859841 N	003.202200 W	3.7	50	9	0.9
01/03/2010	08:46:19	55.859850 N	003.202183 W	3.7	30	9	0.9
01/03/2010	08:46:20	55.859866 N	003.202166 W	5.6	35	9	0.9
01/03/2010	08:46:21	55.859883 N	003.202150 W	5.6	35	8	1
01/03/2010	08:46:22	55.859891 N	003.202133 W	3.7	25	9	0.9
01/03/2010	08:46:23	55.859908 N	003.202125 W	3.7	0	9	0.9
01/03/2010	08:46:24	55.859925 N	003.202116 W	7.4	30	9	0.9
01/03/2010	08:46:25	55.859941 N	003.202091 W	7.4	40	9	0.9
01/03/2010	08:46:26	55.859958 N	003.202066 W	7.4	35	9	0.9
01/03/2010	08:46:27	55.859983 N	003.202041 W	7.4	35	9	0.9
01/03/2010	08:46:28	55.860000 N	003.202016 W	5.6	35	9	0.9
01/03/2010	08:46:29	55.860008 N	003.202000 W	5.6	50	9	0.9
01/03/2010	08:46:30	55.860016 N	003.201975 W	1.9	60	9	0.9
01/03/2010	08:46:31	55.860025 N	003.201966 W	0	190	9	0.9
01/03/2010	08:46:32	55.860025 N	003.201958 W	1.9	25	9	0.9
01/03/2010	08:46:33	55.860033 N	003.201941 W	1.9	25	9	0.9
01/03/2010	08:46:34	55.860050 N	003.201933 W	3.7	35	9	0.9
01/03/2010	08:46:35	55.860058 N	003.201916 W	1.9	35	9	0.9
01/03/2010	08:46:36	55.860058 N	003.201900 W	0	30	9	0.9
01/03/2010	08:46:37	55.860066 N	003.201891 W	0	10	9	0.9
01/03/2010	08:46:38	55.860083 N	003.201883 W	3.7	15	9	0.9
01/03/2010	08:46:39	55.860100 N	003.201858 W	7.4	35	9	0.9
01/03/2010	08:46:40	55.860125 N	003.201825 W	7.4	30	9	0.9
01/03/2010	08:46:41	55.860150 N	003.201791 W	9.3	35	7	1.3
01/03/2010	08:46:42	55.860175 N	003.201750 W	11.1	35	8	1.1
01/03/2010	08:46:43	55.860208 N	003.201708 W	9.3	25	8	1.1
01/03/2010	08:46:44	55.860233 N	003.201675 W	11.1	35	8	1.1
01/03/2010	08:46:45	55.860266 N	003.201641 W	9.3	25	7	1.3
01/03/2010	08:46:46	55.860291 N	003.201616 W	7.4	0	7	1.3
01/03/2010	08:46:47	55.860316 N	003.201608 W	7.4	350	9	0.9
01/03/2010	08:46:48	55.860341 N	003.201608 W	5.6	335	9	0.9
01/03/2010	08:46:49	55.860358 N	003.201608 W	5.6	325	9	0.9
01/03/2010	08:46:50	55.860366 N	003.201616 W	1.9	295	8	1
01/03/2010	08:46:51	55.860375 N	003.201616 W	0	260	8	1
01/03/2010	08:46:52	55.860383 N	003.201608 W	0	40	9	0.9
01/03/2010	08:46:53	55.860383 N	003.201600 W	1.9	25	8	1.1
01/03/2010	08:46:54	55.860400 N	003.201591 W	5.6	10	7	1.3
01/03/2010	08:46:55	55.860425 N	003.201558 W	11.1	45	6	2.4
01/03/2010	08:46:56	55.860450 N	003.201500 W	13	65	8	1
01/03/2010	08:46:57	55.860466 N	003.201441 W	13	50	9	0.9
01/03/2010	08:46:58	55.860500 N	003.201383 W	11.1	50	9	0.9
01/03/2010	08:46:59	55.860525 N	003.201341 W	11.1	45	8	0.9
01/03/2010	08:47:00	55.860550 N	003.201300 W	11.1	40	8	0.9
01/03/2010	08:47:01	55.860575 N	003.201258 W	9.3	40	9	0.9
01/03/2010	08:47:02	55.860591 N	003.201216 W	9.3	60	9	0.9
01/03/2010	08:47:03	55.860608 N	003.201175 W	7.4	75	9	0.9
01/03/2010	08:47:04	55.860608 N	003.201141 W	3.7	75	8	0.9
01/03/2010	08:47:05	55.860616 N	003.201133 W	0	250	5	1.2
01/03/2010	08:47:06	55.860616 N	003.201133 W	0	240	5	1.2
01/03/2010	08:47:07	55.860616 N	003.201141 W	0	260	5	1.2
01/03/2010	08:47:08	55.860641 N	003.201125 W	0	0	5	1.8
01/03/2010	08:47:09	55.860658 N	003.201108 W	0	0	7	1
01/03/2010	08:47:10	55.860650 N	003.201108 W	0	0	8	0.9
01/03/2010	08:47:11	55.860658 N	003.201083 W	1.9	40	9	0.9
01/03/2010	08:47:12	55.860666 N	003.201075 W	3.7	10	9	0.9
01/03/2010	08:47:13	55.860675 N	003.201075 W	7.4	15	8	1.1
01/03/2010	08:47:14	55.860700 N	003.201058 W	9.3	15	7	1.3
01/03/2010	08:47:15	55.860725 N	003.201050 W	9.3	20	7	1.3
01/03/2010	08:47:16	55.860741 N	003.201033 W	7.4	20	7	1.2
01/03/2010	08:47:17	55.860766 N	003.201016 W	5.6	30	6	1.7
01/03/2010	08:47:18	55.860775 N	003.201016 W	3.7	310	6	1.7
01/03/2010	08:47:19	55.860783 N	003.201025 W	5.6	340	7	1.2
01/03/2010	08:47:20	55.860800 N	003.201041 W	5.6	325	8	0.9
01/03/2010	08:47:21	55.860808 N	003.201041 W	1.9	30	8	0.9
01/03/2010	08:47:22	55.860816 N	003.201050 W	3.7	325	5	1.9
01/03/2010	08:47:23	55.860825 N	003.201066 W	7.4	310	5	1.9
01/03/2010	08:47:24	55.860841 N	003.201100 W	11.1	290	5	1.9
01/03/2010	08:47:25	55.860841 N	003.201166 W	18.5	255	7	1
01/03/2010	08:47:26	55.860841 N	003.201216 W	7.4	300	7	1
01/03/2010	08:47:27	55.860858 N	003.201241 W	5.6	310	6	1.2
01/03/2010	08:47:28	55.860875 N	003.201250 W	5.6	10	6	1.7
01/03/2010	08:47:29	55.860875 N	003.201266 W	5.6	245	6	1.7
01/03/2010	08:47:30	55.860858 N	003.201308 W	9.3	240	6	1.7
01/03/2010	08:47:31	55.860858 N	003.201333 W	5.6	335	9	0.9
01/03/2010	08:47:32	55.860866 N	003.201350 W	3.7	305	4	1.6
01/03/2010	08:47:33	55.860883 N	003.201375 W	9.3	315	4	1.4
01/03/2010	08:47:34	55.860900 N	003.201400 W	7.4	315	5	1.3
01/03/2010	08:47:35	55.860916 N	003.201416 W	7.4	330	5	1.3
01/03/2010	08:47:36	55.860933 N	003.201433 W	7.4	330	4	1.4
01/03/2010	08:47:37	55.860950 N	003.201458 W	5.6	320	5	1.1
01/03/2010	08:47:38	55.860958 N	003.201475 W	3.7	320	6	1.1
01/03/2010	08:47:39	55.860966 N	003.201483 W	3.7	310	6	1.7
01/03/2010	08:47:40	55.860966 N	003.201508 W	7.4	265	5	1.2
01/03/2010	08:47:41	55.860975 N	003.201541 W	7.4	315	5	2
01/03/2010	08:47:42	55.860983 N	003.201566 W	5.6	300	5	1.6
01/03/2010	08:47:43	55.860983 N	003.201575 W	5.6	135	7	1.2
01/03/2010	08:47:44	55.860966 N	003.201566 W	5.6	175	4	2.5
01/03/2010	08:47:45	55.860950 N	003.201541 W	11.1	115	6	2.1
01/03/2010	08:47:46	55.860933 N	003.201491 W	14.8	135	6	2.1
01/03/2010	08:47:47	55.860900 N	003.201458 W	14.8	155	5	1.4
01/03/2010	08:47:48	55.860875 N	003.201458 W	7.4	225	5	1.3
01/03/2010	08:47:49	55.860841 N	003.201458 W	18.5	155	7	1.1
01/03/2010	08:47:50	55.860800 N	003.201416 W	16.7	145	7	1.2
01/03/2010	08:47:51	55.860783 N	003.201350 W	20.4	90	5	1.2
01/03/2010	08:47:52	55.860791 N	003.201325 W	7.4	310	6	1.4
01/03/2010	08:47:53	55.860808 N	003.201350 W	9.3	315	7	1
01/03/2010	08:47:54	55.860816 N	003.201383 W	5.6	260	5	2
01/03/2010	08:47:55	55.860800 N	003.201425 W	13	220	5	2
01/03/2010	08:47:56	55.860775 N	003.201466 W	13	220	5	1.8
01/03/2010	08:47:57	55.860750 N	003.201516 W	14.8	235	6	1.7
01/03/2010	08:47:58	55.860716 N	003.201591 W	27.8	230	6	1.7
01/03/2010	08:47:59	55.860666 N	003.201683 W	25.9	225	6	1.4
01/03/2010	08:48:00	55.860633 N	003.201758 W	13	225	6	1.4
01/03/2010	08:48:01	55.860608 N	003.201775 W	11.1	180	6	1.4
01/03/2010	08:48:02	55.860575 N	003.201775 W	11.1	175	5	1.6
01/03/2010	08:48:03	55.860550 N	003.201775 W	9.3	165	6	1.2
01/03/2010	08:48:04	55.860525 N	003.201766 W	9.3	180	8	0.9
01/03/2010	08:48:05	55.860508 N	003.201766 W	7.4	155	6	1.2
01/03/2010	08:48:06	55.860491 N	003.201758 W	3.7	165	5	2
01/03/2010	08:48:07	55.860491 N	003.201783 W	9.3	270	5	1.2
01/03/2010	08:48:08	55.860475 N	003.201825 W	13	235	5	1.2
01/03/2010	08:48:09	55.860458 N	003.201883 W	14.8	240	5	1.1
01/03/2010	08:48:10	55.860450 N	003.201941 W	11.1	255	5	2
01/03/2010	08:48:11	55.860441 N	003.201983 W	3.7	240	6	1.7
01/03/2010	08:48:12	55.860441 N	003.202008 W	5.6	265	6	1.7
01/03/2010	08:48:13	55.860433 N	003.202041 W	9.3	255	6	1.7
01/03/2010	08:48:14	55.860433 N	003.202075 W	3.7	265	7	1.1
01/03/2010	08:48:15	55.860433 N	003.202091 W	1.9	295	6	1.7
01/03/2010	08:48:16	55.860433 N	003.202116 W	5.6	265	5	1.4
01/03/2010	08:48:17	55.860433 N	003.202158 W	11.1	290	5	1.3
01/03/2010	08:48:18	55.860441 N	003.202208 W	9.3	275	5	1.3
01/03/2010	08:48:19	55.860450 N	003.202258 W	13	310	5	1.4
01/03/2010	08:48:20	55.860466 N	003.202300 W	9.3	290	5	1.4
01/03/2010	08:48:21	55.860483 N	003.202350 W	9.3	295	5	1.3
01/03/2010	08:48:22	55.860491 N	003.202391 W	9.3	305	5	1.3
01/03/2010	08:48:23	55.860500 N	003.202408 W	3.7	10	6	1.2
01/03/2010	08:48:24	55.860516 N	003.202408 W	3.7	345	7	1.1
01/03/2010	08:48:25	55.860525 N	003.202416 W	3.7	345	6	1.9
01/03/2010	08:48:26	55.860525 N	003.202433 W	7.4	235	7	1
01/03/2010	08:48:27	55.860525 N	003.202466 W	5.6	275	6	1.1
01/03/2010	08:48:28	55.860525 N	003.202483 W	1.9	230	6	1.1
01/03/2010	08:48:29	55.860516 N	003.202483 W	3.7	115	5	1.2
01/03/2010	08:48:30	55.860508 N	003.202483 W	3.7	165	5	1.2
01/03/2010	08:48:31	55.860500 N	003.202483 W	3.7	200	5	1.2
01/03/2010	08:48:32	55.860491 N	003.202491 W	0	170	5	1.2
01/03/2010	08:48:33	55.860491 N	003.202491 W	0	75	5	1.2
01/03/2010	08:48:34	55.860491 N	003.202483 W	1.9	50	7	0.9
01/03/2010	08:48:35	55.860500 N	003.202483 W	0	0	7	1.1
01/03/2010	08:48:36	55.860500 N	003.202475 W	3.7	55	6	1.2
01/03/2010	08:48:37	55.860508 N	003.202475 W	1.9	345	6	1.1
01/03/2010	08:48:38	55.860508 N	003.202483 W	1.9	280	6	1.1
01/03/2010	08:48:39	55.860516 N	003.202500 W	1.9	270	6	1.1
01/03/2010	08:48:40	55.860516 N	003.202508 W	0	90	7	0.9
01/03/2010	08:48:41	55.860516 N	003.202508 W	0	50	7	0.9
01/03/2010	08:48:42	55.860516 N	003.202508 W	0	235	6	1.1
01/03/2010	08:48:43	55.860516 N	003.202508 W	1.9	25	6	1.1
01/03/2010	08:48:44	55.860525 N	003.202508 W	0	340	6	1.1
01/03/2010	08:48:45	55.860525 N	003.202516 W	0	320	6	1.1
01/03/2010	08:48:46	55.860525 N	003.202516 W	0	115	6	1.1
01/03/2010	08:48:47	55.860541 N	003.202858 W	0	0	6	1.1
01/03/2010	08:48:48	55.860550 N	003.202891 W	7.4	295	6	1.1
01/03/2010	08:48:49	55.860550 N	003.202916 W	3.7	235	7	0.9
01/03/2010	08:48:50	55.860550 N	003.202925 W	0	10	6	1.1
01/03/2010	08:48:51	55.860550 N	003.202925 W	0	30	6	1.1
01/03/2010	08:48:52	55.860558 N	003.202916 W	5.6	50	7	0.9
01/03/2010	08:48:53	55.860566 N	003.202891 W	7.4	60	8	0.9
01/03/2010	08:48:54	55.860566 N	003.202858 W	7.4	90	6	1.1
01/03/2010	08:48:55	55.860566 N	003.202833 W	3.7	130	5	1.3
01/03/2010	08:48:56	55.860558 N	003.202833 W	1.9	200	7	1.1
01/03/2010	08:48:57	55.860558 N	003.202833 W	0	85	7	1
01/03/2010	08:48:58	55.860558 N	003.202833 W	0	300	7	1.1
01/03/2010	08:48:59	55.860558 N	003.202825 W	3.7	110	7	1.1
01/03/2010	08:49:00	55.860550 N	003.202808 W	3.7	120	6	1.1
01/03/2010	08:49:01	55.860541 N	003.202808 W	5.6	220	7	1
01/03/2010	08:49:02	55.860533 N	003.202825 W	3.7	195	6	1.9
01/03/2010	08:49:03	55.860525 N	003.202833 W	0	225	6	1.9
01/03/2010	08:49:04	55.860533 N	003.202833 W	1.9	330	6	1.9
01/03/2010	08:49:05	55.860533 N	003.202841 W	1.9	15	7	1.1
01/03/2010	08:49:06	55.860541 N	003.202841 W	0	330	6	1.2
01/03/2010	08:49:07	55.860541 N	003.202850 W	0	230	5	1.4
01/03/2010	08:49:08	55.860600 N	003.202991 W	0	0	6	1.1
01/03/2010	08:49:09	55.860600 N	003.202991 W	0	0	7	1
01/03/2010	08:49:10	55.860600 N	003.202991 W	0	0	8	0.9
01/03/2010	08:49:11	55.860600 N	003.202991 W	0	80	6	1.3
01/03/2010	08:49:12	55.860600 N	003.202983 W	0	35	7	1
01/03/2010	08:49:13	55.860600 N	003.203000 W	3.7	270	6	1.1
01/03/2010	08:49:14	55.860600 N	003.203025 W	7.4	270	5	1.2
01/03/2010	08:49:15	55.860600 N	003.203066 W	9.3	260	6	1.1
01/03/2010	08:49:16	55.860591 N	003.203116 W	11.1	240	5	2
01/03/2010	08:49:17	55.860575 N	003.203175 W	18.5	245	6	1.7
01/03/2010	08:49:18	55.860558 N	003.203258 W	16.7	270	6	1.7
01/03/2010	08:49:19	55.860566 N	003.203341 W	18.5	275	7	1.1
01/03/2010	08:49:20	55.860566 N	003.203416 W	16.7	280	7	1.1
01/03/2010	08:49:21	55.860575 N	003.203491 W	13	280	7	1.1
01/03/2010	08:49:22	55.860583 N	003.203558 W	13	280	8	1
01/03/2010	08:49:23	55.860591 N	003.203608 W	11.1	295	7	1.1
01/03/2010	08:49:24	55.860616 N	003.203658 W	14.8	325	6	1.4
01/03/2010	08:49:25	55.860641 N	003.203700 W	16.7	325	6	1.4
01/03/2010	08:49:26	55.860675 N	003.203733 W	14.8	325	7	1
01/03/2010	08:49:27	55.860700 N	003.203766 W	5.6	325	6	1.3
01/03/2010	08:49:28	55.860708 N	003.203775 W	3.7	355	6	1.3
01/03/2010	08:49:29	55.860725 N	003.203783 W	7.4	315	7	1.3
01/03/2010	08:49:30	55.860741 N	003.203800 W	7.4	0	6	1.4
01/03/2010	08:49:31	55.860758 N	003.203800 W	5.6	15	7	1.3
01/03/2010	08:49:32	55.860775 N	003.203800 W	5.6	345	7	1.3
01/03/2010	08:49:33	55.860791 N	003.203816 W	7.4	325	7	1.2
01/03/2010	08:49:34	55.860808 N	003.203841 W	9.3	310	6	1.3
01/03/2010	08:49:35	55.860825 N	003.203883 W	9.3	300	8	0.9
01/03/2010	08:49:36	55.860833 N	003.203933 W	11.1	305	7	0.9
01/03/2010	08:49:37	55.860850 N	003.203975 W	11.1	305	8	0.9
01/03/2010	08:49:38	55.860866 N	003.204016 W	9.3	310	7	1.1
01/03/2010	08:49:39	55.860875 N	003.204050 W	5.6	290	6	1.7
01/03/2010	08:49:40	55.860875 N	003.204075 W	0	275	6	1.7
01/03/2010	08:49:41	55.860875 N	003.204083 W	1.9	300	6	1.7
01/03/2010	08:49:42	55.860883 N	003.204100 W	3.7	335	6	1.7
01/03/2010	08:49:43	55.860891 N	003.204125 W	7.4	300	6	1.7
01/03/2010	08:49:44	55.860900 N	003.204158 W	9.3	310	8	0.9
01/03/2010	08:49:45	55.860908 N	003.204200 W	7.4	300	6	1.2
01/03/2010	08:49:46	55.860916 N	003.204233 W	3.7	305	6	1.2
01/03/2010	08:49:47	55.860916 N	003.204266 W	7.4	265	8	0.9
01/03/2010	08:49:48	55.860908 N	003.204300 W	3.7	285	5	1.3
01/03/2010	08:49:49	55.860908 N	003.204333 W	5.6	265	5	1.3
01/03/2010	08:49:50	55.860908 N	003.204366 W	5.6	280	5	2
01/03/2010	08:49:51	55.860908 N	003.204391 W	3.7	280	5	1.8
01/03/2010	08:49:52	55.860908 N	003.204425 W	5.6	265	6	1.8
01/03/2010	08:49:53	55.860900 N	003.204458 W	3.7	280	7	1
01/03/2010	08:49:54	55.860900 N	003.204475 W	5.6	240	7	1
01/03/2010	08:49:55	55.860891 N	003.204508 W	3.7	255	7	1
01/03/2010	08:49:56	55.860883 N	003.204533 W	3.7	255	5	4.1
01/03/2010	08:49:57	55.860875 N	003.204525 W	11.1	125	5	1.9
01/03/2010	08:49:58	55.860866 N	003.204533 W	5.6	270	5	1.8
01/03/2010	08:49:59	55.860875 N	003.204558 W	5.6	320	6	1.8
01/03/2010	08:50:00	55.860883 N	003.204591 W	5.6	310	7	1
01/03/2010	08:50:01	55.860891 N	003.204608 W	3.7	5	7	1
01/03/2010	08:50:02	55.860900 N	003.204616 W	7.4	0	8	1
01/03/2010	08:50:03	55.860916 N	003.204616 W	3.7	0	8	1
01/03/2010	08:50:04	55.860933 N	003.204616 W	3.7	345	5	1.2
01/03/2010	08:50:05	55.860941 N	003.204633 W	5.6	320	8	1
01/03/2010	08:50:06	55.860950 N	003.204650 W	1.9	10	7	1.1
01/03/2010	08:50:07	55.860950 N	003.204658 W	1.9	25	9	0.9
01/03/2010	08:50:08	55.860958 N	003.204658 W	0	345	8	0.9
01/03/2010	08:50:09	55.860925 N	003.204708 W	0	0	6	1.1
01/03/2010	08:50:10	55.860925 N	003.204708 W	0	0	5	1.2
01/03/2010	08:50:11	55.860908 N	003.204708 W	7.4	175	5	1.2
01/03/2010	08:50:12	55.860883 N	003.204716 W	5.6	210	6	1.2
01/03/2010	08:50:13	55.860866 N	003.204741 W	13	225	5	1.3
01/03/2010	08:50:14	55.860841 N	003.204775 W	7.4	205	6	1.1
01/03/2010	08:50:15	55.860825 N	003.204775 W	5.6	150	7	1
01/03/2010	08:50:16	55.860808 N	003.204766 W	5.6	170	6	1.1
01/03/2010	08:50:17	55.860791 N	003.204783 W	5.6	185	6	1.8
01/03/2010	08:50:18	55.860775 N	003.204808 W	7.4	210	5	1.2
01/03/2010	08:50:19	55.860750 N	003.204833 W	5.6	190	5	1.4
01/03/2010	08:50:20	55.860733 N	003.204833 W	5.6	160	6	1.1
01/03/2010	08:50:21	55.860725 N	003.204833 W	3.7	180	5	1.2
01/03/2010	08:50:22	55.860716 N	003.204841 W	1.9	195	5	1.2
01/03/2010	08:50:23	55.860708 N	003.204850 W	1.9	250	6	1.3
01/03/2010	08:50:24	55.860708 N	003.204858 W	0	310	5	1.2
01/03/2010	08:50:25	55.860708 N	003.204866 W	0	270	4	1.6
01/03/2010	08:50:26	55.860700 N	003.204866 W	7.4	160	4	1.6
01/03/2010	08:50:27	55.860675 N	003.204841 W	9.3	145	6	1.1
01/03/2010	08:50:28	55.860650 N	003.204825 W	7.4	160	5	2
01/03/2010	08:50:29	55.860633 N	003.204816 W	7.4	165	6	1.1
01/03/2010	08:50:30	55.860616 N	003.204816 W	5.6	170	6	1.1
01/03/2010	08:50:31	55.860608 N	003.204808 W	5.6	125	7	1
01/03/2010	08:50:32	55.860591 N	003.204791 W	5.6	155	6	1.8
01/03/2010	08:50:33	55.860583 N	003.204791 W	5.6	185	5	1.9
01/03/2010	08:50:34	55.860566 N	003.204791 W	3.7	185	7	1
01/03/2010	08:50:35	55.860550 N	003.204791 W	5.6	140	6	1.1
01/03/2010	08:50:36	55.860541 N	003.204775 W	5.6	135	6	1.1
01/03/2010	08:50:37	55.860525 N	003.204750 W	7.4	115	6	1.8
01/03/2010	08:50:38	55.860516 N	003.204716 W	9.3	120	6	1.1
01/03/2010	08:50:39	55.860500 N	003.204675 W	9.3	115	6	1.8
01/03/2010	08:50:40	55.860491 N	003.204641 W	9.3	100	7	1.2
01/03/2010	08:50:41	55.860483 N	003.204608 W	9.3	125	7	1.2
01/03/2010	08:50:42	55.860466 N	003.204575 W	9.3	130	8	1
01/03/2010	08:50:43	55.860450 N	003.204566 W	7.4	185	8	1
01/03/2010	08:50:44	55.860441 N	003.204583 W	5.6	260	6	1.1
01/03/2010	08:50:45	55.860433 N	003.204616 W	7.4	240	6	1.1
01/03/2010	08:50:46	55.860425 N	003.204641 W	5.6	245	6	1.3
01/03/2010	08:50:47	55.860416 N	003.204675 W	5.6	245	6	1.5
01/03/2010	08:50:48	55.860408 N	003.204708 W	7.4	275	6	1.5
01/03/2010	08:50:49	55.860416 N	003.204741 W	5.6	280	7	1.1
01/03/2010	08:50:50	55.860416 N	003.204775 W	5.6	250	8	1
01/03/2010	08:50:51	55.860408 N	003.204808 W	5.6	255	6	1.2
01/03/2010	08:50:52	55.860408 N	003.204833 W	3.7	285	6	1.3
01/03/2010	08:50:53	55.860408 N	003.204850 W	1.9	245	8	0.9
01/03/2010	08:50:54	55.860400 N	003.204866 W	1.9	225	8	0.9
01/03/2010	08:50:55	55.860400 N	003.204875 W	0	210	8	1
01/03/2010	08:50:56	55.860400 N	003.204875 W	0	0	7	1
01/03/2010	08:50:57	55.860400 N	003.204875 W	0	0	7	1.1
01/03/2010	08:50:58	55.860400 N	003.204875 W	0	0	5	1.2
01/03/2010	08:50:59	55.860391 N	003.204883 W	3.7	200	5	1.2
01/03/2010	08:51:00	55.860383 N	003.204891 W	3.7	195	5	1.2
01/03/2010	08:51:01	55.860375 N	003.204891 W	1.9	125	5	1.2
01/03/2010	08:51:02	55.860366 N	003.204883 W	1.9	130	5	1.2
01/03/2010	08:51:03	55.860366 N	003.204883 W	0	250	5	1.2
01/03/2010	08:51:04	55.860366 N	003.204891 W	0	240	5	1.2
01/03/2010	08:51:05	55.860358 N	003.204900 W	0	180	5	1.2
01/03/2010	08:51:06	55.860350 N	003.204900 W	1.9	145	5	1.2
01/03/2010	08:51:07	55.860350 N	003.204900 W	0	145	5	2
01/03/2010	08:51:08	55.860341 N	003.204908 W	1.9	205	5	2
01/03/2010	08:51:09	55.860341 N	003.204908 W	1.9	170	5	1.2
01/03/2010	08:51:10	55.860325 N	003.204916 W	7.4	180	6	1.1
01/03/2010	08:51:11	55.860308 N	003.204916 W	5.6	180	6	1.1
01/03/2010	08:51:12	55.860283 N	003.204925 W	5.6	165	6	1
01/03/2010	08:51:13	55.860266 N	003.204933 W	7.4	180	8	1
01/03/2010	08:51:14	55.860241 N	003.204941 W	7.4	180	6	1.8
01/03/2010	08:51:15	55.860225 N	003.204958 W	1.9	200	6	1.8
01/03/2010	08:51:16	55.860216 N	003.204966 W	1.9	215	7	1
01/03/2010	08:51:17	55.860208 N	003.204975 W	0	155	5	2
01/03/2010	08:51:18	55.860200 N	003.204983 W	9.3	200	6	1.1
01/03/2010	08:51:19	55.860166 N	003.205008 W	9.3	200	6	1.1
01/03/2010	08:51:20	55.860141 N	003.205008 W	11.1	155	6	1.1
01/03/2010	08:51:21	55.860100 N	003.205000 W	18.5	180	6	1.1
01/03/2010	08:51:22	55.860058 N	003.205016 W	14.8	200	5	1.2
01/03/2010	08:51:23	55.860025 N	003.205058 W	13	210	7	1.1
01/03/2010	08:51:24	55.860000 N	003.205075 W	9.3	200	7	1.1
01/03/2010	08:51:25	55.859983 N	003.205091 W	0	215	7	1.1
01/03/2010	08:51:26	55.859983 N	003.205091 W	0	185	5	2.2
01/03/2010	08:51:27	55.859983 N	003.205091 W	0	275	5	2.1
01/03/2010	08:51:28	55.859991 N	003.205258 W	0	0	4	2.6
01/03/2010	08:51:29	55.859983 N	003.205275 W	0	0	5	2
01/03/2010	08:51:30	55.859966 N	003.205208 W	0	0	6	1.3
01/03/2010	08:51:31	55.859975 N	003.205191 W	0	0	6	1.7
01/03/2010	08:51:32	55.859966 N	003.205183 W	3.7	155	5	1.7
01/03/2010	08:51:33	55.859958 N	003.205175 W	5.6	155	7	1
01/03/2010	08:51:34	55.859941 N	003.205166 W	5.6	165	7	0.9
01/03/2010	08:51:35	55.859925 N	003.205158 W	5.6	175	5	1.9
01/03/2010	08:51:36	55.859908 N	003.205166 W	11.1	185	6	1.1
01/03/2010	08:51:37	55.859883 N	003.205166 W	7.4	180	5	1.3
01/03/2010	08:51:38	55.859850 N	003.205175 W	14.8	190	6	1.1
01/03/2010	08:51:39	55.859808 N	003.205191 W	14.8	195	7	1
01/03/2010	08:51:40	55.859775 N	003.205208 W	14.8	185	8	0.9
01/03/2010	08:51:41	55.859733 N	003.205208 W	13	185	8	0.9
01/03/2010	08:51:42	55.859700 N	003.205216 W	13	180	8	0.9
01/03/2010	08:51:43	55.859666 N	003.205216 W	11.1	170	8	0.9
01/03/2010	08:51:44	55.859641 N	003.205208 W	9.3	170	8	0.9
01/03/2010	08:51:45	55.859616 N	003.205191 W	7.4	155	8	0.9
01/03/2010	08:51:46	55.859600 N	003.205183 W	3.7	135	8	0.9
01/03/2010	08:51:47	55.859600 N	003.205175 W	0	200	8	0.9
01/03/2010	08:51:48	55.859591 N	003.205175 W	0	220	8	0.9
01/03/2010	08:51:49	55.859591 N	003.205183 W	0	290	8	0.9
01/03/2010	08:51:50	55.859583 N	003.205191 W	0	0	8	0.9
01/03/2010	08:51:51	55.859583 N	003.205191 W	0	0	8	0.9
01/03/2010	08:51:52	55.859575 N	003.205191 W	0	0	8	0.9
01/03/2010	08:51:53	55.859575 N	003.205183 W	1.9	45	8	0.9
01/03/2010	08:51:54	55.859575 N	003.205175 W	3.7	165	8	0.9
01/03/2010	08:51:55	55.859558 N	003.205175 W	5.6	170	9	0.9
01/03/2010	08:51:56	55.859541 N	003.205166 W	7.4	180	8	0.9
01/03/2010	08:51:57	55.859516 N	003.205166 W	7.4	175	9	0.9
01/03/2010	08:51:58	55.859500 N	003.205158 W	5.6	175	8	0.9
01/03/2010	08:51:59	55.859483 N	003.205158 W	5.6	165	9	0.9
01/03/2010	08:52:00	55.859475 N	003.205141 W	1.9	120	9	0.9
01/03/2010	08:52:01	55.859475 N	003.205133 W	0	40	9	0.9
01/03/2010	08:52:02	55.859475 N	003.205133 W	0	290	9	0.9
01/03/2010	08:52:03	55.859466 N	003.205116 W	0	0	9	0.9
01/03/2010	08:52:04	55.859466 N	003.205108 W	0	0	9	0.9
01/03/2010	08:52:05	55.859466 N	003.205100 W	1.9	155	9	0.9
01/03/2010	08:52:06	55.859450 N	003.205100 W	5.6	185	9	0.9
01/03/2010	08:52:07	55.859433 N	003.205108 W	5.6	210	9	0.9
01/03/2010	08:52:08	55.859425 N	003.205125 W	0	240	9	0.9
01/03/2010	08:52:09	55.859425 N	003.205125 W	0	355	9	0.9
01/03/2010	08:52:10	55.859425 N	003.205125 W	0	295	9	0.9
01/03/2010	08:52:11	55.859425 N	003.205125 W	0	0	9	0.9
01/03/2010	08:52:12	55.859425 N	003.205125 W	0	0	9	0.9
01/03/2010	08:52:13	55.859433 N	003.205125 W	1.9	340	9	0.9
01/03/2010	08:52:14	55.859441 N	003.205125 W	3.7	0	9	0.9
01/03/2010	08:52:15	55.859458 N	003.205125 W	5.6	0	9	0.9
01/03/2010	08:52:16	55.859475 N	003.205125 W	5.6	0	9	0.9
01/03/2010	08:52:17	55.859491 N	003.205125 W	5.6	0	9	0.9
01/03/2010	08:52:18	55.859508 N	003.205125 W	5.6	0	9	0.9
01/03/2010	08:52:19	55.859533 N	003.205125 W	7.4	5	9	0.9
01/03/2010	08:52:20	55.859550 N	003.205125 W	7.4	355	9	0.9
01/03/2010	08:52:21	55.859566 N	003.205133 W	7.4	345	9	0.9
01/03/2010	08:52:22	55.859583 N	003.205133 W	5.6	5	8	0.9
01/03/2010	08:52:23	55.859591 N	003.205125 W	1.9	70	7	1.2
01/03/2010	08:52:24	55.859591 N	003.205116 W	0	125	8	0.9
01/03/2010	08:52:25	55.859591 N	003.205125 W	0	300	7	1
01/03/2010	08:52:26	55.859591 N	003.205125 W	0	270	7	1
01/03/2010	08:52:27	55.859575 N	003.205141 W	0	0	6	1.1
01/03/2010	08:52:28	55.859575 N	003.205150 W	0	0	6	1.1
01/03/2010	08:52:29	55.859575 N	003.205150 W	0	0	6	1.1
01/03/2010	08:52:30	55.859575 N	003.205158 W	0	0	8	0.9
01/03/2010	08:52:31	55.859575 N	003.205150 W	0	0	9	0.9
01/03/2010	08:52:32	55.859575 N	003.205150 W	0	0	9	0.9
01/03/2010	08:52:33	55.859575 N	003.205141 W	0	0	6	1
01/03/2010	08:52:34	55.859583 N	003.205141 W	0	0	9	0.9
01/03/2010	08:52:35	55.859583 N	003.205141 W	0	0	7	1
01/03/2010	08:52:36	55.859583 N	003.205150 W	0	0	6	1.3
01/03/2010	08:52:37	55.859575 N	003.205141 W	0	0	8	0.9
01/03/2010	08:52:38	55.859575 N	003.205150 W	0	0	7	1
01/03/2010	08:52:39	55.859583 N	003.205150 W	0	0	7	1
01/03/2010	08:52:40	55.859583 N	003.205150 W	0	0	6	1.1
01/03/2010	08:52:41	55.859583 N	003.205150 W	0	0	7	1
01/03/2010	08:52:42	55.859583 N	003.205150 W	0	0	6	1.1
01/03/2010	08:52:43	55.859583 N	003.205150 W	0	0	6	1.1
01/03/2010	08:52:44	55.859583 N	003.205150 W	0	0	7	1
01/03/2010	08:52:45	55.859583 N	003.205158 W	0	0	6	1.1
01/03/2010	08:52:46	55.859583 N	003.205158 W	0	0	6	1.1
01/03/2010	08:52:47	55.859583 N	003.205158 W	0	0	8	0.9
01/03/2010	08:52:48	55.859583 N	003.205158 W	0	0	9	0.9
01/03/2010	08:52:49	55.859583 N	003.205158 W	0	0	9	0.9
01/03/2010	08:52:50	55.859583 N	003.205158 W	0	0	8	0.9
01/03/2010	08:52:51	55.859583 N	003.205158 W	0	0	9	0.9
01/03/2010	08:52:52	55.859575 N	003.205158 W	1.9	190	9	0.9
01/03/2010	08:52:53	55.859575 N	003.205158 W	0	200	9	0.9
01/03/2010	08:52:54	55.859566 N	003.205158 W	0	215	9	0.9
01/03/2010	08:52:55	55.859566 N	003.205158 W	0	335	7	1.2
01/03/2010	08:52:56	55.859591 N	003.205125 W	0	0	8	1
01/03/2010	08:52:57	55.859591 N	003.205125 W	0	0	8	1
01/03/2010	08:52:58	55.859583 N	003.205133 W	0	0	8	1
01/03/2010	13:55:23	55.859508 N	003.205191 W	0	150	6	2.4
01/03/2010	13:55:24	55.859500 N	003.205191 W	0	195	6	2.4
01/03/2010	13:55:25	55.859500 N	003.205191 W	0	160	7	2
01/03/2010	13:55:26	55.859500 N	003.205183 W	0	0	7	2
01/03/2010	13:55:27	55.859500 N	003.205175 W	0	0	6	2.4
01/03/2010	13:55:28	55.859500 N	003.205175 W	0	0	6	2.4
01/03/2010	13:55:29	55.859500 N	003.205183 W	0	0	6	2.4
01/03/2010	13:55:30	55.859500 N	003.205191 W	0	0	6	2.4
01/03/2010	13:55:31	55.859508 N	003.205191 W	0	0	6	2.4
01/03/2010	13:55:32	55.859508 N	003.205191 W	0	0	7	2
01/03/2010	13:55:33	55.859500 N	003.205183 W	0	0	6	2.4
01/03/2010	13:55:34	55.859500 N	003.205183 W	0	0	6	2.4
01/03/2010	13:55:35	55.859500 N	003.205183 W	0	0	6	2.4
01/03/2010	13:55:36	55.859508 N	003.205183 W	0	0	7	2
01/03/2010	13:55:37	55.859500 N	003.205183 W	0	0	6	2.4
01/03/2010	13:55:38	55.859500 N	003.205183 W	0	0	4	6.4
01/03/2010	13:55:39	55.859516 N	003.205183 W	3.7	355	6	2.2
01/03/2010	13:55:40	55.859525 N	003.205183 W	0	255	7	2
01/03/2010	13:55:41	55.859525 N	003.205183 W	0	275	6	2.4
01/03/2010	13:55:42	55.859516 N	003.205191 W	0	0	7	2
01/03/2010	13:55:43	55.859508 N	003.205175 W	0	0	6	2.4
01/03/2010	13:55:44	55.859508 N	003.205183 W	1.9	315	6	2.4
01/03/2010	13:55:45	55.859516 N	003.205183 W	0	10	6	2.4
01/03/2010	13:55:46	55.859516 N	003.205183 W	0	150	6	2.4
01/03/2010	13:55:47	55.859508 N	003.205191 W	0	0	6	2.4
01/03/2010	13:55:48	55.859508 N	003.205191 W	0	0	6	2.4
01/03/2010	13:55:49	55.859508 N	003.205191 W	0	0	7	2
01/03/2010	13:55:50	55.859500 N	003.205175 W	0	0	7	2
01/03/2010	13:55:51	55.859500 N	003.205166 W	0	0	6	2.4
01/03/2010	13:55:52	55.859508 N	003.205183 W	1.9	350	6	2.4
01/03/2010	13:55:53	55.859508 N	003.205183 W	1.9	155	6	2.4
01/03/2010	13:55:54	55.859500 N	003.205175 W	0	355	6	2.4
01/03/2010	13:55:55	55.859508 N	003.205183 W	0	350	6	2.4
01/03/2010	13:55:56	55.859500 N	003.205175 W	3.7	145	6	2.4
01/03/2010	13:55:57	55.859475 N	003.205158 W	14.8	165	6	2.7
01/03/2010	13:55:58	55.859425 N	003.205133 W	20.4	165	6	2.4
01/03/2010	13:55:59	55.859408 N	003.205125 W	3.7	5	6	2.4
01/03/2010	13:56:00	55.859416 N	003.205125 W	1.9	320	6	2.4
01/03/2010	13:56:01	55.859416 N	003.205125 W	0	315	6	2.4
01/03/2010	13:56:02	55.859425 N	003.205133 W	0	265	6	2.4
01/03/2010	13:56:03	55.859425 N	003.205141 W	5.6	300	6	2
01/03/2010	13:56:04	55.859433 N	003.205166 W	1.9	270	7	2
01/03/2010	13:56:05	55.859425 N	003.205175 W	5.6	190	6	2.7
01/03/2010	13:56:06	55.859416 N	003.205166 W	1.9	70	6	2.4
01/03/2010	13:56:07	55.859416 N	003.205150 W	3.7	70	6	2.7
01/03/2010	13:56:08	55.859416 N	003.205141 W	0	235	6	2.4
01/03/2010	13:56:09	55.859416 N	003.205141 W	1.9	165	6	2.4
01/03/2010	13:56:10	55.859416 N	003.205141 W	1.9	295	6	2.4
01/03/2010	13:56:11	55.859416 N	003.205141 W	0	150	7	2
01/03/2010	13:56:12	55.859416 N	003.205141 W	0	10	6	2.5
01/03/2010	13:56:13	55.859425 N	003.205133 W	0	0	6	2.5
01/03/2010	13:56:14	55.859408 N	003.205141 W	5.6	195	7	2
01/03/2010	13:56:15	55.859391 N	003.205158 W	7.4	220	5	4.1
01/03/2010	13:56:16	55.859383 N	003.205183 W	3.7	250	6	2.7
01/03/2010	13:56:17	55.859383 N	003.205191 W	0	260	6	2.7
01/03/2010	13:56:18	55.859383 N	003.205191 W	0	10	6	2.7
01/03/2010	13:56:19	55.859400 N	003.205191 W	0	0	6	2.7
01/03/2010	13:56:20	55.859400 N	003.205183 W	0	0	6	2.7
01/03/2010	13:56:21	55.859408 N	003.205183 W	0	0	6	2.7
01/03/2010	13:56:22	55.859408 N	003.205191 W	0	0	6	2.7
01/03/2010	13:56:23	55.859408 N	003.205191 W	0	0	6	2.7
01/03/2010	13:56:24	55.859408 N	003.205191 W	0	0	6	2.7
01/03/2010	13:56:25	55.859408 N	003.205191 W	0	0	6	2.7
01/03/2010	13:56:26	55.859408 N	003.205191 W	0	0	6	2.7
01/03/2010	13:56:27	55.859408 N	003.205191 W	1.9	175	6	2.7
01/03/2010	13:56:28	55.859400 N	003.205183 W	5.6	145	6	2.5
01/03/2010	13:56:29	55.859391 N	003.205175 W	0	260	6	2.5
01/03/2010	13:56:30	55.859400 N	003.205183 W	5.6	350	6	2.5
01/03/2010	13:56:31	55.859425 N	003.205191 W	7.4	340	6	2.5
01/03/2010	13:56:32	55.859425 N	003.205208 W	3.7	230	6	2.5
01/03/2010	13:56:33	55.859425 N	003.205233 W	7.4	270	5	3.9
01/03/2010	13:56:34	55.859391 N	003.205258 W	22.2	180	4	6.1
01/03/2010	13:56:35	55.859383 N	003.205266 W	13	335	5	4.1
01/03/2010	13:56:36	55.859416 N	003.205283 W	16.7	0	4	4.5
01/03/2010	13:56:37	55.859450 N	003.205258 W	14.8	50	5	4
01/03/2010	13:56:38	55.859483 N	003.205200 W	16.7	45	6	2.7
01/03/2010	13:56:39	55.859483 N	003.205158 W	13	140	5	3.7
01/03/2010	13:56:40	55.859466 N	003.205141 W	1.9	225	6	2.5
01/03/2010	13:56:41	55.859466 N	003.205141 W	1.9	175	6	2.5
01/03/2010	13:56:42	55.859466 N	003.205141 W	0	20	7	2
01/03/2010	13:56:43	55.859466 N	003.205141 W	0	185	6	2.5
01/03/2010	13:56:44	55.859458 N	003.205150 W	1.9	190	6	2.5
01/03/2010	13:56:45	55.859450 N	003.205133 W	9.3	130	6	3.4
01/03/2010	13:56:46	55.859450 N	003.205108 W	9.3	15	5	4.1
01/03/2010	13:56:47	55.859466 N	003.205100 W	1.9	110	5	4.1
01/03/2010	13:56:48	55.859458 N	003.205075 W	7.4	130	7	2
[truncated: 9,216 more rows]
