# Supplementary material for: Global Positioning System Derived Performance Measures Are Responsive Indicators of Physical Activity, Disease and the Success of Clinical Treatments in Domestic Dogs
Source: PLoS One. 2015 Feb 18;10(2):e0117094. doi: 10.1371/journal.pone.0117094 (PMC4332864; doi:10.1371/journal.pone.0117094)
Supplement: S2 Appendix — Each file contains data in rows, with each row reporting the date (Date), time (Time), position (Latitude, Longitude), speed (Speed, in kilometres per second), direction (Heading, in degrees), the number of satellites (Satellites) and the Horizontal Dilution of Precision (HDOP) for each second of the recording taken from each dog. The data for the ten healthy dogs are contained in the files with the postfix Data Dog 1, Data Dog 2 etc., and the data for the osteoarthritic dogs are contained in the files listed with the postfix OA_Dog 1 Pre, OA_Dog 1 Post etc. where the file denoted “Pre” contains data recorded from the dog before analgesic treatment and the file denoted “Post” contains data recorded from the dogs two weeks after starting analgesic treatment. (ZIP) [file pone.0117094.s002.zip › PONE-D-14-27497/Data Dog 9.txt]

Date	Time	Latitude (dd.dddddd)	Longitude (ddd.dddddd)	Speed (kph)	Heading	Satellites	HDOP
15/03/2010	17:32:04	55.859550 N	003.205200 W	0	295	6	1.2
15/03/2010	17:32:05	55.859550 N	003.205166 W	1.9	270	8	1
15/03/2010	17:32:06	55.859541 N	003.205158 W	0	110	8	1
15/03/2010	17:32:07	55.859541 N	003.205150 W	0	25	7	1.2
15/03/2010	17:32:08	55.859541 N	003.205150 W	0	270	8	1
15/03/2010	17:32:09	55.859541 N	003.205150 W	0	0	7	1.2
15/03/2010	17:32:10	55.859541 N	003.205125 W	0	0	8	1
15/03/2010	17:32:11	55.859541 N	003.205133 W	0	0	7	1
15/03/2010	17:32:12	55.859541 N	003.205141 W	0	0	8	1
15/03/2010	17:32:13	55.859541 N	003.205133 W	0	60	8	1
15/03/2010	17:32:14	55.859541 N	003.205133 W	0	40	8	1
15/03/2010	17:32:15	55.859541 N	003.205125 W	0	75	8	1
15/03/2010	17:32:16	55.859541 N	003.205133 W	0	0	8	1
15/03/2010	17:32:17	55.859541 N	003.205133 W	0	0	7	1.2
15/03/2010	17:32:18	55.859541 N	003.205125 W	0	0	7	1.2
15/03/2010	17:32:19	55.859541 N	003.205116 W	0	0	8	1
15/03/2010	17:32:20	55.859533 N	003.205125 W	0	0	7	1.2
15/03/2010	17:32:21	55.859533 N	003.205116 W	0	0	8	1
15/03/2010	17:32:22	55.859533 N	003.205116 W	0	0	7	1.2
15/03/2010	17:32:23	55.859541 N	003.205116 W	1.9	5	7	1.2
15/03/2010	17:32:24	55.859550 N	003.205116 W	1.9	350	6	1.2
15/03/2010	17:32:25	55.859550 N	003.205125 W	0	275	7	1.2
15/03/2010	17:32:26	55.859550 N	003.205125 W	0	150	7	1.2
15/03/2010	17:32:27	55.859550 N	003.205116 W	0	195	7	1.2
15/03/2010	17:32:28	55.859550 N	003.205116 W	0	230	7	1.2
15/03/2010	17:32:29	55.859541 N	003.205116 W	0	245	7	1.2
15/03/2010	17:32:30	55.859541 N	003.205116 W	0	0	6	1.5
15/03/2010	17:32:31	55.859541 N	003.205108 W	0	0	7	1.2
15/03/2010	17:32:32	55.859541 N	003.205108 W	0	0	7	1.2
15/03/2010	17:32:33	55.859541 N	003.205108 W	0	0	6	2
15/03/2010	17:32:34	55.859541 N	003.205116 W	0	0	7	1.1
15/03/2010	17:32:35	55.859541 N	003.205116 W	0	0	6	2
15/03/2010	17:32:36	55.859541 N	003.205116 W	0	0	5	2.4
15/03/2010	17:32:37	55.859541 N	003.205116 W	0	0	6	1.3
15/03/2010	17:32:38	55.859541 N	003.205116 W	0	0	7	1.2
15/03/2010	17:32:39	55.859541 N	003.205116 W	0	0	6	2
15/03/2010	17:32:40	55.859541 N	003.205116 W	0	0	7	1.2
15/03/2010	17:32:41	55.859541 N	003.205116 W	0	0	7	1.2
15/03/2010	17:32:42	55.859541 N	003.205116 W	0	0	7	1.2
15/03/2010	17:32:43	55.859541 N	003.205116 W	0	0	7	1.2
15/03/2010	17:32:44	55.859541 N	003.205116 W	0	0	6	1.5
15/03/2010	17:32:45	55.859541 N	003.205116 W	0	0	6	1.5
15/03/2010	17:32:46	55.859541 N	003.205116 W	0	0	7	1.2
15/03/2010	17:32:47	55.859541 N	003.205116 W	0	0	7	1.2
15/03/2010	17:32:48	55.859541 N	003.205116 W	0	0	6	1.5
15/03/2010	17:32:49	55.859541 N	003.205116 W	0	0	5	1.7
15/03/2010	17:32:50	55.859541 N	003.205116 W	0	0	7	1.2
15/03/2010	17:32:51	55.859541 N	003.205116 W	0	0	7	1.2
15/03/2010	17:32:52	55.859541 N	003.205116 W	0	0	7	1.2
15/03/2010	17:32:53	55.859541 N	003.205116 W	0	0	7	1.2
15/03/2010	17:32:54	55.859541 N	003.205116 W	0	0	6	1.5
15/03/2010	17:32:55	55.859541 N	003.205116 W	0	0	7	1.2
15/03/2010	17:32:56	55.859541 N	003.205116 W	0	0	6	1.5
15/03/2010	17:32:57	55.859541 N	003.205116 W	0	0	8	0.9
15/03/2010	17:32:58	55.859541 N	003.205116 W	0	0	7	1.1
15/03/2010	17:32:59	55.859541 N	003.205116 W	0	0	6	1.2
15/03/2010	17:33:00	55.859541 N	003.205116 W	0	0	7	1.1
15/03/2010	17:33:01	55.859541 N	003.205116 W	0	0	7	1.4
15/03/2010	17:33:02	55.859541 N	003.205116 W	0	0	8	0.9
15/03/2010	17:33:03	55.859541 N	003.205116 W	0	0	9	0.9
15/03/2010	17:33:04	55.859541 N	003.205116 W	0	0	9	0.9
15/03/2010	17:33:05	55.859541 N	003.205116 W	0	0	9	0.9
15/03/2010	17:33:06	55.859541 N	003.205116 W	0	0	9	0.9
15/03/2010	17:33:07	55.859541 N	003.205116 W	0	0	9	0.9
15/03/2010	17:33:08	55.859541 N	003.205116 W	0	0	9	0.8
15/03/2010	17:33:09	55.859541 N	003.205116 W	0	0	10	0.8
15/03/2010	17:33:10	55.859541 N	003.205108 W	0	0	10	0.8
15/03/2010	17:33:11	55.859541 N	003.205108 W	0	0	10	0.8
15/03/2010	17:33:12	55.859541 N	003.205108 W	0	0	10	0.8
15/03/2010	17:33:13	55.859541 N	003.205108 W	0	0	9	0.8
15/03/2010	17:33:14	55.859541 N	003.205108 W	0	0	8	1
15/03/2010	17:33:15	55.859541 N	003.205108 W	0	0	10	0.8
15/03/2010	17:33:16	55.859541 N	003.205108 W	0	0	9	0.8
15/03/2010	17:33:17	55.859541 N	003.205108 W	0	0	9	0.8
15/03/2010	17:33:18	55.859541 N	003.205108 W	0	0	9	0.8
15/03/2010	17:33:19	55.859541 N	003.205108 W	0	0	9	0.9
15/03/2010	17:33:20	55.859541 N	003.205108 W	0	0	10	0.8
15/03/2010	17:33:21	55.859541 N	003.205108 W	0	0	9	0.8
15/03/2010	17:33:22	55.859541 N	003.205108 W	0	0	9	0.9
15/03/2010	17:33:23	55.859541 N	003.205108 W	0	0	8	1
15/03/2010	17:33:24	55.859550 N	003.205108 W	0	0	9	0.9
15/03/2010	17:33:25	55.859550 N	003.205108 W	0	0	10	0.8
15/03/2010	17:33:26	55.859550 N	003.205108 W	0	0	10	0.8
15/03/2010	17:33:27	55.859550 N	003.205108 W	0	0	9	0.9
15/03/2010	17:33:28	55.859550 N	003.205100 W	0	0	9	0.9
15/03/2010	17:33:29	55.859550 N	003.205108 W	0	290	9	0.9
15/03/2010	17:33:30	55.859558 N	003.205116 W	0	290	10	0.8
15/03/2010	17:33:31	55.859550 N	003.205116 W	1.9	165	9	0.8
15/03/2010	17:33:32	55.859541 N	003.205108 W	3.7	160	7	1.3
15/03/2010	17:33:33	55.859533 N	003.205108 W	0	80	7	1.3
15/03/2010	17:33:34	55.859533 N	003.205108 W	1.9	245	8	1.1
15/03/2010	17:33:35	55.859533 N	003.205116 W	1.9	250	8	0.9
15/03/2010	17:33:36	55.859533 N	003.205125 W	0	45	7	1.2
15/03/2010	17:33:37	55.859533 N	003.205116 W	0	75	8	1
15/03/2010	17:33:38	55.859533 N	003.205116 W	0	245	9	0.8
15/03/2010	17:33:39	55.859533 N	003.205116 W	1.9	150	9	0.8
15/03/2010	17:33:40	55.859525 N	003.205108 W	0	70	9	0.8
15/03/2010	17:33:41	55.859533 N	003.205100 W	3.7	65	8	0.9
15/03/2010	17:33:42	55.859533 N	003.205091 W	0	60	6	2.1
15/03/2010	17:33:43	55.859541 N	003.205091 W	0	95	6	2.1
15/03/2010	17:33:44	55.859541 N	003.205091 W	0	320	5	3
15/03/2010	17:33:45	55.859541 N	003.205091 W	0	295	6	2.1
15/03/2010	17:33:46	55.859558 N	003.205125 W	0	0	6	2.1
15/03/2010	17:33:47	55.859566 N	003.205141 W	0	0	6	1.4
15/03/2010	17:33:48	55.859566 N	003.205125 W	0	0	6	1.1
15/03/2010	17:33:49	55.859566 N	003.205116 W	0	0	5	1.5
15/03/2010	17:33:50	55.859566 N	003.205116 W	0	0	5	2.2
15/03/2010	17:33:51	55.859566 N	003.205125 W	0	0	6	2
15/03/2010	17:33:52	55.859566 N	003.205133 W	0	0	6	2.1
15/03/2010	17:33:53	55.859566 N	003.205133 W	0	0	7	1.2
15/03/2010	17:33:54	55.859566 N	003.205125 W	0	0	7	1.2
15/03/2010	17:33:55	55.859566 N	003.205125 W	0	0	7	1.2
15/03/2010	17:33:56	55.859566 N	003.205125 W	0	0	7	1.2
15/03/2010	17:33:57	55.859566 N	003.205125 W	0	0	7	1.3
15/03/2010	17:33:58	55.859566 N	003.205116 W	0	0	5	2.1
15/03/2010	17:33:59	55.859566 N	003.205116 W	0	0	6	2.1
15/03/2010	17:34:00	55.859566 N	003.205116 W	0	0	6	2.1
15/03/2010	17:34:01	55.859566 N	003.205125 W	0	245	6	2.1
15/03/2010	17:34:02	55.859566 N	003.205133 W	1.9	190	6	1.3
15/03/2010	17:34:03	55.859550 N	003.205133 W	5.6	190	8	1
15/03/2010	17:34:04	55.859541 N	003.205133 W	3.7	160	8	1
15/03/2010	17:34:05	55.859525 N	003.205133 W	1.9	175	9	0.8
15/03/2010	17:34:06	55.859525 N	003.205133 W	1.9	245	10	0.8
15/03/2010	17:34:07	55.859516 N	003.205150 W	3.7	280	8	1.1
15/03/2010	17:34:08	55.859516 N	003.205175 W	5.6	275	8	1.1
15/03/2010	17:34:09	55.859525 N	003.205191 W	1.9	330	8	1.1
15/03/2010	17:34:10	55.859525 N	003.205200 W	3.7	355	9	0.8
15/03/2010	17:34:11	55.859541 N	003.205200 W	3.7	0	9	0.8
15/03/2010	17:34:12	55.859550 N	003.205200 W	1.9	10	8	0.9
15/03/2010	17:34:13	55.859558 N	003.205191 W	1.9	35	9	0.8
15/03/2010	17:34:14	55.859558 N	003.205183 W	1.9	110	9	0.8
15/03/2010	17:34:15	55.859550 N	003.205158 W	3.7	85	9	0.9
15/03/2010	17:34:16	55.859550 N	003.205141 W	1.9	75	9	0.9
15/03/2010	17:34:17	55.859558 N	003.205125 W	3.7	85	9	0.9
15/03/2010	17:34:18	55.859558 N	003.205116 W	0	110	10	0.8
15/03/2010	17:34:19	55.859550 N	003.205108 W	0	215	8	0.9
15/03/2010	17:34:20	55.859550 N	003.205108 W	1.9	155	7	1.4
15/03/2010	17:34:21	55.859541 N	003.205108 W	1.9	200	8	1
15/03/2010	17:34:22	55.859533 N	003.205108 W	3.7	165	8	1
15/03/2010	17:34:23	55.859525 N	003.205108 W	3.7	180	8	1
15/03/2010	17:34:24	55.859516 N	003.205116 W	1.9	230	9	0.8
15/03/2010	17:34:25	55.859508 N	003.205125 W	1.9	265	10	0.8
15/03/2010	17:34:26	55.859508 N	003.205141 W	3.7	270	9	0.8
15/03/2010	17:34:27	55.859508 N	003.205158 W	3.7	270	9	0.8
15/03/2010	17:34:28	55.859508 N	003.205175 W	1.9	290	7	1.3
15/03/2010	17:34:29	55.859508 N	003.205183 W	0	340	8	1.1
15/03/2010	17:34:30	55.859508 N	003.205191 W	0	0	9	0.8
15/03/2010	17:34:31	55.859508 N	003.205191 W	0	330	9	0.8
15/03/2010	17:34:32	55.859516 N	003.205191 W	1.9	5	10	0.8
15/03/2010	17:34:33	55.859525 N	003.205191 W	1.9	350	8	0.9
15/03/2010	17:34:34	55.859533 N	003.205191 W	1.9	5	9	0.8
15/03/2010	17:34:35	55.859541 N	003.205191 W	3.7	355	9	0.8
15/03/2010	17:34:36	55.859541 N	003.205183 W	1.9	75	10	0.8
15/03/2010	17:34:37	55.859541 N	003.205166 W	3.7	90	8	1
15/03/2010	17:34:38	55.859541 N	003.205141 W	3.7	85	9	0.8
15/03/2010	17:34:39	55.859541 N	003.205125 W	3.7	90	9	0.8
15/03/2010	17:34:40	55.859541 N	003.205100 W	3.7	80	8	0.9
15/03/2010	17:34:41	55.859541 N	003.205083 W	1.9	95	9	0.9
15/03/2010	17:34:42	55.859550 N	003.205075 W	1.9	300	10	0.8
15/03/2010	17:34:43	55.859550 N	003.205083 W	0	270	9	0.9
15/03/2010	17:34:44	55.859550 N	003.205083 W	0	205	9	0.9
15/03/2010	17:34:45	55.859550 N	003.205075 W	0	0	8	0.9
15/03/2010	17:34:46	55.859558 N	003.205075 W	0	0	9	0.9
15/03/2010	17:34:47	55.859558 N	003.205075 W	0	0	7	1.4
15/03/2010	17:34:48	55.859558 N	003.205075 W	0	0	7	1.4
15/03/2010	17:34:49	55.859558 N	003.205075 W	0	0	8	0.8
15/03/2010	17:34:50	55.859550 N	003.205075 W	0	0	7	1.8
15/03/2010	17:34:51	55.859558 N	003.205066 W	0	0	6	1.8
15/03/2010	17:34:52	55.859558 N	003.205066 W	0	0	7	1.8
15/03/2010	17:34:53	55.859558 N	003.205066 W	0	0	7	1.8
15/03/2010	17:34:54	55.859558 N	003.205066 W	0	0	10	0.8
15/03/2010	17:34:55	55.859558 N	003.205075 W	0	240	10	0.8
15/03/2010	17:34:56	55.859550 N	003.205075 W	0	170	9	0.8
15/03/2010	17:34:57	55.859550 N	003.205075 W	0	135	9	0.8
15/03/2010	17:34:58	55.859550 N	003.205075 W	0	140	8	1.1
15/03/2010	17:34:59	55.859550 N	003.205066 W	0	15	7	1.2
15/03/2010	17:35:00	55.859541 N	003.205075 W	0	165	6	1.6
15/03/2010	17:35:01	55.859558 N	003.205091 W	0	0	8	1.1
15/03/2010	17:35:02	55.859550 N	003.205091 W	0	0	7	1.1
15/03/2010	17:35:03	55.859541 N	003.205100 W	0	0	8	0.9
15/03/2010	17:35:04	55.859550 N	003.205100 W	0	0	9	0.9
15/03/2010	17:35:05	55.859550 N	003.205091 W	0	0	9	0.9
15/03/2010	17:35:06	55.859550 N	003.205091 W	0	0	8	0.9
15/03/2010	17:35:07	55.859550 N	003.205091 W	0	0	8	0.9
15/03/2010	17:35:08	55.859550 N	003.205091 W	0	0	8	0.9
15/03/2010	17:35:09	55.859550 N	003.205091 W	0	0	8	0.9
15/03/2010	17:35:10	55.859550 N	003.205091 W	0	0	9	0.9
15/03/2010	17:35:11	55.859550 N	003.205091 W	0	0	9	0.9
15/03/2010	17:35:12	55.859550 N	003.205091 W	0	0	9	0.9
15/03/2010	17:35:13	55.859550 N	003.205083 W	0	0	9	0.9
15/03/2010	17:35:14	55.859550 N	003.205083 W	0	0	9	0.9
15/03/2010	17:35:15	55.859550 N	003.205083 W	0	0	8	0.9
15/03/2010	17:35:16	55.859550 N	003.205083 W	0	0	10	0.8
15/03/2010	17:35:17	55.859550 N	003.205083 W	0	0	10	0.8
15/03/2010	17:35:18	55.859541 N	003.205083 W	0	0	10	0.8
15/03/2010	17:35:19	55.859541 N	003.205083 W	0	0	9	0.9
15/03/2010	17:35:20	55.859541 N	003.205083 W	0	0	10	0.8
15/03/2010	17:35:21	55.859541 N	003.205091 W	0	0	10	0.8
15/03/2010	17:35:22	55.859541 N	003.205091 W	0	0	9	0.8
15/03/2010	17:35:23	55.859541 N	003.205091 W	0	270	8	0.9
15/03/2010	17:35:24	55.859541 N	003.205100 W	1.9	295	8	1.1
15/03/2010	17:35:25	55.859541 N	003.205108 W	0	350	7	0.9
15/03/2010	17:35:26	55.859541 N	003.205108 W	0	205	9	0.8
15/03/2010	17:35:27	55.859541 N	003.205108 W	1.9	15	8	0.9
15/03/2010	17:35:28	55.859550 N	003.205108 W	1.9	5	9	0.8
15/03/2010	17:35:29	55.859550 N	003.205108 W	0	335	9	0.8
15/03/2010	17:35:30	55.859558 N	003.205108 W	0	315	10	0.8
15/03/2010	17:35:31	55.859558 N	003.205116 W	0	5	9	0.9
15/03/2010	17:35:32	55.859558 N	003.205108 W	0	80	7	1
15/03/2010	17:35:33	55.859558 N	003.205108 W	0	0	9	0.9
15/03/2010	17:35:34	55.859558 N	003.205100 W	0	0	9	0.9
15/03/2010	17:35:35	55.859558 N	003.205091 W	0	75	10	0.8
15/03/2010	17:35:36	55.859558 N	003.205091 W	0	210	8	1
15/03/2010	17:35:37	55.859558 N	003.205100 W	0	250	9	0.8
15/03/2010	17:35:38	55.859550 N	003.205108 W	0	240	7	1.3
15/03/2010	17:35:39	55.859550 N	003.205108 W	0	15	7	1.3
15/03/2010	17:35:40	55.859558 N	003.205108 W	0	0	8	1
15/03/2010	17:35:41	55.859550 N	003.205116 W	0	0	8	1
15/03/2010	17:35:42	55.859550 N	003.205116 W	0	0	8	1
15/03/2010	17:35:43	55.859550 N	003.205125 W	0	0	7	1.3
15/03/2010	17:35:44	55.859550 N	003.205116 W	0	0	8	1.3
15/03/2010	17:35:45	55.859550 N	003.205116 W	0	0	9	0.9
15/03/2010	17:35:46	55.859550 N	003.205116 W	0	0	8	1
15/03/2010	17:35:47	55.859550 N	003.205116 W	0	0	7	1.1
15/03/2010	17:35:48	55.859550 N	003.205125 W	0	0	8	0.9
15/03/2010	17:35:49	55.859550 N	003.205125 W	0	0	7	1
15/03/2010	17:35:50	55.859550 N	003.205125 W	0	0	7	1
15/03/2010	17:35:51	55.859550 N	003.205125 W	0	0	7	1
15/03/2010	17:35:52	55.859550 N	003.205125 W	0	0	6	1.4
15/03/2010	17:35:53	55.859550 N	003.205125 W	0	0	8	0.9
15/03/2010	17:35:54	55.859550 N	003.205125 W	0	0	6	1.3
15/03/2010	17:35:55	55.859550 N	003.205125 W	0	0	6	1.1
15/03/2010	17:35:56	55.859550 N	003.205125 W	0	0	6	1
15/03/2010	17:35:57	55.859550 N	003.205125 W	0	0	8	0.9
15/03/2010	17:35:58	55.859550 N	003.205125 W	0	0	5	1.5
15/03/2010	17:35:59	55.859550 N	003.205125 W	0	0	5	2.6
15/03/2010	17:36:00	55.859550 N	003.205125 W	0	25	7	1.3
15/03/2010	17:36:01	55.859550 N	003.205125 W	0	15	10	0.8
15/03/2010	17:36:02	55.859550 N	003.205116 W	0	60	8	0.9
15/03/2010	17:36:03	55.859550 N	003.205116 W	0	135	8	0.9
15/03/2010	17:36:04	55.859550 N	003.205116 W	0	185	8	1.1
15/03/2010	17:36:05	55.859541 N	003.205116 W	0	190	6	1.3
15/03/2010	17:36:06	55.859541 N	003.205125 W	0	0	7	1.3
15/03/2010	17:36:07	55.859533 N	003.205133 W	0	0	6	1.5
15/03/2010	17:36:08	55.859525 N	003.205141 W	0	0	8	0.9
15/03/2010	17:36:09	55.859516 N	003.205141 W	1.9	190	9	0.8
15/03/2010	17:36:10	55.859508 N	003.205141 W	3.7	185	7	1.2
15/03/2010	17:36:11	55.859500 N	003.205150 W	3.7	185	9	0.8
15/03/2010	17:36:12	55.859483 N	003.205150 W	3.7	190	10	0.8
15/03/2010	17:36:13	55.859475 N	003.205150 W	3.7	180	10	0.8
15/03/2010	17:36:14	55.859458 N	003.205150 W	3.7	170	10	0.8
15/03/2010	17:36:15	55.859450 N	003.205150 W	3.7	185	9	0.8
15/03/2010	17:36:16	55.859441 N	003.205150 W	3.7	200	10	0.8
15/03/2010	17:36:17	55.859433 N	003.205150 W	3.7	190	7	1
15/03/2010	17:36:18	55.859416 N	003.205150 W	5.6	170	9	0.9
15/03/2010	17:36:19	55.859400 N	003.205150 W	3.7	185	8	0.9
15/03/2010	17:36:20	55.859391 N	003.205150 W	3.7	185	8	0.9
15/03/2010	17:36:21	55.859375 N	003.205150 W	3.7	195	9	0.9
15/03/2010	17:36:22	55.859366 N	003.205150 W	3.7	165	9	0.8
15/03/2010	17:36:23	55.859366 N	003.205141 W	0	20	5	1.8
15/03/2010	17:36:24	55.859375 N	003.205141 W	3.7	5	9	0.9
15/03/2010	17:36:25	55.859383 N	003.205141 W	5.6	0	9	0.8
15/03/2010	17:36:26	55.859400 N	003.205141 W	5.6	0	9	0.8
15/03/2010	17:36:27	55.859416 N	003.205133 W	3.7	10	9	0.8
15/03/2010	17:36:28	55.859425 N	003.205133 W	5.6	5	9	0.8
15/03/2010	17:36:29	55.859441 N	003.205125 W	5.6	5	10	0.8
15/03/2010	17:36:30	55.859458 N	003.205125 W	5.6	5	10	0.8
15/03/2010	17:36:31	55.859475 N	003.205125 W	5.6	0	10	0.8
15/03/2010	17:36:32	55.859491 N	003.205125 W	5.6	0	10	0.8
15/03/2010	17:36:33	55.859500 N	003.205116 W	5.6	10	10	0.8
15/03/2010	17:36:34	55.859516 N	003.205116 W	5.6	5	10	0.8
15/03/2010	17:36:35	55.859533 N	003.205116 W	3.7	0	9	0.8
15/03/2010	17:36:36	55.859533 N	003.205116 W	0	10	9	0.8
15/03/2010	17:36:37	55.859533 N	003.205116 W	0	150	7	1
15/03/2010	17:36:38	55.859533 N	003.205125 W	0	0	6	1.4
15/03/2010	17:36:39	55.859533 N	003.205116 W	0	0	5	1.4
15/03/2010	17:36:40	55.859541 N	003.205116 W	0	0	5	2.6
15/03/2010	17:36:41	55.859533 N	003.205133 W	0	0	7	1.2
15/03/2010	17:36:42	55.859533 N	003.205133 W	0	0	7	1.2
15/03/2010	17:36:43	55.859533 N	003.205133 W	0	0	8	1.1
15/03/2010	17:36:44	55.859533 N	003.205133 W	0	0	8	1.1
15/03/2010	17:36:45	55.859525 N	003.205133 W	0	0	6	1.5
15/03/2010	17:36:46	55.859525 N	003.205133 W	0	0	9	0.9
15/03/2010	17:36:47	55.859525 N	003.205133 W	0	0	9	0.9
15/03/2010	17:36:48	55.859525 N	003.205133 W	0	0	8	0.9
15/03/2010	17:36:49	55.859525 N	003.205133 W	0	0	7	1
15/03/2010	17:36:50	55.859525 N	003.205133 W	0	0	9	0.8
15/03/2010	17:36:51	55.859525 N	003.205133 W	0	0	6	1.7
15/03/2010	17:36:52	55.859525 N	003.205133 W	0	0	7	1.3
15/03/2010	17:36:53	55.859525 N	003.205133 W	0	0	8	1.1
15/03/2010	17:36:54	55.859525 N	003.205133 W	0	0	8	0.9
15/03/2010	17:36:55	55.859525 N	003.205133 W	0	0	7	1
15/03/2010	17:36:56	55.859525 N	003.205133 W	0	0	6	1.6
15/03/2010	17:36:57	55.859533 N	003.205133 W	1.9	355	9	0.9
15/03/2010	17:36:58	55.859541 N	003.205133 W	0	75	9	0.8
15/03/2010	17:36:59	55.859541 N	003.205125 W	0	130	7	1.2
15/03/2010	17:37:00	55.859541 N	003.205125 W	0	135	8	1.1
15/03/2010	17:37:01	55.859541 N	003.205125 W	0	315	8	0.9
15/03/2010	17:37:02	55.859541 N	003.205125 W	1.9	305	8	1
15/03/2010	17:37:03	55.859541 N	003.205133 W	0	85	8	1
15/03/2010	17:37:04	55.859541 N	003.205125 W	0	155	8	1
15/03/2010	17:37:05	55.859533 N	003.205116 W	0	0	7	1.2
15/03/2010	17:37:06	55.859541 N	003.205125 W	0	0	5	1.7
15/03/2010	17:37:07	55.859541 N	003.205125 W	0	0	6	2
15/03/2010	17:37:08	55.859550 N	003.205133 W	0	0	6	1.5
15/03/2010	17:37:09	55.859550 N	003.205125 W	0	0	6	1.4
15/03/2010	17:37:10	55.859550 N	003.205125 W	0	0	6	1.4
15/03/2010	17:37:11	55.859550 N	003.205116 W	0	0	6	1.4
15/03/2010	17:37:12	55.859550 N	003.205108 W	0	0	6	1.4
15/03/2010	17:37:13	55.859550 N	003.205108 W	0	0	5	2
15/03/2010	17:37:14	55.859550 N	003.205100 W	0	0	6	1.4
15/03/2010	17:37:15	55.859550 N	003.205100 W	0	0	7	1.3
15/03/2010	17:37:16	55.859550 N	003.205100 W	0	0	9	0.8
15/03/2010	17:37:17	55.859550 N	003.205100 W	0	0	9	0.9
15/03/2010	17:37:18	55.859550 N	003.205100 W	0	0	9	0.9
15/03/2010	17:37:19	55.859550 N	003.205100 W	0	0	8	1
15/03/2010	17:37:20	55.859550 N	003.205100 W	0	0	8	1
15/03/2010	17:37:21	55.859550 N	003.205100 W	0	0	7	1.1
15/03/2010	17:37:22	55.859550 N	003.205100 W	0	0	7	1.1
15/03/2010	17:37:23	55.859541 N	003.205100 W	0	0	8	1
15/03/2010	17:37:24	55.859541 N	003.205100 W	0	0	8	1
15/03/2010	17:37:25	55.859541 N	003.205100 W	0	0	6	1.5
15/03/2010	17:37:26	55.859541 N	003.205100 W	0	0	8	1
15/03/2010	17:37:27	55.859541 N	003.205100 W	0	0	8	1
15/03/2010	17:37:28	55.859541 N	003.205100 W	0	0	8	1.2
15/03/2010	17:37:29	55.859541 N	003.205100 W	0	0	8	1.2
15/03/2010	17:37:30	55.859541 N	003.205100 W	0	0	7	1.9
15/03/2010	17:37:31	55.859541 N	003.205100 W	0	0	9	0.9
15/03/2010	17:37:32	55.859541 N	003.205100 W	0	165	8	0.9
15/03/2010	17:37:33	55.859533 N	003.205100 W	0	195	9	0.9
15/03/2010	17:37:34	55.859533 N	003.205100 W	0	85	7	1
15/03/2010	17:37:35	55.859533 N	003.205100 W	0	75	5	2.4
15/03/2010	17:37:36	55.859541 N	003.205108 W	0	0	6	1.1
15/03/2010	17:37:37	55.859541 N	003.205108 W	0	0	5	2.4
15/03/2010	17:37:38	55.859541 N	003.205108 W	0	0	6	1.5
15/03/2010	17:37:39	55.859541 N	003.205116 W	0	0	6	1.5
15/03/2010	17:37:40	55.859541 N	003.205116 W	0	0	4	1.7
15/03/2010	17:37:41	55.859541 N	003.205125 W	0	0	7	1
15/03/2010	17:37:42	55.859541 N	003.205116 W	0	0	5	1.6
15/03/2010	17:37:43	55.859541 N	003.205116 W	0	0	5	1.5
15/03/2010	17:37:44	55.859541 N	003.205116 W	0	0	5	1.5
15/03/2010	17:37:45	55.859541 N	003.205116 W	0	0	4	2
15/03/2010	17:37:46	55.859550 N	003.205116 W	0	0	6	1
15/03/2010	17:37:47	55.859550 N	003.205116 W	0	0	6	1.2
15/03/2010	17:37:48	55.859550 N	003.205116 W	0	0	6	1.2
15/03/2010	17:37:49	55.859550 N	003.205116 W	0	0	6	1.3
15/03/2010	17:37:50	55.859550 N	003.205116 W	0	0	7	1
15/03/2010	17:37:51	55.859550 N	003.205116 W	0	0	7	1
15/03/2010	17:37:52	55.859541 N	003.205116 W	0	0	6	1.1
15/03/2010	17:37:53	55.859541 N	003.205108 W	0	0	5	2.4
15/03/2010	17:37:54	55.859541 N	003.205108 W	0	0	5	2.4
15/03/2010	17:37:55	55.859541 N	003.205108 W	0	0	7	1.4
15/03/2010	17:37:56	55.859541 N	003.205116 W	0	0	6	1.5
15/03/2010	17:37:57	55.859550 N	003.205125 W	0	0	5	2.9
15/03/2010	17:37:58	55.859550 N	003.205125 W	0	0	7	1.2
15/03/2010	17:37:59	55.859550 N	003.205125 W	0	0	6	1.2
15/03/2010	17:38:00	55.859550 N	003.205125 W	0	0	7	1.2
15/03/2010	17:38:01	55.859541 N	003.205141 W	3.7	250	8	0.9
15/03/2010	17:38:02	55.859533 N	003.205158 W	3.7	225	8	0.9
15/03/2010	17:38:03	55.859533 N	003.205166 W	0	235	7	1.2
15/03/2010	17:38:04	55.859533 N	003.205166 W	1.9	245	7	1.2
15/03/2010	17:38:05	55.859525 N	003.205175 W	0	205	7	1.2
15/03/2010	17:38:06	55.859525 N	003.205175 W	0	230	6	1.3
15/03/2010	17:38:07	55.859516 N	003.205175 W	3.7	190	8	0.9
15/03/2010	17:38:08	55.859508 N	003.205183 W	3.7	235	9	0.8
15/03/2010	17:38:09	55.859500 N	003.205208 W	5.6	220	9	0.8
15/03/2010	17:38:10	55.859483 N	003.205225 W	5.6	230	7	1.1
15/03/2010	17:38:11	55.859475 N	003.205250 W	5.6	225	8	0.9
15/03/2010	17:38:12	55.859466 N	003.205275 W	5.6	230	7	1.1
15/03/2010	17:38:13	55.859450 N	003.205300 W	5.6	220	8	0.9
15/03/2010	17:38:14	55.859441 N	003.205308 W	3.7	210	9	0.8
15/03/2010	17:38:15	55.859433 N	003.205325 W	3.7	230	7	1.1
15/03/2010	17:38:16	55.859416 N	003.205341 W	3.7	210	7	1.1
15/03/2010	17:38:17	55.859408 N	003.205350 W	5.6	205	8	0.9
15/03/2010	17:38:18	55.859391 N	003.205366 W	1.9	235	7	1.2
15/03/2010	17:38:19	55.859391 N	003.205375 W	3.7	230	6	1.5
15/03/2010	17:38:20	55.859383 N	003.205391 W	3.7	220	7	1.1
15/03/2010	17:38:21	55.859375 N	003.205416 W	3.7	230	7	1.1
15/03/2010	17:38:22	55.859366 N	003.205433 W	5.6	210	8	0.9
15/03/2010	17:38:23	55.859350 N	003.205441 W	3.7	215	8	0.9
15/03/2010	17:38:24	55.859341 N	003.205458 W	3.7	235	7	1.2
15/03/2010	17:38:25	55.859333 N	003.205475 W	5.6	205	6	1.3
15/03/2010	17:38:26	55.859316 N	003.205483 W	3.7	215	7	1.2
15/03/2010	17:38:27	55.859308 N	003.205500 W	3.7	210	7	1.2
15/03/2010	17:38:28	55.859300 N	003.205508 W	3.7	210	8	1.1
15/03/2010	17:38:29	55.859291 N	003.205516 W	3.7	225	8	1.1
15/03/2010	17:38:30	55.859275 N	003.205533 W	3.7	215	8	1.1
15/03/2010	17:38:31	55.859266 N	003.205541 W	5.6	215	9	0.8
15/03/2010	17:38:32	55.859258 N	003.205558 W	1.9	240	10	0.8
15/03/2010	17:38:33	55.859250 N	003.205566 W	3.7	215	9	0.8
15/03/2010	17:38:34	55.859241 N	003.205583 W	3.7	230	7	1.2
15/03/2010	17:38:35	55.859233 N	003.205591 W	3.7	215	7	0.9
15/03/2010	17:38:36	55.859225 N	003.205600 W	7.4	180	8	1.1
15/03/2010	17:38:37	55.859200 N	003.205600 W	5.6	195	8	1.1
15/03/2010	17:38:38	55.859191 N	003.205608 W	1.9	240	7	1.2
15/03/2010	17:38:39	55.859191 N	003.205625 W	3.7	250	7	1.2
15/03/2010	17:38:40	55.859183 N	003.205641 W	3.7	225	7	1.2
15/03/2010	17:38:41	55.859175 N	003.205658 W	3.7	230	7	1.2
15/03/2010	17:38:42	55.859166 N	003.205675 W	3.7	205	8	1.1
15/03/2010	17:38:43	55.859158 N	003.205683 W	3.7	220	8	1.1
15/03/2010	17:38:44	55.859150 N	003.205691 W	3.7	205	9	0.8
15/03/2010	17:38:45	55.859133 N	003.205700 W	3.7	200	8	0.9
15/03/2010	17:38:46	55.859125 N	003.205708 W	3.7	220	8	1.1
15/03/2010	17:38:47	55.859116 N	003.205725 W	3.7	240	9	0.8
15/03/2010	17:38:48	55.859108 N	003.205741 W	1.9	225	9	0.8
15/03/2010	17:38:49	55.859100 N	003.205741 W	1.9	175	8	0.9
15/03/2010	17:38:50	55.859100 N	003.205741 W	3.7	190	7	1.1
15/03/2010	17:38:51	55.859091 N	003.205750 W	3.7	180	6	1.5
15/03/2010	17:38:52	55.859083 N	003.205758 W	3.7	245	8	1.1
15/03/2010	17:38:53	55.859083 N	003.205783 W	3.7	265	8	0.9
15/03/2010	17:38:54	55.859075 N	003.205791 W	3.7	210	6	1.2
15/03/2010	17:38:55	55.859066 N	003.205808 W	5.6	195	8	0.9
15/03/2010	17:38:56	55.859058 N	003.205800 W	3.7	150	8	0.9
15/03/2010	17:38:57	55.859050 N	003.205791 W	0	195	6	1.2
15/03/2010	17:38:58	55.859050 N	003.205808 W	5.6	235	8	0.9
15/03/2010	17:38:59	55.859033 N	003.205825 W	5.6	225	7	1.2
15/03/2010	17:39:00	55.859025 N	003.205850 W	5.6	235	8	1.1
15/03/2010	17:39:01	55.859016 N	003.205875 W	3.7	230	7	1.2
15/03/2010	17:39:02	55.859008 N	003.205883 W	1.9	205	8	0.9
15/03/2010	17:39:03	55.859000 N	003.205883 W	3.7	180	9	0.8
15/03/2010	17:39:04	55.858991 N	003.205891 W	3.7	220	8	1.1
15/03/2010	17:39:05	55.858983 N	003.205908 W	3.7	255	6	1.3
15/03/2010	17:39:06	55.858983 N	003.205925 W	1.9	220	7	1
15/03/2010	17:39:07	55.858966 N	003.205933 W	5.6	200	7	1
15/03/2010	17:39:08	55.858966 N	003.205941 W	1.9	250	8	0.9
15/03/2010	17:39:09	55.858966 N	003.205950 W	1.9	295	7	1
15/03/2010	17:39:10	55.858966 N	003.205966 W	1.9	240	6	1.5
15/03/2010	17:39:11	55.858958 N	003.205983 W	7.4	230	6	1.5
15/03/2010	17:39:12	55.858941 N	003.206008 W	7.4	215	6	1.5
15/03/2010	17:39:13	55.858925 N	003.206025 W	3.7	210	7	1
15/03/2010	17:39:14	55.858916 N	003.206041 W	5.6	235	7	1
15/03/2010	17:39:15	55.858908 N	003.206066 W	3.7	245	7	1.2
15/03/2010	17:39:16	55.858908 N	003.206091 W	5.6	245	7	1.2
15/03/2010	17:39:17	55.858900 N	003.206116 W	5.6	245	7	1.2
15/03/2010	17:39:18	55.858891 N	003.206141 W	3.7	250	7	1.2
15/03/2010	17:39:19	55.858883 N	003.206158 W	5.6	225	6	1.3
15/03/2010	17:39:20	55.858875 N	003.206175 W	3.7	230	7	1
15/03/2010	17:39:21	55.858866 N	003.206191 W	5.6	250	6	1.3
15/03/2010	17:39:22	55.858858 N	003.206208 W	5.6	220	8	1.1
15/03/2010	17:39:23	55.858841 N	003.206225 W	5.6	185	7	1.2
15/03/2010	17:39:24	55.858833 N	003.206216 W	5.6	170	8	1.1
15/03/2010	17:39:25	55.858808 N	003.206208 W	5.6	160	9	0.8
15/03/2010	17:39:26	55.858800 N	003.206191 W	3.7	140	10	0.8
15/03/2010	17:39:27	55.858783 N	003.206183 W	5.6	150	10	0.8
15/03/2010	17:39:28	55.858775 N	003.206166 W	3.7	135	10	0.8
15/03/2010	17:39:29	55.858766 N	003.206150 W	3.7	130	10	0.8
15/03/2010	17:39:30	55.858758 N	003.206133 W	5.6	120	10	0.8
15/03/2010	17:39:31	55.858758 N	003.206108 W	3.7	95	8	0.9
15/03/2010	17:39:32	55.858750 N	003.206083 W	5.6	110	6	2.1
15/03/2010	17:39:33	55.858750 N	003.206058 W	5.6	115	7	1
15/03/2010	17:39:34	55.858741 N	003.206033 W	5.6	105	6	1.3
15/03/2010	17:39:35	55.858733 N	003.206008 W	5.6	140	9	0.9
15/03/2010	17:39:36	55.858725 N	003.205983 W	5.6	125	8	0.9
15/03/2010	17:39:37	55.858716 N	003.205966 W	3.7	120	8	1.1
15/03/2010	17:39:38	55.858708 N	003.205941 W	3.7	115	7	1
15/03/2010	17:39:39	55.858700 N	003.205925 W	5.6	125	8	0.9
15/03/2010	17:39:40	55.858691 N	003.205900 W	5.6	120	8	1.1
15/03/2010	17:39:41	55.858691 N	003.205875 W	5.6	110	8	1.1
15/03/2010	17:39:42	55.858683 N	003.205850 W	5.6	110	8	1.1
15/03/2010	17:39:43	55.858675 N	003.205825 W	3.7	105	8	1.1
15/03/2010	17:39:44	55.858675 N	003.205808 W	3.7	105	8	1.1
15/03/2010	17:39:45	55.858666 N	003.205783 W	3.7	115	8	0.9
15/03/2010	17:39:46	55.858666 N	003.205766 W	3.7	125	8	1.1
15/03/2010	17:39:47	55.858658 N	003.205741 W	3.7	135	8	0.9
15/03/2010	17:39:48	55.858650 N	003.205733 W	0	145	8	0.9
15/03/2010	17:39:49	55.858641 N	003.205725 W	3.7	120	9	0.9
15/03/2010	17:39:50	55.858633 N	003.205708 W	7.4	120	9	0.8
15/03/2010	17:39:51	55.858633 N	003.205675 W	3.7	105	9	0.8
15/03/2010	17:39:52	55.858625 N	003.205658 W	3.7	105	7	1.1
15/03/2010	17:39:53	55.858625 N	003.205633 W	3.7	120	8	1.2
15/03/2010	17:39:54	55.858616 N	003.205625 W	0	75	7	1.3
15/03/2010	17:39:55	55.858625 N	003.205616 W	0	105	9	0.9
15/03/2010	17:39:56	55.858616 N	003.205600 W	5.6	115	9	0.8
15/03/2010	17:39:57	55.858616 N	003.205566 W	7.4	105	9	0.8
15/03/2010	17:39:58	55.858608 N	003.205541 W	5.6	95	6	1.3
15/03/2010	17:39:59	55.858608 N	003.205516 W	3.7	95	8	0.9
15/03/2010	17:40:00	55.858608 N	003.205500 W	1.9	125	9	0.9
15/03/2010	17:40:01	55.858600 N	003.205491 W	3.7	125	9	0.8
15/03/2010	17:40:02	55.858600 N	003.205466 W	3.7	100	8	0.9
15/03/2010	17:40:03	55.858591 N	003.205441 W	3.7	85	8	1.1
15/03/2010	17:40:04	55.858591 N	003.205425 W	1.9	110	7	1
15/03/2010	17:40:05	55.858591 N	003.205416 W	1.9	55	8	0.9
15/03/2010	17:40:06	55.858600 N	003.205416 W	0	105	9	0.8
15/03/2010	17:40:07	55.858600 N	003.205408 W	0	50	10	0.8
15/03/2010	17:40:08	55.858591 N	003.205416 W	0	0	8	0.9
15/03/2010	17:40:09	55.858591 N	003.205416 W	0	0	6	1.3
15/03/2010	17:40:10	55.858591 N	003.205416 W	0	0	7	1.2
15/03/2010	17:40:11	55.858591 N	003.205416 W	0	0	8	1.1
15/03/2010	17:40:12	55.858591 N	003.205416 W	0	0	8	0.9
15/03/2010	17:40:13	55.858583 N	003.205408 W	1.9	170	8	0.9
15/03/2010	17:40:14	55.858575 N	003.205400 W	1.9	90	9	0.9
15/03/2010	17:40:15	55.858575 N	003.205383 W	5.6	115	9	0.9
15/03/2010	17:40:16	55.858566 N	003.205358 W	5.6	125	8	0.9
15/03/2010	17:40:17	55.858558 N	003.205341 W	3.7	130	8	0.9
15/03/2010	17:40:18	55.858550 N	003.205325 W	3.7	105	8	0.9
15/03/2010	17:40:19	55.858550 N	003.205300 W	3.7	95	8	0.9
15/03/2010	17:40:20	55.858550 N	003.205275 W	5.6	85	9	0.9
15/03/2010	17:40:21	55.858550 N	003.205250 W	5.6	100	9	0.9
15/03/2010	17:40:22	55.858541 N	003.205233 W	3.7	130	9	0.9
15/03/2010	17:40:23	55.858533 N	003.205216 W	3.7	120	9	0.9
15/03/2010	17:40:24	55.858533 N	003.205200 W	3.7	115	9	0.9
15/03/2010	17:40:25	55.858525 N	003.205183 W	1.9	95	9	0.9
15/03/2010	17:40:26	55.858525 N	003.205166 W	3.7	95	9	0.9
15/03/2010	17:40:27	55.858516 N	003.205141 W	7.4	120	9	0.9
15/03/2010	17:40:28	55.858508 N	003.205108 W	5.6	105	9	0.9
15/03/2010	17:40:29	55.858508 N	003.205091 W	1.9	110	9	0.9
15/03/2010	17:40:30	55.858508 N	003.205083 W	1.9	100	9	0.9
15/03/2010	17:40:31	55.858500 N	003.205058 W	7.4	115	9	0.9
15/03/2010	17:40:32	55.858491 N	003.205033 W	1.9	110	9	0.9
15/03/2010	17:40:33	55.858491 N	003.205016 W	5.6	100	9	0.9
15/03/2010	17:40:34	55.858491 N	003.204983 W	5.6	120	9	0.9
15/03/2010	17:40:35	55.858483 N	003.204958 W	5.6	120	9	0.9
15/03/2010	17:40:36	55.858475 N	003.204933 W	5.6	115	8	1.2
15/03/2010	17:40:37	55.858466 N	003.204908 W	3.7	115	9	0.9
15/03/2010	17:40:38	55.858466 N	003.204883 W	5.6	105	8	1
15/03/2010	17:40:39	55.858458 N	003.204858 W	5.6	110	9	0.9
15/03/2010	17:40:40	55.858458 N	003.204833 W	3.7	115	9	0.9
15/03/2010	17:40:41	55.858450 N	003.204816 W	3.7	130	9	0.9
15/03/2010	17:40:42	55.858441 N	003.204791 W	5.6	110	9	0.8
15/03/2010	17:40:43	55.858441 N	003.204766 W	5.6	105	9	0.8
15/03/2010	17:40:44	55.858433 N	003.204741 W	3.7	110	9	0.8
15/03/2010	17:40:45	55.858425 N	003.204716 W	5.6	120	9	0.8
15/03/2010	17:40:46	55.858425 N	003.204691 W	5.6	100	9	0.8
15/03/2010	17:40:47	55.858416 N	003.204675 W	3.7	125	8	0.9
15/03/2010	17:40:48	55.858408 N	003.204650 W	5.6	110	8	0.9
15/03/2010	17:40:49	55.858408 N	003.204625 W	5.6	110	8	0.9
15/03/2010	17:40:50	55.858400 N	003.204600 W	5.6	115	9	0.8
15/03/2010	17:40:51	55.858391 N	003.204575 W	5.6	95	8	1.2
15/03/2010	17:40:52	55.858391 N	003.204558 W	1.9	115	8	1.2
15/03/2010	17:40:53	55.858383 N	003.204541 W	5.6	125	6	1.3
15/03/2010	17:40:54	55.858375 N	003.204525 W	5.6	130	5	1.6
15/03/2010	17:40:55	55.858366 N	003.204500 W	5.6	115	7	1
15/03/2010	17:40:56	55.858358 N	003.204475 W	3.7	110	7	1.2
15/03/2010	17:40:57	55.858358 N	003.204458 W	3.7	105	8	0.9
15/03/2010	17:40:58	55.858350 N	003.204433 W	3.7	130	7	1.2
15/03/2010	17:40:59	55.858341 N	003.204416 W	5.6	120	8	0.9
15/03/2010	17:41:00	55.858341 N	003.204400 W	3.7	110	9	0.8
15/03/2010	17:41:01	55.858333 N	003.204375 W	3.7	115	9	0.8
15/03/2010	17:41:02	55.858333 N	003.204358 W	3.7	105	8	1.2
15/03/2010	17:41:03	55.858325 N	003.204333 W	5.6	115	7	1.2
15/03/2010	17:41:04	55.858316 N	003.204316 W	3.7	105	6	2.2
15/03/2010	17:41:05	55.858316 N	003.204291 W	5.6	100	6	2.2
15/03/2010	17:41:06	55.858316 N	003.204266 W	3.7	110	6	1.3
15/03/2010	17:41:07	55.858308 N	003.204241 W	3.7	105	7	1
15/03/2010	17:41:08	55.858308 N	003.204225 W	3.7	105	6	1
15/03/2010	17:41:09	55.858308 N	003.204200 W	5.6	90	6	1
15/03/2010	17:41:10	55.858308 N	003.204175 W	5.6	65	7	0.9
15/03/2010	17:41:11	55.858316 N	003.204150 W	3.7	55	8	0.9
15/03/2010	17:41:12	55.858325 N	003.204133 W	3.7	55	6	1.3
15/03/2010	17:41:13	55.858341 N	003.204116 W	5.6	35	7	1.2
15/03/2010	17:41:14	55.858350 N	003.204100 W	5.6	35	8	0.9
15/03/2010	17:41:15	55.858366 N	003.204091 W	5.6	30	7	1.2
15/03/2010	17:41:16	55.858375 N	003.204083 W	1.9	65	7	1.2
15/03/2010	17:41:17	55.858383 N	003.204066 W	5.6	45	7	1.2
15/03/2010	17:41:18	55.858391 N	003.204041 W	7.4	65	7	1.2
15/03/2010	17:41:19	55.858408 N	003.204008 W	5.6	45	8	0.9
15/03/2010	17:41:20	55.858416 N	003.204000 W	3.7	20	7	1.2
15/03/2010	17:41:21	55.858433 N	003.203991 W	3.7	25	8	1
15/03/2010	17:41:22	55.858441 N	003.203975 W	5.6	70	7	1.2
15/03/2010	17:41:23	55.858450 N	003.203950 W	5.6	50	9	0.9
15/03/2010	17:41:24	55.858458 N	003.203925 W	5.6	55	7	1.2
15/03/2010	17:41:25	55.858466 N	003.203908 W	3.7	40	10	0.8
15/03/2010	17:41:26	55.858475 N	003.203908 W	3.7	355	10	0.8
15/03/2010	17:41:27	55.858483 N	003.203900 W	1.9	60	10	0.8
15/03/2010	17:41:28	55.858491 N	003.203883 W	7.4	40	8	1
15/03/2010	17:41:29	55.858508 N	003.203858 W	5.6	60	8	1
15/03/2010	17:41:30	55.858516 N	003.203833 W	7.4	55	9	0.9
15/03/2010	17:41:31	55.858533 N	003.203816 W	5.6	20	10	0.8
15/03/2010	17:41:32	55.858541 N	003.203808 W	3.7	30	9	0.9
15/03/2010	17:41:33	55.858550 N	003.203800 W	3.7	30	9	0.9
15/03/2010	17:41:34	55.858558 N	003.203783 W	5.6	50	8	1
15/03/2010	17:41:35	55.858575 N	003.203766 W	5.6	30	9	0.8
15/03/2010	17:41:36	55.858583 N	003.203758 W	3.7	30	8	1
15/03/2010	17:41:37	55.858591 N	003.203741 W	5.6	55	9	0.9
15/03/2010	17:41:38	55.858600 N	003.203716 W	7.4	65	6	1.4
15/03/2010	17:41:39	55.858608 N	003.203691 W	3.7	20	7	1.2
15/03/2010	17:41:40	55.858625 N	003.203683 W	5.6	25	9	0.8
15/03/2010	17:41:41	55.858633 N	003.203675 W	3.7	35	7	1.2
15/03/2010	17:41:42	55.858641 N	003.203650 W	5.6	55	8	1.2
15/03/2010	17:41:43	55.858658 N	003.203633 W	5.6	40	9	0.9
15/03/2010	17:41:44	55.858666 N	003.203625 W	3.7	10	9	0.8
15/03/2010	17:41:45	55.858675 N	003.203616 W	3.7	55	9	0.8
15/03/2010	17:41:46	55.858675 N	003.203591 W	5.6	60	7	1.2
15/03/2010	17:41:47	55.858691 N	003.203566 W	7.4	50	7	1.2
15/03/2010	17:41:48	55.858700 N	003.203541 W	5.6	60	8	1.1
15/03/2010	17:41:49	55.858708 N	003.203525 W	5.6	20	8	1.1
15/03/2010	17:41:50	55.858716 N	003.203516 W	3.7	10	7	1.2
15/03/2010	17:41:51	55.858733 N	003.203500 W	5.6	60	9	0.8
15/03/2010	17:41:52	55.858733 N	003.203475 W	5.6	55	9	0.8
15/03/2010	17:41:53	55.858741 N	003.203458 W	3.7	70	9	0.8
15/03/2010	17:41:54	55.858741 N	003.203433 W	5.6	60	9	0.8
15/03/2010	17:41:55	55.858750 N	003.203408 W	5.6	45	8	1
15/03/2010	17:41:56	55.858766 N	003.203400 W	5.6	40	8	1
15/03/2010	17:41:57	55.858775 N	003.203383 W	5.6	50	11	0.7
15/03/2010	17:41:58	55.858783 N	003.203366 W	3.7	50	11	0.7
15/03/2010	17:41:59	55.858791 N	003.203350 W	3.7	40	9	0.9
15/03/2010	17:42:00	55.858800 N	003.203341 W	3.7	40	9	0.9
15/03/2010	17:42:01	55.858808 N	003.203325 W	3.7	40	8	1
15/03/2010	17:42:02	55.858825 N	003.203308 W	5.6	35	8	1.2
15/03/2010	17:42:03	55.858833 N	003.203291 W	5.6	40	9	0.9
15/03/2010	17:42:04	55.858850 N	003.203283 W	5.6	40	10	0.9
15/03/2010	17:42:05	55.858858 N	003.203266 W	3.7	50	8	1
15/03/2010	17:42:06	55.858866 N	003.203250 W	5.6	30	8	1
15/03/2010	17:42:07	55.858875 N	003.203241 W	3.7	30	9	0.9
15/03/2010	17:42:08	55.858883 N	003.203225 W	5.6	45	9	1
15/03/2010	17:42:09	55.858891 N	003.203208 W	5.6	55	9	1
15/03/2010	17:42:10	55.858908 N	003.203183 W	5.6	45	9	0.9
15/03/2010	17:42:11	55.858916 N	003.203166 W	5.6	45	9	0.9
15/03/2010	17:42:12	55.858925 N	003.203150 W	5.6	55	8	1
15/03/2010	17:42:13	55.858933 N	003.203125 W	3.7	55	8	1.2
15/03/2010	17:42:14	55.858941 N	003.203108 W	5.6	30	9	1.2
15/03/2010	17:42:15	55.858958 N	003.203100 W	5.6	30	9	0.9
15/03/2010	17:42:16	55.858975 N	003.203091 W	3.7	15	9	0.9
15/03/2010	17:42:17	55.858983 N	003.203083 W	1.9	45	7	1.1
15/03/2010	17:42:18	55.858983 N	003.203058 W	5.6	55	8	1.2
15/03/2010	17:42:19	55.859000 N	003.203041 W	5.6	40	6	1.3
15/03/2010	17:42:20	55.859008 N	003.203025 W	1.9	25	6	1.3
15/03/2010	17:42:21	55.859016 N	003.203025 W	1.9	40	6	1.5
15/03/2010	17:42:22	55.859025 N	003.203000 W	7.4	50	7	1.2
15/03/2010	17:42:23	55.859041 N	003.202975 W	7.4	40	9	0.9
15/03/2010	17:42:24	55.859058 N	003.202950 W	5.6	45	8	1
15/03/2010	17:42:25	55.859066 N	003.202941 W	3.7	25	7	1.1
15/03/2010	17:42:26	55.859075 N	003.202925 W	5.6	45	7	1.9
15/03/2010	17:42:27	55.859091 N	003.202908 W	5.6	40	7	1.1
15/03/2010	17:42:28	55.859108 N	003.202891 W	5.6	40	9	0.8
15/03/2010	17:42:29	55.859116 N	003.202875 W	5.6	40	9	0.9
15/03/2010	17:42:30	55.859125 N	003.202858 W	5.6	35	7	1.3
15/03/2010	17:42:31	55.859141 N	003.202841 W	3.7	30	8	0.9
15/03/2010	17:42:32	55.859150 N	003.202825 W	5.6	40	8	0.9
15/03/2010	17:42:33	55.859158 N	003.202816 W	3.7	25	8	0.9
15/03/2010	17:42:34	55.859175 N	003.202800 W	5.6	45	9	0.8
15/03/2010	17:42:35	55.859183 N	003.202783 W	5.6	35	10	0.8
15/03/2010	17:42:36	55.859191 N	003.202766 W	5.6	40	9	0.8
15/03/2010	17:42:37	55.859208 N	003.202758 W	3.7	20	10	0.7
15/03/2010	17:42:38	55.859216 N	003.202741 W	5.6	45	10	0.7
15/03/2010	17:42:39	55.859225 N	003.202725 W	3.7	45	11	0.7
15/03/2010	17:42:40	55.859233 N	003.202716 W	5.6	35	10	0.8
15/03/2010	17:42:41	55.859250 N	003.202700 W	5.6	35	8	1.2
15/03/2010	17:42:42	55.859258 N	003.202683 W	3.7	25	8	1.2
15/03/2010	17:42:43	55.859266 N	003.202683 W	1.9	25	9	0.8
15/03/2010	17:42:44	55.859275 N	003.202675 W	0	30	9	0.8
15/03/2010	17:42:45	55.859275 N	003.202675 W	0	40	10	0.7
15/03/2010	17:42:46	55.859275 N	003.202675 W	0	330	10	0.7
15/03/2010	17:42:47	55.859283 N	003.202675 W	1.9	45	9	0.8
15/03/2010	17:42:48	55.859283 N	003.202666 W	3.7	40	8	1
15/03/2010	17:42:49	55.859291 N	003.202650 W	5.6	45	8	1
15/03/2010	17:42:50	55.859300 N	003.202633 W	3.7	50	9	0.8
15/03/2010	17:42:51	55.859316 N	003.202616 W	3.7	45	7	1.2
15/03/2010	17:42:52	55.859325 N	003.202608 W	5.6	25	9	0.8
15/03/2010	17:42:53	55.859341 N	003.202591 W	5.6	40	9	0.8
15/03/2010	17:42:54	55.859350 N	003.202575 W	3.7	40	10	0.8
15/03/2010	17:42:55	55.859358 N	003.202558 W	5.6	35	10	0.7
15/03/2010	17:42:56	55.859375 N	003.202541 W	5.6	30	8	0.9
15/03/2010	17:42:57	55.859391 N	003.202533 W	5.6	35	9	0.8
15/03/2010	17:42:58	55.859400 N	003.202516 W	3.7	40	9	0.9
15/03/2010	17:42:59	55.859408 N	003.202500 W	3.7	40	9	0.8
15/03/2010	17:43:00	55.859416 N	003.202491 W	3.7	40	8	0.9
15/03/2010	17:43:01	55.859425 N	003.202475 W	3.7	35	11	0.7
15/03/2010	17:43:02	55.859433 N	003.202466 W	1.9	35	11	0.7
15/03/2010	17:43:03	55.859441 N	003.202466 W	1.9	20	9	1
15/03/2010	17:43:04	55.859450 N	003.202450 W	7.4	35	7	1.1
15/03/2010	17:43:05	55.859466 N	003.202433 W	5.6	25	9	0.9
15/03/2010	17:43:06	55.859483 N	003.202416 W	5.6	45	9	0.8
15/03/2010	17:43:07	55.859491 N	003.202400 W	3.7	45	9	0.8
15/03/2010	17:43:08	55.859500 N	003.202383 W	5.6	25	9	0.8
15/03/2010	17:43:09	55.859516 N	003.202375 W	5.6	30	8	0.9
15/03/2010	17:43:10	55.859525 N	003.202358 W	3.7	25	8	0.9
15/03/2010	17:43:11	55.859541 N	003.202350 W	3.7	35	8	0.9
15/03/2010	17:43:12	55.859550 N	003.202333 W	3.7	35	10	0.7
15/03/2010	17:43:13	55.859558 N	003.202325 W	3.7	35	10	0.8
15/03/2010	17:43:14	55.859566 N	003.202308 W	3.7	30	10	0.8
15/03/2010	17:43:15	55.859575 N	003.202300 W	5.6	30	9	0.8
15/03/2010	17:43:16	55.859591 N	003.202283 W	5.6	35	8	0.9
15/03/2010	17:43:17	55.859600 N	003.202266 W	1.9	45	9	0.8
15/03/2010	17:43:18	55.859608 N	003.202258 W	3.7	40	9	0.8
15/03/2010	17:43:19	55.859625 N	003.202241 W	7.4	30	10	0.7
15/03/2010	17:43:20	55.859641 N	003.202233 W	5.6	30	10	0.7
15/03/2010	17:43:21	55.859650 N	003.202216 W	3.7	35	9	0.8
15/03/2010	17:43:22	55.859658 N	003.202200 W	5.6	40	9	0.8
15/03/2010	17:43:23	55.859675 N	003.202183 W	5.6	30	9	0.8
15/03/2010	17:43:24	55.859683 N	003.202175 W	3.7	45	9	0.8
15/03/2010	17:43:25	55.859691 N	003.202158 W	3.7	80	10	0.7
15/03/2010	17:43:26	55.859691 N	003.202141 W	3.7	60	8	1.9
15/03/2010	17:43:27	55.859708 N	003.202125 W	5.6	30	10	0.8
15/03/2010	17:43:28	55.859716 N	003.202108 W	5.6	25	10	0.8
15/03/2010	17:43:29	55.859733 N	003.202100 W	5.6	40	10	0.8
15/03/2010	17:43:30	55.859741 N	003.202083 W	3.7	40	10	0.7
15/03/2010	17:43:31	55.859750 N	003.202066 W	5.6	30	11	0.7
15/03/2010	17:43:32	55.859758 N	003.202058 W	5.6	30	9	0.8
15/03/2010	17:43:33	55.859775 N	003.202041 W	3.7	40	11	0.7
15/03/2010	17:43:34	55.859783 N	003.202025 W	3.7	35	9	0.9
15/03/2010	17:43:35	55.859791 N	003.202016 W	3.7	30	9	0.8
15/03/2010	17:43:36	55.859800 N	003.202008 W	3.7	40	9	0.8
15/03/2010	17:43:37	55.859808 N	003.201991 W	5.6	50	10	0.7
15/03/2010	17:43:38	55.859816 N	003.201975 W	3.7	35	11	0.7
15/03/2010	17:43:39	55.859825 N	003.201975 W	1.9	5	10	0.7
15/03/2010	17:43:40	55.859833 N	003.201975 W	3.7	355	9	0.8
15/03/2010	17:43:41	55.859850 N	003.201975 W	5.6	15	10	0.7
15/03/2010	17:43:42	55.859866 N	003.201966 W	5.6	20	9	0.8
15/03/2010	17:43:43	55.859875 N	003.201958 W	3.7	35	11	0.7
15/03/2010	17:43:44	55.859875 N	003.201950 W	1.9	30	11	0.7
15/03/2010	17:43:45	55.859883 N	003.201941 W	3.7	35	10	0.7
15/03/2010	17:43:46	55.859900 N	003.201925 W	7.4	40	10	0.7
15/03/2010	17:43:47	55.859916 N	003.201908 W	5.6	20	8	0.9
15/03/2010	17:43:48	55.859925 N	003.201891 W	3.7	55	9	0.8
15/03/2010	17:43:49	55.859933 N	003.201875 W	1.9	80	10	0.7
15/03/2010	17:43:50	55.859933 N	003.201858 W	3.7	90	10	0.7
15/03/2010	17:43:51	55.859933 N	003.201850 W	1.9	70	10	0.7
15/03/2010	17:43:52	55.859941 N	003.201841 W	3.7	30	8	1
15/03/2010	17:43:53	55.859950 N	003.201825 W	5.6	30	9	0.8
15/03/2010	17:43:54	55.859966 N	003.201816 W	3.7	10	9	0.8
15/03/2010	17:43:55	55.859975 N	003.201816 W	0	15	8	1
15/03/2010	17:43:56	55.859975 N	003.201800 W	5.6	45	8	1
15/03/2010	17:43:57	55.859991 N	003.201791 W	5.6	30	9	0.8
15/03/2010	17:43:58	55.860008 N	003.201775 W	5.6	25	10	0.7
15/03/2010	17:43:59	55.860016 N	003.201758 W	5.6	45	9	0.8
15/03/2010	17:44:00	55.860025 N	003.201741 W	3.7	40	9	0.8
15/03/2010	17:44:01	55.860041 N	003.201725 W	5.6	25	9	0.8
15/03/2010	17:44:02	55.860058 N	003.201716 W	3.7	30	8	1.1
15/03/2010	17:44:03	55.860066 N	003.201708 W	3.7	35	9	0.8
15/03/2010	17:44:04	55.860075 N	003.201691 W	3.7	35	9	0.8
15/03/2010	17:44:05	55.860083 N	003.201683 W	3.7	25	9	0.8
15/03/2010	17:44:06	55.860091 N	003.201675 W	3.7	35	10	0.7
15/03/2010	17:44:07	55.860108 N	003.201666 W	3.7	15	9	0.8
15/03/2010	17:44:08	55.860116 N	003.201658 W	3.7	20	8	0.9
15/03/2010	17:44:09	55.860133 N	003.201650 W	5.6	20	9	0.8
15/03/2010	17:44:10	55.860141 N	003.201641 W	1.9	25	10	0.8
15/03/2010	17:44:11	55.860141 N	003.201641 W	0	35	11	0.7
15/03/2010	17:44:12	55.860150 N	003.201633 W	5.6	25	8	0.9
15/03/2010	17:44:13	55.860166 N	003.201616 W	7.4	25	8	1.1
15/03/2010	17:44:14	55.860183 N	003.201608 W	3.7	30	8	1.1
15/03/2010	17:44:15	55.860183 N	003.201591 W	3.7	90	9	1
15/03/2010	17:44:16	55.860183 N	003.201575 W	3.7	90	8	1.1
15/03/2010	17:44:17	55.860191 N	003.201550 W	7.4	50	8	1.1
15/03/2010	17:44:18	55.860200 N	003.201533 W	3.7	55	8	1.1
15/03/2010	17:44:19	55.860208 N	003.201508 W	5.6	55	7	1.2
15/03/2010	17:44:20	55.860216 N	003.201491 W	3.7	35	6	1.5
15/03/2010	17:44:21	55.860233 N	003.201475 W	5.6	60	6	1.5
15/03/2010	17:44:22	55.860241 N	003.201458 W	5.6	35	6	1.5
15/03/2010	17:44:23	55.860250 N	003.201450 W	3.7	40	6	1.2
15/03/2010	17:44:24	55.860258 N	003.201433 W	3.7	35	6	1.2
15/03/2010	17:44:25	55.860275 N	003.201425 W	5.6	30	6	1.4
15/03/2010	17:44:26	55.860283 N	003.201408 W	3.7	40	7	1
15/03/2010	17:44:27	55.860300 N	003.201400 W	3.7	30	6	1.2
15/03/2010	17:44:28	55.860308 N	003.201383 W	5.6	35	6	1.2
15/03/2010	17:44:29	55.860325 N	003.201375 W	5.6	35	6	1.2
15/03/2010	17:44:30	55.860333 N	003.201358 W	5.6	35	6	1.3
15/03/2010	17:44:31	55.860350 N	003.201350 W	3.7	30	6	1.5
15/03/2010	17:44:32	55.860366 N	003.201341 W	3.7	20	7	1.1
15/03/2010	17:44:33	55.860375 N	003.201341 W	3.7	5	7	1
15/03/2010	17:44:34	55.860391 N	003.201333 W	3.7	20	6	1.2
15/03/2010	17:44:35	55.860400 N	003.201325 W	3.7	20	6	1.2
15/03/2010	17:44:36	55.860416 N	003.201316 W	5.6	5	7	1.2
15/03/2010	17:44:37	55.860425 N	003.201316 W	3.7	0	7	1.2
15/03/2010	17:44:38	55.860441 N	003.201316 W	5.6	0	7	1.2
15/03/2010	17:44:39	55.860458 N	003.201316 W	3.7	345	7	1.2
15/03/2010	17:44:40	55.860466 N	003.201316 W	3.7	0	8	0.9
15/03/2010	17:44:41	55.860475 N	003.201316 W	0	0	7	1.2
15/03/2010	17:44:42	55.860483 N	003.201325 W	5.6	325	7	1.2
15/03/2010	17:44:43	55.860500 N	003.201350 W	7.4	300	7	1.2
15/03/2010	17:44:44	55.860508 N	003.201383 W	7.4	300	6	1.4
15/03/2010	17:44:45	55.860516 N	003.201408 W	5.6	280	6	1.4
15/03/2010	17:44:46	55.860525 N	003.201441 W	5.6	275	6	1.4
15/03/2010	17:44:47	55.860525 N	003.201466 W	3.7	270	5	2.5
15/03/2010	17:44:48	55.860525 N	003.201491 W	5.6	265	7	1.2
15/03/2010	17:44:49	55.860525 N	003.201516 W	3.7	270	6	1.4
15/03/2010	17:44:50	55.860525 N	003.201533 W	3.7	255	6	1.2
15/03/2010	17:44:51	55.860525 N	003.201558 W	5.6	250	7	1.2
15/03/2010	17:44:52	55.860516 N	003.201583 W	3.7	240	8	1.1
15/03/2010	17:44:53	55.860508 N	003.201608 W	3.7	255	8	1
15/03/2010	17:44:54	55.860500 N	003.201633 W	5.6	250	7	1.2
15/03/2010	17:44:55	55.860500 N	003.201658 W	5.6	250	6	1.2
15/03/2010	17:44:56	55.860491 N	003.201683 W	5.6	245	6	1.4
15/03/2010	17:44:57	55.860483 N	003.201700 W	3.7	245	7	1.2
15/03/2010	17:44:58	55.860475 N	003.201725 W	3.7	260	6	1.3
15/03/2010	17:44:59	55.860475 N	003.201741 W	3.7	245	7	1.2
15/03/2010	17:45:00	55.860466 N	003.201758 W	3.7	260	6	1.3
15/03/2010	17:45:01	55.860466 N	003.201783 W	3.7	250	7	1.1
15/03/2010	17:45:02	55.860466 N	003.201808 W	3.7	265	5	1.4
15/03/2010	17:45:03	55.860466 N	003.201833 W	5.6	295	8	1.1
15/03/2010	17:45:04	55.860475 N	003.201858 W	3.7	290	6	1.5
15/03/2010	17:45:05	55.860483 N	003.201883 W	5.6	290	7	1.1
15/03/2010	17:45:06	55.860491 N	003.201908 W	5.6	290	8	1.1
15/03/2010	17:45:07	55.860491 N	003.201933 W	3.7	275	7	1.2
15/03/2010	17:45:08	55.860491 N	003.201966 W	5.6	260	8	1.1
15/03/2010	17:45:09	55.860491 N	003.201991 W	3.7	270	8	1.1
15/03/2010	17:45:10	55.860491 N	003.202016 W	3.7	250	9	0.8
15/03/2010	17:45:11	55.860491 N	003.202033 W	3.7	260	8	1.1
15/03/2010	17:45:12	55.860491 N	003.202050 W	1.9	310	6	1.4
15/03/2010	17:45:13	55.860500 N	003.202058 W	3.7	330	7	1.3
15/03/2010	17:45:14	55.860508 N	003.202066 W	3.7	330	8	1.1
15/03/2010	17:45:15	55.860516 N	003.202075 W	3.7	330	8	1.1
15/03/2010	17:45:16	55.860533 N	003.202083 W	3.7	345	8	1.1
15/03/2010	17:45:17	55.860541 N	003.202091 W	1.9	320	7	1.1
15/03/2010	17:45:18	55.860541 N	003.202091 W	0	325	8	1.1
15/03/2010	17:45:19	55.860550 N	003.202100 W	1.9	335	7	1.1
15/03/2010	17:45:20	55.860558 N	003.202100 W	3.7	345	8	1.1
15/03/2010	17:45:21	55.860575 N	003.202108 W	5.6	330	7	1.1
15/03/2010	17:45:22	55.860591 N	003.202125 W	5.6	325	8	1.1
15/03/2010	17:45:23	55.860608 N	003.202133 W	5.6	345	7	1.1
15/03/2010	17:45:24	55.860616 N	003.202141 W	3.7	350	6	1.2
15/03/2010	17:45:25	55.860633 N	003.202150 W	3.7	325	7	1.1
15/03/2010	17:45:26	55.860641 N	003.202158 W	3.7	340	6	1.2
15/03/2010	17:45:27	55.860650 N	003.202175 W	5.6	310	6	1.2
15/03/2010	17:45:28	55.860666 N	003.202200 W	7.4	300	6	1.2
15/03/2010	17:45:29	55.860675 N	003.202225 W	5.6	295	6	1.2
15/03/2010	17:45:30	55.860683 N	003.202241 W	5.6	330	6	1.2
15/03/2010	17:45:31	55.860691 N	003.202258 W	1.9	335	9	1
15/03/2010	17:45:32	55.860700 N	003.202266 W	3.7	295	8	1.1
15/03/2010	17:45:33	55.860708 N	003.202291 W	7.4	305	5	1.5
15/03/2010	17:45:34	55.860716 N	003.202316 W	5.6	300	5	1.5
15/03/2010	17:45:35	55.860716 N	003.202341 W	3.7	300	6	1.4
15/03/2010	17:45:36	55.860725 N	003.202358 W	1.9	295	6	1.2
15/03/2010	17:45:37	55.860725 N	003.202366 W	1.9	280	7	1.1
15/03/2010	17:45:38	55.860733 N	003.202375 W	0	310	6	1.5
15/03/2010	17:45:39	55.860733 N	003.202375 W	0	35	6	1.5
15/03/2010	17:45:40	55.860741 N	003.202383 W	0	0	6	1.5
15/03/2010	17:45:41	55.860741 N	003.202391 W	0	0	6	1.5
15/03/2010	17:45:42	55.860741 N	003.202391 W	0	0	7	1.1
15/03/2010	17:45:43	55.860741 N	003.202391 W	0	0	7	1.1
15/03/2010	17:45:44	55.860741 N	003.202391 W	0	0	6	1.2
15/03/2010	17:45:45	55.860741 N	003.202383 W	0	0	5	1.4
15/03/2010	17:45:46	55.860741 N	003.202383 W	0	0	6	1.2
15/03/2010	17:45:47	55.860741 N	003.202383 W	0	0	6	1.2
15/03/2010	17:45:48	55.860733 N	003.202375 W	0	0	5	1.4
15/03/2010	17:45:49	55.860733 N	003.202375 W	0	0	8	0.9
15/03/2010	17:45:50	55.860733 N	003.202366 W	0	0	6	1.3
15/03/2010	17:45:51	55.860733 N	003.202366 W	0	0	6	1.2
15/03/2010	17:45:52	55.860733 N	003.202366 W	0	0	7	0.9
15/03/2010	17:45:53	55.860733 N	003.202375 W	0	0	6	1.2
15/03/2010	17:45:54	55.860733 N	003.202375 W	0	0	5	1.4
15/03/2010	17:45:55	55.860733 N	003.202375 W	0	0	6	1.2
15/03/2010	17:45:56	55.860733 N	003.202375 W	1.9	225	7	1.1
15/03/2010	17:45:57	55.860725 N	003.202375 W	1.9	180	7	1.2
15/03/2010	17:45:58	55.860716 N	003.202375 W	0	145	8	1
15/03/2010	17:45:59	55.860716 N	003.202366 W	0	225	8	1
15/03/2010	17:46:00	55.860716 N	003.202358 W	0	0	5	1.4
15/03/2010	17:46:01	55.860725 N	003.202350 W	0	0	5	1.4
15/03/2010	17:46:02	55.860725 N	003.202350 W	0	0	7	1.1
15/03/2010	17:46:03	55.860725 N	003.202358 W	0	0	7	1
15/03/2010	17:46:04	55.860725 N	003.202366 W	0	305	6	1.2
15/03/2010	17:46:05	55.860733 N	003.202366 W	3.7	355	7	1.2
15/03/2010	17:46:06	55.860741 N	003.202366 W	5.6	355	7	1.1
15/03/2010	17:46:07	55.860750 N	003.202375 W	1.9	355	8	1.1
15/03/2010	17:46:08	55.860758 N	003.202375 W	0	325	7	1.1
15/03/2010	17:46:09	55.860758 N	003.202383 W	5.6	290	8	1.1
15/03/2010	17:46:10	55.860766 N	003.202408 W	7.4	325	7	1.2
15/03/2010	17:46:11	55.860783 N	003.202433 W	7.4	310	6	1.4
15/03/2010	17:46:12	55.860791 N	003.202458 W	5.6	320	6	1.4
15/03/2010	17:46:13	55.860808 N	003.202483 W	5.6	305	6	1.4
15/03/2010	17:46:14	55.860816 N	003.202500 W	3.7	295	6	1.4
15/03/2010	17:46:15	55.860816 N	003.202516 W	3.7	295	7	1.2
15/03/2010	17:46:16	55.860816 N	003.202541 W	3.7	280	7	1.2
15/03/2010	17:46:17	55.860825 N	003.202558 W	5.6	290	7	1.2
15/03/2010	17:46:18	55.860825 N	003.202583 W	3.7	270	5	1.6
15/03/2010	17:46:19	55.860825 N	003.202600 W	3.7	285	7	1.3
15/03/2010	17:46:20	55.860825 N	003.202625 W	5.6	285	8	1.1
15/03/2010	17:46:21	55.860825 N	003.202641 W	3.7	300	8	1.1
15/03/2010	17:46:22	55.860833 N	003.202666 W	3.7	285	8	1.1
15/03/2010	17:46:23	55.860841 N	003.202683 W	5.6	315	9	1
15/03/2010	17:46:24	55.860850 N	003.202708 W	5.6	305	8	1.2
15/03/2010	17:46:25	55.860850 N	003.202733 W	3.7	275	9	1
15/03/2010	17:46:26	55.860850 N	003.202750 W	3.7	285	9	1
15/03/2010	17:46:27	55.860858 N	003.202775 W	3.7	290	9	1
15/03/2010	17:46:28	55.860858 N	003.202791 W	1.9	230	10	0.8
15/03/2010	17:46:29	55.860850 N	003.202800 W	1.9	245	10	0.8
15/03/2010	17:46:30	55.860850 N	003.202800 W	0	310	10	0.8
15/03/2010	17:46:31	55.860850 N	003.202808 W	0	255	10	0.8
15/03/2010	17:46:32	55.860841 N	003.202808 W	0	0	7	1.3
15/03/2010	17:46:33	55.860841 N	003.202808 W	0	0	9	1
15/03/2010	17:46:34	55.860841 N	003.202808 W	0	0	9	1
15/03/2010	17:46:35	55.860841 N	003.202808 W	0	0	7	1.2
15/03/2010	17:46:36	55.860841 N	003.202816 W	1.9	230	9	0.8
15/03/2010	17:46:37	55.860841 N	003.202825 W	0	220	9	0.8
15/03/2010	17:46:38	55.860841 N	003.202833 W	1.9	275	8	0.9
15/03/2010	17:46:39	55.860841 N	003.202850 W	5.6	295	9	0.8
15/03/2010	17:46:40	55.860850 N	003.202875 W	5.6	290	8	1.1
15/03/2010	17:46:41	55.860858 N	003.202891 W	1.9	330	7	1.1
15/03/2010	17:46:42	55.860858 N	003.202900 W	1.9	280	9	1
15/03/2010	17:46:43	55.860866 N	003.202925 W	5.6	290	9	1
15/03/2010	17:46:44	55.860875 N	003.202958 W	7.4	295	8	1.1
15/03/2010	17:46:45	55.860883 N	003.202983 W	5.6	295	8	1.1
15/03/2010	17:46:46	55.860891 N	003.203008 W	5.6	305	8	1.1
15/03/2010	17:46:47	55.860900 N	003.203025 W	3.7	305	8	1.1
15/03/2010	17:46:48	55.860908 N	003.203041 W	3.7	295	8	1.1
15/03/2010	17:46:49	55.860916 N	003.203066 W	5.6	320	8	1.1
15/03/2010	17:46:50	55.860925 N	003.203075 W	3.7	320	8	1.1
15/03/2010	17:46:51	55.860933 N	003.203091 W	3.7	285	8	1.1
15/03/2010	17:46:52	55.860941 N	003.203116 W	3.7	285	8	1.1
15/03/2010	17:46:53	55.860950 N	003.203133 W	5.6	310	8	1.1
15/03/2010	17:46:54	55.860958 N	003.203158 W	5.6	280	8	1.1
15/03/2010	17:46:55	55.860958 N	003.203183 W	5.6	270	8	1.1
15/03/2010	17:46:56	55.860958 N	003.203208 W	3.7	260	7	1.1
15/03/2010	17:46:57	55.860958 N	003.203225 W	3.7	315	7	1.1
15/03/2010	17:46:58	55.860975 N	003.203241 W	5.6	330	7	1.1
15/03/2010	17:46:59	55.860983 N	003.203258 W	1.9	285	7	1.1
15/03/2010	17:47:00	55.860983 N	003.203275 W	3.7	295	7	1.1
15/03/2010	17:47:01	55.860991 N	003.203291 W	3.7	290	8	1.1
15/03/2010	17:47:02	55.860991 N	003.203316 W	3.7	270	8	1.1
15/03/2010	17:47:03	55.861000 N	003.203341 W	7.4	275	7	1.1
15/03/2010	17:47:04	55.861000 N	003.203375 W	5.6	275	8	1.1
15/03/2010	17:47:05	55.861000 N	003.203408 W	5.6	285	8	1.1
15/03/2010	17:47:06	55.861008 N	003.203433 W	5.6	270	6	1.3
15/03/2010	17:47:07	55.861008 N	003.203458 W	5.6	285	7	1.2
15/03/2010	17:47:08	55.861016 N	003.203483 W	5.6	300	6	1.3
15/03/2010	17:47:09	55.861016 N	003.203508 W	3.7	260	6	1.3
15/03/2010	17:47:10	55.861016 N	003.203533 W	5.6	265	6	1.3
15/03/2010	17:47:11	55.861016 N	003.203558 W	5.6	250	6	1.3
15/03/2010	17:47:12	55.861008 N	003.203583 W	5.6	250	6	1.4
15/03/2010	17:47:13	55.861008 N	003.203608 W	3.7	255	7	1.2
15/03/2010	17:47:14	55.861000 N	003.203633 W	3.7	225	6	1.3
15/03/2010	17:47:15	55.860991 N	003.203650 W	5.6	215	7	1.2
15/03/2010	17:47:16	55.860975 N	003.203666 W	5.6	210	7	1.2
15/03/2010	17:47:17	55.860958 N	003.203683 W	5.6	220	7	1.1
15/03/2010	17:47:18	55.860958 N	003.203700 W	1.9	250	6	1.2
15/03/2010	17:47:19	55.860950 N	003.203708 W	3.7	250	7	1.1
15/03/2010	17:47:20	55.860941 N	003.203733 W	5.6	225	8	1.1
15/03/2010	17:47:21	55.860933 N	003.203750 W	5.6	205	7	1.1
15/03/2010	17:47:22	55.860916 N	003.203758 W	3.7	230	8	1.1
15/03/2010	17:47:23	55.860908 N	003.203775 W	5.6	220	7	1.1
15/03/2010	17:47:24	55.860900 N	003.203791 W	3.7	215	7	1.1
15/03/2010	17:47:25	55.860891 N	003.203808 W	3.7	225	8	1.1
15/03/2010	17:47:26	55.860883 N	003.203825 W	5.6	235	8	1.1
15/03/2010	17:47:27	55.860875 N	003.203841 W	3.7	240	7	1.1
15/03/2010	17:47:28	55.860866 N	003.203866 W	5.6	245	8	1.1
15/03/2010	17:47:29	55.860866 N	003.203891 W	3.7	275	8	1.1
15/03/2010	17:47:30	55.860866 N	003.203908 W	3.7	260	6	1.2
15/03/2010	17:47:31	55.860858 N	003.203933 W	3.7	250	7	1.1
15/03/2010	17:47:32	55.860858 N	003.203950 W	5.6	230	6	1.2
15/03/2010	17:47:33	55.860850 N	003.203966 W	3.7	240	6	1.2
15/03/2010	17:47:34	55.860841 N	003.203983 W	5.6	225	6	1.2
15/03/2010	17:47:35	55.860833 N	003.204008 W	3.7	260	8	1
15/03/2010	17:47:36	55.860833 N	003.204016 W	1.9	240	7	1.1
15/03/2010	17:47:37	55.860825 N	003.204033 W	7.4	220	8	0.9
15/03/2010	17:47:38	55.860808 N	003.204058 W	5.6	220	7	1.1
15/03/2010	17:47:39	55.860791 N	003.204075 W	5.6	215	7	1.1
15/03/2010	17:47:40	55.860783 N	003.204083 W	1.9	245	7	0.9
15/03/2010	17:47:41	55.860783 N	003.204100 W	3.7	250	6	1.4
15/03/2010	17:47:42	55.860775 N	003.204125 W	5.6	220	6	1.4
15/03/2010	17:47:43	55.860766 N	003.204141 W	5.6	220	6	1.4
15/03/2010	17:47:44	55.860750 N	003.204158 W	3.7	215	6	1.4
15/03/2010	17:47:45	55.860741 N	003.204175 W	7.4	200	6	1.2
15/03/2010	17:47:46	55.860725 N	003.204183 W	5.6	190	7	0.9
15/03/2010	17:47:47	55.860708 N	003.204191 W	5.6	205	6	1.2
15/03/2010	17:47:48	55.860700 N	003.204200 W	5.6	210	5	1.4
15/03/2010	17:47:49	55.860683 N	003.204216 W	3.7	215	5	1.4
15/03/2010	17:47:50	55.860675 N	003.204225 W	5.6	205	6	1.5
15/03/2010	17:47:51	55.860658 N	003.204233 W	5.6	185	6	1.2
15/03/2010	17:47:52	55.860650 N	003.204233 W	3.7	195	6	1.2
15/03/2010	17:47:53	55.860633 N	003.204241 W	3.7	185	5	1.6
15/03/2010	17:47:54	55.860625 N	003.204250 W	3.7	220	5	1.6
15/03/2010	17:47:55	55.860616 N	003.204258 W	5.6	210	5	1.6
15/03/2010	17:47:56	55.860608 N	003.204275 W	3.7	215	5	3.3
15/03/2010	17:47:57	55.860591 N	003.204291 W	1.9	200	6	1.5
15/03/2010	17:47:58	55.860583 N	003.204300 W	7.4	195	6	1.5
15/03/2010	17:47:59	55.860566 N	003.204308 W	5.6	195	6	1.5
15/03/2010	17:48:00	55.860558 N	003.204308 W	3.7	190	6	1.4
15/03/2010	17:48:01	55.860541 N	003.204308 W	5.6	165	6	1.4
15/03/2010	17:48:02	55.860525 N	003.204308 W	5.6	185	5	1.5
15/03/2010	17:48:03	55.860508 N	003.204308 W	3.7	185	6	1.5
15/03/2010	17:48:04	55.860500 N	003.204316 W	5.6	200	6	1
15/03/2010	17:48:05	55.860483 N	003.204316 W	1.9	185	5	3.3
15/03/2010	17:48:06	55.860475 N	003.204325 W	5.6	180	9	0.8
15/03/2010	17:48:07	55.860458 N	003.204325 W	5.6	185	6	1.3
15/03/2010	17:48:08	55.860441 N	003.204325 W	7.4	190	6	1.2
15/03/2010	17:48:09	55.860425 N	003.204341 W	3.7	205	6	1.4
15/03/2010	17:48:10	55.860425 N	003.204350 W	1.9	270	7	1.3
15/03/2010	17:48:11	55.860425 N	003.204366 W	0	185	7	1.1
15/03/2010	17:48:12	55.860408 N	003.204366 W	9.3	190	7	1.1
15/03/2010	17:48:13	55.860383 N	003.204375 W	7.4	190	6	1.4
15/03/2010	17:48:14	55.860366 N	003.204391 W	3.7	230	6	1.4
15/03/2010	17:48:15	55.860358 N	003.204400 W	3.7	210	6	1.4
15/03/2010	17:48:16	55.860350 N	003.204408 W	3.7	215	7	1.2
15/03/2010	17:48:17	55.860341 N	003.204416 W	3.7	210	7	1.1
15/03/2010	17:48:18	55.860325 N	003.204433 W	3.7	210	8	0.9
15/03/2010	17:48:19	55.860316 N	003.204450 W	5.6	220	7	1.1
15/03/2010	17:48:20	55.860300 N	003.204466 W	5.6	210	8	1
15/03/2010	17:48:21	55.860291 N	003.204475 W	3.7	205	7	1.2
15/03/2010	17:48:22	55.860275 N	003.204483 W	1.9	215	8	1
15/03/2010	17:48:23	55.860266 N	003.204491 W	3.7	210	8	1
15/03/2010	17:48:24	55.860258 N	003.204500 W	7.4	210	7	1
15/03/2010	17:48:25	55.860241 N	003.204516 W	3.7	205	6	1.5
15/03/2010	17:48:26	55.860233 N	003.204525 W	3.7	210	8	0.9
15/03/2010	17:48:27	55.860216 N	003.204533 W	5.6	205	8	0.9
15/03/2010	17:48:28	55.860208 N	003.204550 W	5.6	205	8	0.9
15/03/2010	17:48:29	55.860200 N	003.204558 W	1.9	255	7	1.2
15/03/2010	17:48:30	55.860200 N	003.204566 W	1.9	310	9	0.8
15/03/2010	17:48:31	55.860200 N	003.204575 W	0	210	7	1.1
15/03/2010	17:48:32	55.860200 N	003.204575 W	0	165	7	1.1
15/03/2010	17:48:33	55.860191 N	003.204583 W	7.4	190	6	1.5
15/03/2010	17:48:34	55.860166 N	003.204591 W	9.3	190	6	1.2
15/03/2010	17:48:35	55.860150 N	003.204608 W	5.6	220	6	1.5
15/03/2010	17:48:36	55.860141 N	003.204625 W	3.7	210	6	1.5
15/03/2010	17:48:37	55.860141 N	003.204633 W	1.9	235	6	1.5
15/03/2010	17:48:38	55.860133 N	003.204641 W	3.7	200	6	1.5
15/03/2010	17:48:39	55.860125 N	003.204650 W	5.6	200	7	1.1
15/03/2010	17:48:40	55.860108 N	003.204658 W	3.7	195	7	0.9
15/03/2010	17:48:41	55.860100 N	003.204675 W	3.7	235	6	1.4
15/03/2010	17:48:42	55.860091 N	003.204675 W	0	220	6	1.4
15/03/2010	17:48:43	55.860091 N	003.204683 W	0	190	6	1.4
15/03/2010	17:48:44	55.860083 N	003.204691 W	9.3	215	7	0.9
15/03/2010	17:48:45	55.860066 N	003.204708 W	5.6	215	7	0.9
15/03/2010	17:48:46	55.860050 N	003.204725 W	5.6	190	7	1.1
15/03/2010	17:48:47	55.860033 N	003.204716 W	5.6	170	8	0.9
15/03/2010	17:48:48	55.860025 N	003.204725 W	3.7	200	8	0.9
15/03/2010	17:48:49	55.860016 N	003.204725 W	0	180	8	0.9
15/03/2010	17:48:50	55.860008 N	003.204733 W	7.4	200	8	1
15/03/2010	17:48:51	55.859983 N	003.204741 W	7.4	195	8	0.9
15/03/2010	17:48:52	55.859966 N	003.204750 W	5.6	195	7	1.2
15/03/2010	17:48:53	55.859958 N	003.204758 W	1.9	225	6	1.2
15/03/2010	17:48:54	55.859950 N	003.204766 W	3.7	195	7	0.9
15/03/2010	17:48:55	55.859933 N	003.204766 W	5.6	190	6	1.2
15/03/2010	17:48:56	55.859916 N	003.204766 W	5.6	175	8	0.9
15/03/2010	17:48:57	55.859908 N	003.204775 W	5.6	185	6	1.2
15/03/2010	17:48:58	55.859891 N	003.204775 W	3.7	215	6	1.2
15/03/2010	17:48:59	55.859883 N	003.204783 W	1.9	205	6	1.2
15/03/2010	17:49:00	55.859875 N	003.204791 W	5.6	215	7	1
15/03/2010	17:49:01	55.859858 N	003.204808 W	5.6	190	8	1
15/03/2010	17:49:02	55.859841 N	003.204808 W	5.6	190	8	1
15/03/2010	17:49:03	55.859825 N	003.204816 W	5.6	195	8	1
15/03/2010	17:49:04	55.859808 N	003.204825 W	5.6	195	8	1
15/03/2010	17:49:05	55.859800 N	003.204833 W	3.7	210	7	1
15/03/2010	17:49:06	55.859783 N	003.204850 W	3.7	195	7	1
15/03/2010	17:49:07	55.859775 N	003.204858 W	3.7	205	7	1.1
15/03/2010	17:49:08	55.859766 N	003.204866 W	0	210	6	1.5
15/03/2010	17:49:09	55.859758 N	003.204866 W	5.6	200	6	1.5
15/03/2010	17:49:10	55.859741 N	003.204875 W	11.1	190	10	0.7
15/03/2010	17:49:11	55.859716 N	003.204891 W	5.6	195	9	0.8
15/03/2010	17:49:12	55.859708 N	003.204900 W	3.7	215	9	0.8
15/03/2010	17:49:13	55.859691 N	003.204908 W	3.7	190	8	0.9
15/03/2010	17:49:14	55.859683 N	003.204916 W	3.7	210	8	1
15/03/2010	17:49:15	55.859666 N	003.204925 W	3.7	195	10	0.8
15/03/2010	17:49:16	55.859658 N	003.204925 W	5.6	185	10	0.8
15/03/2010	17:49:17	55.859641 N	003.204933 W	3.7	210	10	0.8
15/03/2010	17:49:18	55.859633 N	003.204941 W	3.7	205	10	0.8
15/03/2010	17:49:19	55.859616 N	003.204958 W	5.6	205	9	0.9
15/03/2010	17:49:20	55.859608 N	003.204966 W	5.6	210	10	0.8
15/03/2010	17:49:21	55.859591 N	003.204975 W	3.7	200	10	0.8
15/03/2010	17:49:22	55.859583 N	003.204991 W	3.7	215	10	0.8
15/03/2010	17:49:23	55.859566 N	003.205000 W	3.7	205	10	0.8
15/03/2010	17:49:24	55.859558 N	003.205016 W	3.7	230	10	0.8
15/03/2010	17:49:25	55.859550 N	003.205041 W	3.7	245	9	0.8
15/03/2010	17:49:26	55.859550 N	003.205058 W	3.7	245	7	1.2
15/03/2010	17:49:27	55.859541 N	003.205066 W	3.7	185	7	1
15/03/2010	17:49:28	55.859533 N	003.205066 W	3.7	185	10	0.8
15/03/2010	17:49:29	55.859525 N	003.205066 W	1.9	150	9	0.8
15/03/2010	17:49:30	55.859516 N	003.205066 W	0	115	7	1.8
15/03/2010	17:49:31	55.859516 N	003.205066 W	0	250	6	2.4
15/03/2010	17:49:32	55.859516 N	003.205066 W	0	290	7	1.2
15/03/2010	17:49:33	55.859516 N	003.205066 W	0	80	6	1.5
15/03/2010	17:49:34	55.859508 N	003.205066 W	0	0	6	1.5
15/03/2010	17:49:35	55.859508 N	003.205066 W	0	0	6	1.5
15/03/2010	17:49:36	55.859508 N	003.205066 W	0	0	6	1.5
15/03/2010	17:49:37	55.859500 N	003.205066 W	0	0	9	0.9
15/03/2010	17:49:38	55.859508 N	003.205066 W	0	0	6	1.5
15/03/2010	17:49:39	55.859508 N	003.205066 W	0	0	6	1.5
15/03/2010	17:49:40	55.859508 N	003.205066 W	0	0	6	1.4
15/03/2010	17:49:41	55.859508 N	003.205075 W	0	0	6	1.4
15/03/2010	17:49:42	55.859508 N	003.205075 W	0	0	7	1.3
15/03/2010	17:49:43	55.859508 N	003.205075 W	0	0	7	1.3
15/03/2010	17:49:44	55.859508 N	003.205075 W	0	0	7	1.3
15/03/2010	17:49:45	55.859508 N	003.205075 W	0	0	7	1.3
15/03/2010	17:49:46	55.859508 N	003.205075 W	0	0	7	1.3
15/03/2010	17:49:47	55.859508 N	003.205075 W	0	0	7	1.3
15/03/2010	17:49:48	55.859508 N	003.205075 W	0	0	7	1.3
15/03/2010	17:49:49	55.859508 N	003.205075 W	0	0	7	1.3
15/03/2010	17:49:50	55.859508 N	003.205075 W	0	0	7	1.3
15/03/2010	17:49:51	55.859508 N	003.205075 W	0	0	7	1.3
15/03/2010	17:49:52	55.859508 N	003.205075 W	0	0	9	1
15/03/2010	17:49:53	55.859508 N	003.205075 W	0	0	9	1
15/03/2010	17:49:54	55.859516 N	003.205075 W	0	0	8	1.1
15/03/2010	17:49:55	55.859516 N	003.205075 W	0	0	9	0.9
15/03/2010	17:49:56	55.859516 N	003.205075 W	0	0	7	1.3
15/03/2010	17:49:57	55.859516 N	003.205075 W	0	0	8	1.2
15/03/2010	17:49:58	55.859516 N	003.205083 W	0	0	6	1.3
15/03/2010	17:49:59	55.859516 N	003.205083 W	0	0	6	1.6
15/03/2010	17:50:00	55.859516 N	003.205083 W	0	0	7	1.2
15/03/2010	17:50:01	55.859516 N	003.205083 W	0	0	6	1.6
15/03/2010	17:50:02	55.859516 N	003.205083 W	0	0	6	1.6
15/03/2010	17:50:03	55.859516 N	003.205083 W	0	0	6	1.6
15/03/2010	17:50:04	55.859516 N	003.205083 W	0	0	6	1.6
15/03/2010	17:50:05	55.859516 N	003.205083 W	0	0	8	0.8
15/03/2010	17:50:06	55.859516 N	003.205083 W	0	0	8	1
15/03/2010	17:50:07	55.859516 N	003.205091 W	0	0	8	1
15/03/2010	17:50:08	55.859516 N	003.205091 W	0	0	8	1
15/03/2010	17:50:09	55.859516 N	003.205091 W	0	0	7	1.2
15/03/2010	17:50:10	55.859516 N	003.205091 W	0	0	7	1.2
15/03/2010	17:50:11	55.859516 N	003.205091 W	0	0	6	1.2
15/03/2010	17:50:12	55.859525 N	003.205091 W	1.9	5	8	0.8
15/03/2010	17:50:13	55.859525 N	003.205091 W	0	15	6	1.2
15/03/2010	17:50:14	55.859525 N	003.205091 W	0	45	7	1.1
15/03/2010	17:50:15	55.859525 N	003.205116 W	0	0	7	1.1
15/03/2010	17:50:16	55.859525 N	003.205116 W	0	0	8	1
15/03/2010	17:50:17	55.859533 N	003.205116 W	0	0	8	1
15/03/2010	17:50:18	55.859533 N	003.205116 W	0	0	8	0.8
15/03/2010	17:50:19	55.859525 N	003.205125 W	0	0	8	0.8
15/03/2010	17:50:20	55.859525 N	003.205133 W	0	0	8	0.8
15/03/2010	17:50:21	55.859525 N	003.205133 W	0	0	9	0.8
15/03/2010	17:50:22	55.859525 N	003.205133 W	0	0	8	1
15/03/2010	17:50:23	55.859525 N	003.205133 W	0	0	7	1.2
15/03/2010	17:50:24	55.859525 N	003.205133 W	0	0	7	1.2
15/03/2010	17:50:25	55.859525 N	003.205133 W	0	0	7	1.2
15/03/2010	17:50:26	55.859525 N	003.205133 W	0	0	7	1.2
15/03/2010	17:50:27	55.859525 N	003.205133 W	0	0	8	1.1
15/03/2010	17:50:28	55.859525 N	003.205133 W	0	0	9	1
15/03/2010	17:50:29	55.859525 N	003.205125 W	0	0	9	1
15/03/2010	17:50:30	55.859533 N	003.205125 W	0	0	7	1.4
15/03/2010	17:50:31	55.859533 N	003.205125 W	0	0	9	0.8
15/03/2010	17:50:32	55.859533 N	003.205125 W	0	0	8	1.1
15/03/2010	17:50:33	55.859533 N	003.205125 W	0	0	7	1.2
15/03/2010	17:50:34	55.859533 N	003.205125 W	0	0	8	1.1
15/03/2010	17:50:35	55.859533 N	003.205125 W	0	0	5	1.4
15/03/2010	17:50:36	55.859533 N	003.205125 W	0	0	6	1.2
15/03/2010	17:50:37	55.859533 N	003.205125 W	0	0	7	1.2
15/03/2010	17:50:38	55.859533 N	003.205125 W	0	0	6	1.3
15/03/2010	17:50:39	55.859533 N	003.205125 W	0	0	6	1.3
15/03/2010	17:50:40	55.859533 N	003.205125 W	0	0	9	0.9
15/03/2010	17:50:41	55.859541 N	003.205116 W	3.7	0	11	0.7
15/03/2010	17:50:42	55.859550 N	003.205116 W	1.9	15	11	0.7
15/03/2010	17:50:43	55.859558 N	003.205125 W	0	285	10	0.8
15/03/2010	17:50:44	55.859550 N	003.205133 W	3.7	230	9	0.8
15/03/2010	17:50:45	55.859533 N	003.205158 W	9.3	220	8	1.1
15/03/2010	17:50:46	55.859500 N	003.205191 W	16.7	205	8	1
15/03/2010	17:50:47	55.859458 N	003.205233 W	16.7	205	9	0.8
15/03/2010	17:50:48	55.859425 N	003.205266 W	11.1	215	10	0.8
15/03/2010	17:50:49	55.859408 N	003.205291 W	5.6	260	10	0.8
15/03/2010	17:50:50	55.859408 N	003.205316 W	1.9	290	9	0.8
15/03/2010	17:50:51	55.859416 N	003.205316 W	0	50	9	0.8
15/03/2010	17:50:52	55.859416 N	003.205316 W	0	350	9	0.9
15/03/2010	17:50:53	55.859416 N	003.205316 W	0	330	10	0.8
15/03/2010	17:50:54	55.859416 N	003.205316 W	1.9	350	11	0.7
15/03/2010	17:50:55	55.859425 N	003.205316 W	1.9	350	10	0.8
15/03/2010	17:50:56	55.859425 N	003.205325 W	1.9	245	6	1.1
15/03/2010	17:50:57	55.859416 N	003.205350 W	9.3	230	9	0.8
15/03/2010	17:50:58	55.859400 N	003.205383 W	7.4	235	10	0.7
15/03/2010	17:50:59	55.859391 N	003.205408 W	3.7	240	9	0.8
15/03/2010	17:51:00	55.859383 N	003.205408 W	0	125	7	1.4
15/03/2010	17:51:01	55.859375 N	003.205400 W	7.4	180	6	1.2
15/03/2010	17:51:02	55.859366 N	003.205416 W	5.6	255	5	1.5
15/03/2010	17:51:03	55.859350 N	003.205441 W	11.1	205	7	1.2
15/03/2010	17:51:04	55.859325 N	003.205441 W	5.6	150	7	1.3
15/03/2010	17:51:05	55.859308 N	003.205433 W	1.9	160	10	0.9
15/03/2010	17:51:06	55.859308 N	003.205425 W	0	30	10	0.8
15/03/2010	17:51:07	55.859300 N	003.205425 W	0	180	11	0.8
15/03/2010	17:51:08	55.859300 N	003.205433 W	1.9	210	11	0.8
15/03/2010	17:51:09	55.859291 N	003.205433 W	1.9	215	7	1.1
15/03/2010	17:51:10	55.859283 N	003.205458 W	7.4	245	8	1.1
15/03/2010	17:51:11	55.859275 N	003.205466 W	1.9	210	8	1.1
15/03/2010	17:51:12	55.859266 N	003.205483 W	5.6	210	8	1.1
15/03/2010	17:51:13	55.859241 N	003.205491 W	9.3	200	9	0.9
15/03/2010	17:51:14	55.859216 N	003.205516 W	13	205	9	0.9
15/03/2010	17:51:15	55.859175 N	003.205550 W	16.7	210	9	0.9
15/03/2010	17:51:16	55.859133 N	003.205583 W	18.5	200	8	1
15/03/2010	17:51:17	55.859083 N	003.205616 W	18.5	200	8	1
15/03/2010	17:51:18	55.859041 N	003.205641 W	16.7	205	8	1
15/03/2010	17:51:19	55.859008 N	003.205675 W	14.8	205	10	0.8
15/03/2010	17:51:20	55.858975 N	003.205708 W	14.8	210	10	0.8
15/03/2010	17:51:21	55.858950 N	003.205741 W	7.4	235	10	0.8
15/03/2010	17:51:22	55.858941 N	003.205758 W	0	15	12	0.7
15/03/2010	17:51:23	55.858950 N	003.205758 W	0	65	11	0.7
15/03/2010	17:51:24	55.858950 N	003.205741 W	0	0	10	0.8
15/03/2010	17:51:25	55.858950 N	003.205733 W	0	0	9	0.9
15/03/2010	17:51:26	55.858958 N	003.205741 W	0	0	9	0.9
15/03/2010	17:51:27	55.858966 N	003.205750 W	0	0	9	0.9
15/03/2010	17:51:28	55.858966 N	003.205750 W	0	0	10	0.8
15/03/2010	17:51:29	55.858966 N	003.205758 W	0	0	9	0.9
15/03/2010	17:51:30	55.858975 N	003.205758 W	0	0	9	0.9
15/03/2010	17:51:31	55.858975 N	003.205766 W	0	0	9	0.9
15/03/2010	17:51:32	55.858975 N	003.205766 W	0	0	9	0.9
15/03/2010	17:51:33	55.858975 N	003.205766 W	0	0	10	0.8
15/03/2010	17:51:34	55.858975 N	003.205766 W	0	0	10	0.8
15/03/2010	17:51:35	55.858975 N	003.205766 W	0	0	10	0.8
15/03/2010	17:51:36	55.858966 N	003.205766 W	0	0	10	0.8
15/03/2010	17:51:37	55.858966 N	003.205766 W	0	0	10	0.8
15/03/2010	17:51:38	55.858966 N	003.205766 W	0	300	11	0.7
15/03/2010	17:51:39	55.858975 N	003.205775 W	1.9	295	6	1.3
15/03/2010	17:51:40	55.858958 N	003.205791 W	11.1	220	7	1
15/03/2010	17:51:41	55.858933 N	003.205833 W	16.7	225	8	0.9
15/03/2010	17:51:42	55.858900 N	003.205891 W	16.7	230	8	0.9
15/03/2010	17:51:43	55.858875 N	003.205958 W	14.8	245	9	0.8
15/03/2010	17:51:44	55.858858 N	003.206016 W	13	255	9	0.8
15/03/2010	17:51:45	55.858858 N	003.206058 W	5.6	260	8	0.9
15/03/2010	17:51:46	55.858858 N	003.206066 W	0	135	7	1.1
15/03/2010	17:51:47	55.858858 N	003.206066 W	0	300	6	1.3
15/03/2010	17:51:48	55.858858 N	003.206025 W	0	0	6	1.2
15/03/2010	17:51:49	55.858866 N	003.206016 W	0	0	6	1.2
15/03/2010	17:51:50	55.858875 N	003.206016 W	0	0	7	1.1
15/03/2010	17:51:51	55.858875 N	003.206016 W	0	0	7	1.1
15/03/2010	17:51:52	55.858875 N	003.206008 W	0	0	7	1.1
15/03/2010	17:51:53	55.858875 N	003.206008 W	0	0	8	0.9
15/03/2010	17:51:54	55.858866 N	003.206008 W	0	0	9	0.8
15/03/2010	17:51:55	55.858866 N	003.206016 W	0	0	6	1.4
15/03/2010	17:51:56	55.858858 N	003.206025 W	1.9	225	7	1.1
15/03/2010	17:51:57	55.858858 N	003.206041 W	1.9	295	8	1.1
15/03/2010	17:51:58	55.858858 N	003.206058 W	3.7	230	8	1.3
15/03/2010	17:51:59	55.858833 N	003.206066 W	11.1	175	8	1.3
15/03/2010	17:52:00	55.858800 N	003.206075 W	13	190	8	1
15/03/2010	17:52:01	55.858758 N	003.206075 W	13	165	11	0.7
15/03/2010	17:52:02	55.858741 N	003.206041 W	9.3	105	10	0.7
15/03/2010	17:52:03	55.858733 N	003.206000 W	9.3	95	9	0.9
15/03/2010	17:52:04	55.858725 N	003.205950 W	11.1	105	9	0.9
15/03/2010	17:52:05	55.858716 N	003.205900 W	13	120	11	0.7
15/03/2010	17:52:06	55.858691 N	003.205850 W	13	135	11	0.7
15/03/2010	17:52:07	55.858658 N	003.205825 W	11.1	155	12	0.7
15/03/2010	17:52:08	55.858650 N	003.205816 W	1.9	35	12	0.7
15/03/2010	17:52:09	55.858650 N	003.205816 W	0	45	12	0.7
15/03/2010	17:52:10	55.858650 N	003.205816 W	0	20	11	0.7
15/03/2010	17:52:11	55.858658 N	003.205858 W	0	0	10	0.7
15/03/2010	17:52:12	55.858666 N	003.205850 W	3.7	35	11	0.7
15/03/2010	17:52:13	55.858675 N	003.205833 W	7.4	40	10	0.7
15/03/2010	17:52:14	55.858691 N	003.205808 W	7.4	30	9	0.8
15/03/2010	17:52:15	55.858708 N	003.205791 W	3.7	60	8	0.9
15/03/2010	17:52:16	55.858708 N	003.205775 W	0	115	8	0.9
15/03/2010	17:52:17	55.858708 N	003.205775 W	0	195	10	0.8
15/03/2010	17:52:18	55.858691 N	003.205783 W	0	0	10	0.8
15/03/2010	17:52:19	55.858683 N	003.205766 W	3.7	120	7	1.1
15/03/2010	17:52:20	55.858675 N	003.205741 W	7.4	120	7	1.4
15/03/2010	17:52:21	55.858658 N	003.205691 W	13	130	6	1.6
15/03/2010	17:52:22	55.858625 N	003.205633 W	16.7	135	8	0.9
15/03/2010	17:52:23	55.858591 N	003.205591 W	16.7	150	8	0.9
15/03/2010	17:52:24	55.858558 N	003.205558 W	16.7	155	7	1.1
15/03/2010	17:52:25	55.858516 N	003.205533 W	14.8	160	6	2.4
15/03/2010	17:52:26	55.858475 N	003.205508 W	11.1	160	6	1.1
15/03/2010	17:52:27	55.858458 N	003.205500 W	5.6	130	8	0.8
15/03/2010	17:52:28	55.858458 N	003.205491 W	0	235	8	1.1
15/03/2010	17:52:29	55.858458 N	003.205491 W	0	300	8	1.9
15/03/2010	17:52:30	55.858466 N	003.205500 W	1.9	0	8	1.9
15/03/2010	17:52:31	55.858466 N	003.205500 W	1.9	35	7	2
15/03/2010	17:52:32	55.858475 N	003.205491 W	1.9	100	6	2
15/03/2010	17:52:33	55.858458 N	003.205475 W	9.3	145	7	0.9
15/03/2010	17:52:34	55.858466 N	003.205441 W	13	55	8	0.9
15/03/2010	17:52:35	55.858491 N	003.205400 W	16.7	35	11	0.7
15/03/2010	17:52:36	55.858533 N	003.205366 W	16.7	20	9	0.8
15/03/2010	17:52:37	55.858575 N	003.205341 W	13	20	10	0.7
15/03/2010	17:52:38	55.858600 N	003.205325 W	9.3	25	11	0.7
15/03/2010	17:52:39	55.858608 N	003.205308 W	3.7	115	11	0.7
15/03/2010	17:52:40	55.858600 N	003.205291 W	7.4	110	10	0.8
15/03/2010	17:52:41	55.858591 N	003.205250 W	11.1	110	10	0.7
15/03/2010	17:52:42	55.858583 N	003.205208 W	9.3	125	11	0.7
15/03/2010	17:52:43	55.858575 N	003.205183 W	1.9	130	9	0.8
15/03/2010	17:52:44	55.858575 N	003.205175 W	0	10	11	0.7
15/03/2010	17:52:45	55.858575 N	003.205183 W	0	310	10	0.7
15/03/2010	17:52:46	55.858575 N	003.205200 W	0	0	10	0.7
15/03/2010	17:52:47	55.858575 N	003.205208 W	0	0	11	0.7
15/03/2010	17:52:48	55.858566 N	003.205191 W	3.7	125	11	0.7
15/03/2010	17:52:49	55.858558 N	003.205166 W	9.3	145	8	0.8
15/03/2010	17:52:50	55.858533 N	003.205141 W	11.1	140	5	1.6
15/03/2010	17:52:51	55.858508 N	003.205083 W	16.7	130	5	1.6
15/03/2010	17:52:52	55.858475 N	003.205016 W	16.7	130	5	1.6
15/03/2010	17:52:53	55.858441 N	003.204950 W	18.5	135	8	1
15/03/2010	17:52:54	55.858408 N	003.204891 W	18.5	135	6	1.2
15/03/2010	17:52:55	55.858366 N	003.204833 W	18.5	140	6	2.4
15/03/2010	17:52:56	55.858341 N	003.204775 W	14.8	130	6	1.2
15/03/2010	17:52:57	55.858316 N	003.204725 W	13	125	6	1.3
15/03/2010	17:52:58	55.858291 N	003.204675 W	13	135	7	1.1
15/03/2010	17:52:59	55.858258 N	003.204625 W	14.8	130	9	0.8
15/03/2010	17:53:00	55.858241 N	003.204566 W	14.8	125	9	0.8
15/03/2010	17:53:01	55.858216 N	003.204516 W	13	130	8	0.9
15/03/2010	17:53:02	55.858200 N	003.204483 W	3.7	125	7	0.9
15/03/2010	17:53:03	55.858200 N	003.204475 W	0	10	6	1
15/03/2010	17:53:04	55.858208 N	003.204475 W	0	345	8	0.9
15/03/2010	17:53:05	55.858216 N	003.204458 W	0	0	7	1.2
15/03/2010	17:53:06	55.858216 N	003.204466 W	0	220	7	0.9
15/03/2010	17:53:07	55.858216 N	003.204475 W	0	275	5	1.2
15/03/2010	17:53:08	55.858216 N	003.204475 W	1.9	215	7	1.1
15/03/2010	17:53:09	55.858208 N	003.204475 W	0	155	7	1.1
15/03/2010	17:53:10	55.858208 N	003.204475 W	0	100	6	1.5
15/03/2010	17:53:11	55.858208 N	003.204466 W	1.9	35	6	1.2
15/03/2010	17:53:12	55.858216 N	003.204466 W	1.9	15	7	1.1
15/03/2010	17:53:13	55.858216 N	003.204466 W	0	340	5	1.3
15/03/2010	17:53:14	55.858216 N	003.204466 W	1.9	310	6	1.2
15/03/2010	17:53:15	55.858233 N	003.204475 W	7.4	5	6	1.2
15/03/2010	17:53:16	55.858250 N	003.204483 W	5.6	340	6	1.2
15/03/2010	17:53:17	55.858266 N	003.204483 W	3.7	350	6	2.6
15/03/2010	17:53:18	55.858283 N	003.204475 W	14.8	20	7	1
15/03/2010	17:53:19	55.858316 N	003.204450 W	11.1	45	9	0.8
15/03/2010	17:53:20	55.858333 N	003.204416 W	11.1	55	8	1.1
15/03/2010	17:53:21	55.858333 N	003.204358 W	13	100	9	0.9
15/03/2010	17:53:22	55.858316 N	003.204308 W	13	135	9	0.9
15/03/2010	17:53:23	55.858283 N	003.204266 W	14.8	150	6	2.4
15/03/2010	17:53:24	55.858241 N	003.204241 W	13	165	7	2.1
15/03/2010	17:53:25	55.858200 N	003.204225 W	18.5	170	7	2.3
15/03/2010	17:53:26	55.858175 N	003.204208 W	5.6	145	6	2.3
15/03/2010	17:53:27	55.858175 N	003.204191 W	5.6	90	6	2.4
15/03/2010	17:53:28	55.858183 N	003.204158 W	9.3	55	7	1.1
15/03/2010	17:53:29	55.858191 N	003.204116 W	9.3	60	8	0.8
15/03/2010	17:53:30	55.858208 N	003.204075 W	11.1	60	7	1.2
15/03/2010	17:53:31	55.858225 N	003.204033 W	11.1	70	6	1.2
15/03/2010	17:53:32	55.858225 N	003.203983 W	11.1	85	6	2
15/03/2010	17:53:33	55.858233 N	003.203941 W	7.4	110	6	2.1
15/03/2010	17:53:34	55.858225 N	003.203925 W	5.6	175	7	1.9
15/03/2010	17:53:35	55.858216 N	003.203925 W	3.7	185	7	2
15/03/2010	17:53:36	55.858216 N	003.203925 W	1.9	325	8	1.9
15/03/2010	17:53:37	55.858225 N	003.203933 W	3.7	0	6	2.6
15/03/2010	17:53:38	55.858250 N	003.203933 W	13	0	6	1.3
15/03/2010	17:53:39	55.858283 N	003.203925 W	13	10	5	1.4
15/03/2010	17:53:40	55.858325 N	003.203916 W	11.1	10	9	0.8
15/03/2010	17:53:41	55.858341 N	003.203925 W	1.9	340	10	0.7
15/03/2010	17:53:42	55.858350 N	003.203925 W	0	350	10	0.7
15/03/2010	17:53:43	55.858350 N	003.203933 W	0	100	9	0.9
15/03/2010	17:53:44	55.858350 N	003.203925 W	0	40	9	0.9
15/03/2010	17:53:45	55.858358 N	003.203925 W	3.7	50	9	0.9
15/03/2010	17:53:46	55.858366 N	003.203900 W	9.3	45	8	1
15/03/2010	17:53:47	55.858391 N	003.203858 W	13	45	9	0.9
15/03/2010	17:53:48	55.858408 N	003.203816 W	11.1	50	8	1.1
15/03/2010	17:53:49	55.858425 N	003.203800 W	1.9	45	9	0.8
15/03/2010	17:53:50	55.858425 N	003.203791 W	1.9	45	10	0.7
15/03/2010	17:53:51	55.858433 N	003.203791 W	1.9	40	10	0.7
15/03/2010	17:53:52	55.858441 N	003.203783 W	5.6	25	10	0.7
15/03/2010	17:53:53	55.858458 N	003.203766 W	7.4	35	10	0.9
15/03/2010	17:53:54	55.858475 N	003.203750 W	5.6	40	10	0.9
15/03/2010	17:53:55	55.858483 N	003.203733 W	3.7	50	9	0.9
15/03/2010	17:53:56	55.858483 N	003.203725 W	0	270	10	0.9
15/03/2010	17:53:57	55.858483 N	003.203725 W	0	75	10	0.9
15/03/2010	17:53:58	55.858491 N	003.203725 W	0	0	10	0.9
15/03/2010	17:53:59	55.858491 N	003.203725 W	0	0	10	0.9
15/03/2010	17:54:00	55.858500 N	003.203716 W	3.7	25	9	0.9
15/03/2010	17:54:01	55.858525 N	003.203691 W	14.8	40	9	0.9
15/03/2010	17:54:02	55.858550 N	003.203650 W	13	45	10	0.9
15/03/2010	17:54:03	55.858566 N	003.203608 W	7.4	55	11	0.7
15/03/2010	17:54:04	55.858575 N	003.203600 W	1.9	30	9	0.9
15/03/2010	17:54:05	55.858575 N	003.203591 W	0	80	10	0.9
15/03/2010	17:54:06	55.858575 N	003.203591 W	0	355	10	0.9
15/03/2010	17:54:07	55.858575 N	003.203583 W	0	0	10	0.9
15/03/2010	17:54:08	55.858575 N	003.203583 W	0	0	10	0.9
15/03/2010	17:54:09	55.858591 N	003.203558 W	7.4	35	9	1
15/03/2010	17:54:10	55.858616 N	003.203533 W	13	30	10	0.9
15/03/2010	17:54:11	55.858641 N	003.203500 W	11.1	35	10	0.9
15/03/2010	17:54:12	55.858658 N	003.203475 W	5.6	45	10	0.9
15/03/2010	17:54:13	55.858666 N	003.203458 W	1.9	50	11	0.7
15/03/2010	17:54:14	55.858666 N	003.203458 W	0	60	11	0.7
15/03/2010	17:54:15	55.858666 N	003.203458 W	0	45	11	0.7
15/03/2010	17:54:16	55.858658 N	003.203483 W	0	0	9	1.1
15/03/2010	17:54:17	55.858658 N	003.203483 W	0	0	9	1.1
15/03/2010	17:54:18	55.858658 N	003.203483 W	0	0	9	1.1
15/03/2010	17:54:19	55.858658 N	003.203483 W	0	0	10	0.9
15/03/2010	17:54:20	55.858658 N	003.203483 W	0	0	10	0.9
15/03/2010	17:54:21	55.858658 N	003.203483 W	0	0	11	0.7
15/03/2010	17:54:22	55.858658 N	003.203475 W	1.9	50	10	0.9
15/03/2010	17:54:23	55.858666 N	003.203466 W	1.9	35	9	0.9
15/03/2010	17:54:24	55.858666 N	003.203458 W	3.7	95	6	1.2
15/03/2010	17:54:25	55.858658 N	003.203433 W	5.6	110	9	1.1
15/03/2010	17:54:26	55.858658 N	003.203416 W	5.6	30	7	1
15/03/2010	17:54:27	55.858675 N	003.203400 W	3.7	40	7	1
15/03/2010	17:54:28	55.858691 N	003.203391 W	5.6	30	8	1.1
15/03/2010	17:54:29	55.858716 N	003.203358 W	14.8	30	8	1.1
15/03/2010	17:54:30	55.858741 N	003.203325 W	11.1	45	8	0.8
15/03/2010	17:54:31	55.858766 N	003.203283 W	11.1	45	6	1.5
15/03/2010	17:54:32	55.858800 N	003.203258 W	13	15	5	1.9
15/03/2010	17:54:33	55.858800 N	003.203250 W	5.6	180	8	1
15/03/2010	17:54:34	55.858791 N	003.203258 W	3.7	280	9	0.9
15/03/2010	17:54:35	55.858800 N	003.203275 W	1.9	300	7	1
15/03/2010	17:54:36	55.858808 N	003.203266 W	5.6	40	6	1.2
15/03/2010	17:54:37	55.858825 N	003.203241 W	11.1	30	10	0.8
15/03/2010	17:54:38	55.858850 N	003.203216 W	9.3	35	9	0.9
15/03/2010	17:54:39	55.858866 N	003.203191 W	7.4	50	9	0.9
15/03/2010	17:54:40	55.858883 N	003.203158 W	5.6	50	9	0.8
15/03/2010	17:54:41	55.858891 N	003.203141 W	3.7	40	7	1.2
15/03/2010	17:54:42	55.858900 N	003.203133 W	1.9	60	8	0.9
15/03/2010	17:54:43	55.858908 N	003.203125 W	5.6	335	10	0.8
15/03/2010	17:54:44	55.858916 N	003.203133 W	1.9	350	7	1
15/03/2010	17:54:45	55.858925 N	003.203125 W	1.9	100	9	0.9
15/03/2010	17:54:46	55.858925 N	003.203116 W	3.7	40	10	0.7
15/03/2010	17:54:47	55.858933 N	003.203100 W	7.4	25	10	0.7
15/03/2010	17:54:48	55.858958 N	003.203075 W	13	30	8	0.9
15/03/2010	17:54:49	55.858983 N	003.203041 W	11.1	30	7	1.1
15/03/2010	17:54:50	55.859016 N	003.203016 W	11.1	25	9	0.9
15/03/2010	17:54:51	55.859041 N	003.203008 W	9.3	0	7	1.2
15/03/2010	17:54:52	55.859058 N	003.203008 W	1.9	15	8	1
15/03/2010	17:54:53	55.859066 N	003.203000 W	1.9	90	8	1
15/03/2010	17:54:54	55.859058 N	003.202975 W	5.6	125	8	1
15/03/2010	17:54:55	55.859050 N	003.202958 W	5.6	110	9	0.9
15/03/2010	17:54:56	55.859050 N	003.202925 W	7.4	55	9	0.9
15/03/2010	17:54:57	55.859066 N	003.202900 W	7.4	30	10	0.9
15/03/2010	17:54:58	55.859083 N	003.202891 W	5.6	340	9	0.9
15/03/2010	17:54:59	55.859100 N	003.202891 W	5.6	10	10	0.8
15/03/2010	17:55:00	55.859116 N	003.202883 W	5.6	30	8	1
15/03/2010	17:55:01	55.859125 N	003.202866 W	5.6	70	8	1
15/03/2010	17:55:02	55.859133 N	003.202841 W	7.4	55	10	0.7
15/03/2010	17:55:03	55.859150 N	003.202816 W	5.6	15	10	0.7
15/03/2010	17:55:04	55.859166 N	003.202808 W	7.4	25	12	0.7
15/03/2010	17:55:05	55.859183 N	003.202783 W	7.4	55	11	0.7
15/03/2010	17:55:06	55.859200 N	003.202750 W	7.4	55	11	0.8
15/03/2010	17:55:07	55.859216 N	003.202716 W	7.4	40	11	0.8
15/03/2010	17:55:08	55.859225 N	003.202708 W	1.9	10	9	0.9
15/03/2010	17:55:09	55.859233 N	003.202708 W	0	335	9	0.8
15/03/2010	17:55:10	55.859233 N	003.202708 W	0	295	9	1
15/03/2010	17:55:11	55.859216 N	003.202708 W	0	0	12	0.7
15/03/2010	17:55:12	55.859225 N	003.202708 W	0	0	11	0.7
15/03/2010	17:55:13	55.859233 N	003.202708 W	3.7	0	11	0.7
15/03/2010	17:55:14	55.859250 N	003.202691 W	9.3	45	11	0.7
15/03/2010	17:55:15	55.859275 N	003.202666 W	11.1	35	11	0.7
15/03/2010	17:55:16	55.859300 N	003.202650 W	11.1	5	11	0.7
15/03/2010	17:55:17	55.859325 N	003.202641 W	9.3	15	11	0.7
15/03/2010	17:55:18	55.859350 N	003.202616 W	7.4	45	10	0.7
15/03/2010	17:55:19	55.859358 N	003.202583 W	7.4	55	10	0.7
15/03/2010	17:55:20	55.859375 N	003.202558 W	5.6	45	10	0.7
15/03/2010	17:55:21	55.859383 N	003.202550 W	3.7	5	10	0.7
15/03/2010	17:55:22	55.859400 N	003.202541 W	5.6	20	10	0.7
15/03/2010	17:55:23	55.859416 N	003.202533 W	7.4	20	11	0.7
15/03/2010	17:55:24	55.859433 N	003.202508 W	5.6	55	10	0.7
15/03/2010	17:55:25	55.859433 N	003.202491 W	3.7	135	9	0.8
15/03/2010	17:55:26	55.859425 N	003.202483 W	3.7	160	9	0.8
15/03/2010	17:55:27	55.859425 N	003.202483 W	1.9	345	9	0.8
15/03/2010	17:55:28	55.859433 N	003.202491 W	7.4	350	8	1.1
15/03/2010	17:55:29	55.859458 N	003.202491 W	5.6	5	9	0.9
15/03/2010	17:55:30	55.859475 N	003.202491 W	7.4	20	8	0.8
15/03/2010	17:55:31	55.859500 N	003.202475 W	11.1	25	9	0.8
15/03/2010	17:55:32	55.859525 N	003.202441 W	13	30	12	0.7
15/03/2010	17:55:33	55.859558 N	003.202408 W	13	25	12	0.7
15/03/2010	17:55:34	55.859583 N	003.202383 W	11.1	20	12	0.7
15/03/2010	17:55:35	55.859616 N	003.202366 W	11.1	15	11	0.7
15/03/2010	17:55:36	55.859641 N	003.202350 W	9.3	25	11	0.7
15/03/2010	17:55:37	55.859666 N	003.202333 W	9.3	15	12	0.7
15/03/2010	17:55:38	55.859691 N	003.202325 W	11.1	355	11	0.7
15/03/2010	17:55:39	55.859716 N	003.202333 W	9.3	345	9	1
15/03/2010	17:55:40	55.859725 N	003.202341 W	0	290	9	0.9
15/03/2010	17:55:41	55.859725 N	003.202350 W	0	270	10	0.8
15/03/2010	17:55:42	55.859700 N	003.202350 W	0	0	8	1
15/03/2010	17:55:43	55.859700 N	003.202358 W	0	0	7	1.1
15/03/2010	17:55:44	55.859708 N	003.202366 W	0	0	9	0.8
15/03/2010	17:55:45	55.859700 N	003.202358 W	1.9	115	9	0.8
15/03/2010	17:55:46	55.859700 N	003.202333 W	9.3	90	9	0.8
15/03/2010	17:55:47	55.859700 N	003.202283 W	11.1	70	10	0.7
15/03/2010	17:55:48	55.859716 N	003.202225 W	13	75	10	0.7
15/03/2010	17:55:49	55.859725 N	003.202158 W	13	60	10	0.7
15/03/2010	17:55:50	55.859750 N	003.202108 W	13	55	10	0.7
15/03/2010	17:55:51	55.859766 N	003.202058 W	11.1	50	9	0.9
15/03/2010	17:55:52	55.859783 N	003.202025 W	7.4	35	9	1
15/03/2010	17:55:53	55.859800 N	003.202008 W	5.6	35	11	0.8
15/03/2010	17:55:54	55.859808 N	003.201991 W	5.6	35	12	0.7
15/03/2010	17:55:55	55.859825 N	003.201975 W	3.7	40	10	0.9
15/03/2010	17:55:56	55.859833 N	003.201958 W	1.9	30	10	0.8
15/03/2010	17:55:57	55.859841 N	003.201950 W	3.7	30	10	0.9
15/03/2010	17:55:58	55.859850 N	003.201941 W	3.7	30	10	0.8
15/03/2010	17:55:59	55.859858 N	003.201933 W	1.9	30	11	0.8
15/03/2010	17:56:00	55.859858 N	003.201933 W	1.9	330	11	0.7
15/03/2010	17:56:01	55.859866 N	003.201933 W	1.9	345	11	0.7
15/03/2010	17:56:02	55.859875 N	003.201933 W	3.7	55	12	0.7
15/03/2010	17:56:03	55.859875 N	003.201916 W	3.7	65	12	0.7
15/03/2010	17:56:04	55.859883 N	003.201900 W	1.9	60	8	0.8
15/03/2010	17:56:05	55.859883 N	003.201900 W	0	205	9	1
15/03/2010	17:56:06	55.859875 N	003.201900 W	0	245	10	0.9
15/03/2010	17:56:07	55.859875 N	003.201908 W	0	285	10	0.9
15/03/2010	17:56:08	55.859875 N	003.201908 W	1.9	340	9	0.8
15/03/2010	17:56:09	55.859883 N	003.201908 W	5.6	0	8	1
15/03/2010	17:56:10	55.859900 N	003.201908 W	7.4	5	10	0.8
15/03/2010	17:56:11	55.859925 N	003.201908 W	7.4	345	8	1
15/03/2010	17:56:12	55.859933 N	003.201925 W	3.7	335	10	0.8
15/03/2010	17:56:13	55.859950 N	003.201916 W	5.6	25	10	0.8
15/03/2010	17:56:14	55.859966 N	003.201891 W	9.3	35	9	0.8
15/03/2010	17:56:15	55.859983 N	003.201866 W	11.1	35	9	0.8
15/03/2010	17:56:16	55.860016 N	003.201833 W	13	30	11	0.7
15/03/2010	17:56:17	55.860050 N	003.201808 W	13	25	10	0.7
15/03/2010	17:56:18	55.860075 N	003.201775 W	11.1	40	11	0.7
15/03/2010	17:56:19	55.860100 N	003.201741 W	9.3	35	10	0.8
15/03/2010	17:56:20	55.860116 N	003.201708 W	7.4	60	10	0.8
15/03/2010	17:56:21	55.860116 N	003.201675 W	5.6	110	10	0.7
15/03/2010	17:56:22	55.860108 N	003.201650 W	5.6	115	9	0.8
15/03/2010	17:56:23	55.860100 N	003.201625 W	3.7	100	9	0.8
15/03/2010	17:56:24	55.860100 N	003.201616 W	0	285	10	0.8
15/03/2010	17:56:25	55.860100 N	003.201616 W	0	235	11	0.7
15/03/2010	17:56:26	55.860100 N	003.201616 W	3.7	20	9	0.9
15/03/2010	17:56:27	55.860116 N	003.201600 W	5.6	35	10	0.8
15/03/2010	17:56:28	55.860133 N	003.201591 W	5.6	25	10	0.9
15/03/2010	17:56:29	55.860150 N	003.201583 W	7.4	5	10	0.9
15/03/2010	17:56:30	55.860166 N	003.201583 W	7.4	0	9	0.9
15/03/2010	17:56:31	55.860191 N	003.201575 W	9.3	15	9	0.9
15/03/2010	17:56:32	55.860216 N	003.201566 W	9.3	15	8	1
15/03/2010	17:56:33	55.860241 N	003.201550 W	9.3	25	8	1
15/03/2010	17:56:34	55.860266 N	003.201525 W	11.1	40	7	1.1
15/03/2010	17:56:35	55.860283 N	003.201491 W	7.4	50	6	1.6
15/03/2010	17:56:36	55.860291 N	003.201483 W	0	245	6	1.6
15/03/2010	17:56:37	55.860300 N	003.201483 W	3.7	45	6	1.6
15/03/2010	17:56:38	55.860308 N	003.201466 W	5.6	65	7	1
15/03/2010	17:56:39	55.860316 N	003.201441 W	5.6	45	6	1.6
15/03/2010	17:56:40	55.860316 N	003.201425 W	3.7	95	7	1
15/03/2010	17:56:41	55.860325 N	003.201416 W	1.9	75	6	1.6
15/03/2010	17:56:42	55.860325 N	003.201400 W	5.6	95	7	1
15/03/2010	17:56:43	55.860325 N	003.201366 W	5.6	80	8	0.8
15/03/2010	17:56:44	55.860333 N	003.201341 W	7.4	60	8	0.9
15/03/2010	17:56:45	55.860341 N	003.201325 W	5.6	20	9	1
15/03/2010	17:56:46	55.860358 N	003.201333 W	7.4	310	8	1
15/03/2010	17:56:47	55.860375 N	003.201366 W	7.4	295	7	1.1
15/03/2010	17:56:48	55.860375 N	003.201391 W	0	265	6	1.1
15/03/2010	17:56:49	55.860383 N	003.201391 W	1.9	5	7	0.9
15/03/2010	17:56:50	55.860391 N	003.201391 W	3.7	40	7	0.9
15/03/2010	17:56:51	55.860400 N	003.201366 W	9.3	35	6	1.1
15/03/2010	17:56:52	55.860425 N	003.201341 W	7.4	40	7	0.9
15/03/2010	17:56:53	55.860433 N	003.201316 W	7.4	75	6	1.1
15/03/2010	17:56:54	55.860441 N	003.201283 W	7.4	55	5	1.3
15/03/2010	17:56:55	55.860450 N	003.201250 W	7.4	60	6	1.3
15/03/2010	17:56:56	55.860466 N	003.201225 W	7.4	30	7	1.1
15/03/2010	17:56:57	55.860483 N	003.201233 W	5.6	315	7	1.1
15/03/2010	17:56:58	55.860491 N	003.201266 W	11.1	285	7	1.1
15/03/2010	17:56:59	55.860500 N	003.201325 W	13	290	7	1.1
15/03/2010	17:57:00	55.860508 N	003.201383 W	13	285	7	1.2
15/03/2010	17:57:01	55.860516 N	003.201433 W	7.4	275	6	1.3
15/03/2010	17:57:02	55.860525 N	003.201466 W	3.7	275	7	1.2
15/03/2010	17:57:03	55.860525 N	003.201483 W	3.7	290	7	1.1
15/03/2010	17:57:04	55.860525 N	003.201508 W	5.6	250	8	1
15/03/2010	17:57:05	55.860525 N	003.201533 W	5.6	270	9	1
15/03/2010	17:57:06	55.860525 N	003.201558 W	3.7	305	10	0.9
15/03/2010	17:57:07	55.860533 N	003.201575 W	5.6	275	7	1.2
15/03/2010	17:57:08	55.860533 N	003.201608 W	5.6	240	8	1.1
15/03/2010	17:57:09	55.860516 N	003.201625 W	5.6	200	7	1.2
15/03/2010	17:57:10	55.860508 N	003.201633 W	5.6	190	6	1.6
15/03/2010	17:57:11	55.860500 N	003.201641 W	1.9	240	7	1.2
15/03/2010	17:57:12	55.860508 N	003.201658 W	1.9	270	8	1
15/03/2010	17:57:13	55.860508 N	003.201666 W	0	295	7	1.2
15/03/2010	17:57:14	55.860508 N	003.201675 W	1.9	275	8	1.1
15/03/2010	17:57:15	55.860516 N	003.201700 W	3.7	305	7	1.1
15/03/2010	17:57:16	55.860525 N	003.201725 W	9.3	290	6	1.6
15/03/2010	17:57:17	55.860533 N	003.201766 W	11.1	285	9	0.9
15/03/2010	17:57:18	55.860541 N	003.201825 W	11.1	285	10	0.9
15/03/2010	17:57:19	55.860550 N	003.201875 W	11.1	290	9	0.9
15/03/2010	17:57:20	55.860566 N	003.201925 W	11.1	300	7	1
15/03/2010	17:57:21	55.860575 N	003.201975 W	9.3	280	7	1
15/03/2010	17:57:22	55.860575 N	003.202016 W	7.4	275	8	0.9
15/03/2010	17:57:23	55.860575 N	003.202041 W	1.9	300	9	0.9
15/03/2010	17:57:24	55.860575 N	003.202041 W	0	295	9	0.9
15/03/2010	17:57:25	55.860583 N	003.202041 W	0	0	8	1
15/03/2010	17:57:26	55.860566 N	003.202041 W	0	0	6	1.3
15/03/2010	17:57:27	55.860566 N	003.202050 W	1.9	240	7	1.1
15/03/2010	17:57:28	55.860558 N	003.202066 W	7.4	220	6	1.1
15/03/2010	17:57:29	55.860541 N	003.202083 W	5.6	195	6	1.6
15/03/2010	17:57:30	55.860525 N	003.202091 W	3.7	205	5	1.3
15/03/2010	17:57:31	55.860516 N	003.202100 W	0	265	6	1.3
15/03/2010	17:57:32	55.860516 N	003.202100 W	0	5	7	1.1
15/03/2010	17:57:33	55.860525 N	003.202100 W	3.7	20	8	1
15/03/2010	17:57:34	55.860541 N	003.202091 W	5.6	0	7	1.1
15/03/2010	17:57:35	55.860566 N	003.202100 W	9.3	350	7	1
15/03/2010	17:57:36	55.860583 N	003.202108 W	7.4	320	7	1
15/03/2010	17:57:37	55.860600 N	003.202125 W	3.7	330	8	1
15/03/2010	17:57:38	55.860608 N	003.202133 W	3.7	345	8	1
15/03/2010	17:57:39	55.860616 N	003.202141 W	5.6	335	8	1
15/03/2010	17:57:40	55.860633 N	003.202158 W	5.6	325	8	0.9
15/03/2010	17:57:41	55.860641 N	003.202175 W	3.7	285	7	1.1
15/03/2010	17:57:42	55.860650 N	003.202191 W	1.9	290	7	1
15/03/2010	17:57:43	55.860650 N	003.202200 W	0	345	6	1.3
15/03/2010	17:57:44	55.860650 N	003.202200 W	1.9	310	7	1
15/03/2010	17:57:45	55.860658 N	003.202208 W	0	260	6	1.6
15/03/2010	17:57:46	55.860650 N	003.202208 W	0	120	6	1.3
15/03/2010	17:57:47	55.860650 N	003.202200 W	0	65	6	1.6
15/03/2010	17:57:48	55.860658 N	003.202200 W	1.9	10	6	1.6
15/03/2010	17:57:49	55.860666 N	003.202200 W	5.6	350	7	1.1
15/03/2010	17:57:50	55.860683 N	003.202216 W	7.4	325	6	1.6
15/03/2010	17:57:51	55.860691 N	003.202250 W	9.3	265	7	1.4
15/03/2010	17:57:52	55.860691 N	003.202300 W	11.1	285	7	1.1
15/03/2010	17:57:53	55.860708 N	003.202350 W	11.1	310	5	1.3
15/03/2010	17:57:54	55.860733 N	003.202383 W	11.1	325	5	1.3
15/03/2010	17:57:55	55.860758 N	003.202416 W	11.1	325	8	1.1
15/03/2010	17:57:56	55.860783 N	003.202425 W	9.3	10	6	1.3
15/03/2010	17:57:57	55.860808 N	003.202416 W	5.6	25	7	1.2
15/03/2010	17:57:58	55.860825 N	003.202416 W	7.4	0	8	1.1
15/03/2010	17:57:59	55.860825 N	003.202425 W	3.7	260	8	1.1
15/03/2010	17:58:00	55.860825 N	003.202450 W	5.6	295	7	1.3
15/03/2010	17:58:01	55.860833 N	003.202483 W	5.6	295	6	1.6
15/03/2010	17:58:02	55.860833 N	003.202500 W	1.9	230	6	1.6
15/03/2010	17:58:03	55.860833 N	003.202508 W	1.9	195	6	1.6
15/03/2010	17:58:04	55.860825 N	003.202516 W	1.9	190	7	1.2
15/03/2010	17:58:05	55.860816 N	003.202516 W	0	250	7	1.2
15/03/2010	17:58:06	55.860816 N	003.202525 W	0	290	7	1.2
15/03/2010	17:58:07	55.860808 N	003.202516 W	1.9	75	7	1.2
15/03/2010	17:58:08	55.860816 N	003.202508 W	1.9	10	5	1.7
15/03/2010	17:58:09	55.860816 N	003.202525 W	5.6	315	5	1.7
15/03/2010	17:58:10	55.860833 N	003.202550 W	9.3	340	6	1.5
15/03/2010	17:58:11	55.860850 N	003.202583 W	11.1	290	7	1.4
15/03/2010	17:58:12	55.860858 N	003.202633 W	9.3	295	10	0.9
15/03/2010	17:58:13	55.860858 N	003.202675 W	7.4	290	10	0.9
15/03/2010	17:58:14	55.860858 N	003.202708 W	1.9	255	9	1.1
15/03/2010	17:58:15	55.860858 N	003.202725 W	1.9	245	9	1
15/03/2010	17:58:16	55.860858 N	003.202733 W	0	65	9	0.9
15/03/2010	17:58:17	55.860858 N	003.202733 W	0	65	9	1
15/03/2010	17:58:18	55.860850 N	003.202758 W	0	0	9	0.9
15/03/2010	17:58:19	55.860841 N	003.202758 W	0	0	9	0.8
15/03/2010	17:58:20	55.860841 N	003.202766 W	0	195	9	0.9
15/03/2010	17:58:21	55.860841 N	003.202783 W	7.4	265	7	1.1
15/03/2010	17:58:22	55.860841 N	003.202825 W	9.3	300	6	1.1
15/03/2010	17:58:23	55.860858 N	003.202875 W	13	300	7	1.1
15/03/2010	17:58:24	55.860875 N	003.202933 W	13	285	8	0.9
15/03/2010	17:58:25	55.860883 N	003.202991 W	9.3	275	8	1
15/03/2010	17:58:26	55.860875 N	003.203016 W	7.4	205	8	1
15/03/2010	17:58:27	55.860866 N	003.203025 W	0	140	8	1
15/03/2010	17:58:28	55.860875 N	003.203025 W	7.4	5	8	1
15/03/2010	17:58:29	55.860891 N	003.203033 W	5.6	325	8	1
15/03/2010	17:58:30	55.860900 N	003.203050 W	3.7	290	8	1
15/03/2010	17:58:31	55.860908 N	003.203075 W	5.6	335	8	1
15/03/2010	17:58:32	55.860933 N	003.203083 W	7.4	330	9	0.9
15/03/2010	17:58:33	55.860950 N	003.203116 W	9.3	315	7	1.1
15/03/2010	17:58:34	55.860966 N	003.203150 W	11.1	315	7	1.1
15/03/2010	17:58:35	55.860991 N	003.203191 W	11.1	300	6	1.1
15/03/2010	17:58:36	55.860991 N	003.203233 W	7.4	245	7	1
15/03/2010	17:58:37	55.860991 N	003.203250 W	0	0	8	1
15/03/2010	17:58:38	55.861000 N	003.203250 W	3.7	350	7	1.4
15/03/2010	17:58:39	55.861000 N	003.203258 W	1.9	245	8	1
15/03/2010	17:58:40	55.861000 N	003.203266 W	0	250	8	1
15/03/2010	17:58:41	55.861000 N	003.203266 W	0	315	7	1
15/03/2010	17:58:42	55.861000 N	003.203266 W	0	185	8	1
15/03/2010	17:58:43	55.861008 N	003.203266 W	0	0	7	1
15/03/2010	17:58:44	55.861008 N	003.203275 W	0	0	7	1
15/03/2010	17:58:45	55.861008 N	003.203275 W	0	0	8	1
15/03/2010	17:58:46	55.861008 N	003.203275 W	0	0	8	1
15/03/2010	17:58:47	55.861008 N	003.203275 W	0	0	7	1.4
15/03/2010	17:58:48	55.861008 N	003.203283 W	1.9	285	8	1
15/03/2010	17:58:49	55.861016 N	003.203300 W	7.4	275	7	1
15/03/2010	17:58:50	55.861016 N	003.203350 W	11.1	270	6	1.2
15/03/2010	17:58:51	55.861016 N	003.203408 W	14.8	265	6	1.2
15/03/2010	17:58:52	55.861008 N	003.203475 W	14.8	265	5	1.3
15/03/2010	17:58:53	55.861008 N	003.203550 W	14.8	265	6	1.3
15/03/2010	17:58:54	55.861008 N	003.203616 W	14.8	270	5	1.3
15/03/2010	17:58:55	55.861008 N	003.203683 W	13	270	7	1
15/03/2010	17:58:56	55.861016 N	003.203741 W	13	300	6	1.6
15/03/2010	17:58:57	55.861033 N	003.203783 W	11.1	310	6	1.6
15/03/2010	17:58:58	55.861050 N	003.203816 W	7.4	320	6	1.6
15/03/2010	17:58:59	55.861041 N	003.203825 W	13	170	6	1.6
15/03/2010	17:59:00	55.861000 N	003.203808 W	16.7	170	7	1
15/03/2010	17:59:01	55.860958 N	003.203800 W	16.7	170	7	1
15/03/2010	17:59:02	55.860916 N	003.203791 W	14.8	190	7	1
15/03/2010	17:59:03	55.860875 N	003.203808 W	13	190	7	1
15/03/2010	17:59:04	55.860850 N	003.203816 W	11.1	190	6	1.6
15/03/2010	17:59:05	55.860825 N	003.203833 W	7.4	220	6	1.6
15/03/2010	17:59:06	55.860816 N	003.203858 W	5.6	270	7	1
15/03/2010	17:59:07	55.860825 N	003.203883 W	5.6	325	7	1
15/03/2010	17:59:08	55.860841 N	003.203891 W	5.6	355	7	1
15/03/2010	17:59:09	55.860850 N	003.203900 W	3.7	300	7	1
15/03/2010	17:59:10	55.860858 N	003.203925 W	5.6	265	6	1.6
15/03/2010	17:59:11	55.860841 N	003.203941 W	9.3	190	7	1.1
15/03/2010	17:59:12	55.860816 N	003.203950 W	9.3	205	5	1.6
15/03/2010	17:59:13	55.860791 N	003.203975 W	7.4	240	6	1.6
15/03/2010	17:59:14	55.860783 N	003.204008 W	5.6	270	8	0.9
15/03/2010	17:59:15	55.860783 N	003.204033 W	5.6	250	7	1.1
15/03/2010	17:59:16	55.860775 N	003.204066 W	7.4	235	8	1
15/03/2010	17:59:17	55.860775 N	003.204091 W	1.9	265	6	1.6
15/03/2010	17:59:18	55.860766 N	003.204100 W	3.7	245	8	0.9
15/03/2010	17:59:19	55.860758 N	003.204125 W	5.6	235	7	1
15/03/2010	17:59:20	55.860750 N	003.204150 W	7.4	240	7	1
15/03/2010	17:59:21	55.860741 N	003.204175 W	5.6	230	5	1.6
15/03/2010	17:59:22	55.860725 N	003.204191 W	9.3	195	5	1.6
15/03/2010	17:59:23	55.860700 N	003.204208 W	5.6	200	6	1.2
15/03/2010	17:59:24	55.860691 N	003.204208 W	0	270	6	1.2
15/03/2010	17:59:25	55.860700 N	003.204216 W	0	330	5	1.3
15/03/2010	17:59:26	55.860700 N	003.204216 W	0	175	6	1.2
15/03/2010	17:59:27	55.860700 N	003.204216 W	0	135	5	1.6
15/03/2010	17:59:28	55.860691 N	003.204216 W	3.7	170	5	1.6
15/03/2010	17:59:29	55.860666 N	003.204208 W	7.4	180	6	1.6
15/03/2010	17:59:30	55.860641 N	003.204216 W	9.3	185	5	1.6
15/03/2010	17:59:31	55.860616 N	003.204225 W	9.3	200	6	1.6
15/03/2010	17:59:32	55.860591 N	003.204241 W	11.1	200	5	1.6
15/03/2010	17:59:33	55.860558 N	003.204258 W	11.1	195	5	1.6
15/03/2010	17:59:34	55.860533 N	003.204266 W	7.4	195	6	1.3
15/03/2010	17:59:35	55.860525 N	003.204266 W	0	95	5	1.2
15/03/2010	17:59:36	55.860525 N	003.204275 W	0	205	6	1.1
15/03/2010	17:59:37	55.860525 N	003.204275 W	3.7	195	6	1.6
15/03/2010	17:59:38	55.860508 N	003.204283 W	7.4	180	8	1.1
15/03/2010	17:59:39	55.860491 N	003.204291 W	7.4	205	8	1.1
15/03/2010	17:59:40	55.860475 N	003.204308 W	5.6	225	8	1.1
15/03/2010	17:59:41	55.860466 N	003.204325 W	1.9	220	7	1.5
15/03/2010	17:59:42	55.860450 N	003.204341 W	3.7	220	8	1.1
15/03/2010	17:59:43	55.860441 N	003.204350 W	1.9	210	7	1.1
15/03/2010	17:59:44	55.860441 N	003.204358 W	1.9	200	6	1.4
15/03/2010	17:59:45	55.860433 N	003.204366 W	0	275	7	1.3
15/03/2010	17:59:46	55.860433 N	003.204366 W	1.9	175	6	2.2
15/03/2010	17:59:47	55.860425 N	003.204375 W	5.6	200	6	1.6
15/03/2010	17:59:48	55.860425 N	003.204383 W	1.9	315	6	1.6
15/03/2010	17:59:49	55.860433 N	003.204391 W	0	330	6	1.6
15/03/2010	17:59:50	55.860433 N	003.204391 W	0	0	6	1.6
15/03/2010	17:59:51	55.860433 N	003.204391 W	0	0	6	1.5
15/03/2010	17:59:52	55.860433 N	003.204391 W	0	0	7	1.4
15/03/2010	17:59:53	55.860433 N	003.204391 W	0	0	6	1.4
15/03/2010	17:59:54	55.860433 N	003.204391 W	0	0	6	1.6
15/03/2010	17:59:55	55.860433 N	003.204391 W	0	0	6	1.5
15/03/2010	17:59:56	55.860433 N	003.204391 W	0	0	7	1.2
15/03/2010	17:59:57	55.860441 N	003.204391 W	0	0	6	1.4
15/03/2010	17:59:58	55.860433 N	003.204400 W	1.9	195	6	1.6
15/03/2010	17:59:59	55.860416 N	003.204408 W	7.4	205	6	1.6
15/03/2010	18:00:00	55.860391 N	003.204425 W	14.8	195	5	1.7
15/03/2010	18:00:01	55.860358 N	003.204441 W	13	190	7	1.1
15/03/2010	18:00:02	55.860325 N	003.204466 W	14.8	210	7	1
15/03/2010	18:00:03	55.860283 N	003.204500 W	14.8	205	8	0.8
15/03/2010	18:00:04	55.860250 N	003.204525 W	11.1	205	9	0.9
15/03/2010	18:00:05	55.860233 N	003.204541 W	5.6	205	7	1.1
15/03/2010	18:00:06	55.860225 N	003.204550 W	0	165	7	1.1
15/03/2010	18:00:07	55.860216 N	003.204550 W	0	215	6	1.4
15/03/2010	18:00:08	55.860216 N	003.204550 W	0	175	6	1.2
15/03/2010	18:00:09	55.860208 N	003.204533 W	0	0	6	1.2
15/03/2010	18:00:10	55.860200 N	003.204525 W	0	0	7	1
15/03/2010	18:00:11	55.860191 N	003.204533 W	3.7	190	7	1.2
15/03/2010	18:00:12	55.860191 N	003.204533 W	0	225	8	1
15/03/2010	18:00:13	55.860183 N	003.204541 W	1.9	195	7	1
15/03/2010	18:00:14	55.860175 N	003.204550 W	11.1	200	8	0.9
15/03/2010	18:00:15	55.860141 N	003.204575 W	11.1	205	6	1.6
15/03/2010	18:00:16	55.860133 N	003.204591 W	3.7	180	6	1.6
15/03/2010	18:00:17	55.860125 N	003.204591 W	1.9	185	6	1.6
15/03/2010	18:00:18	55.860125 N	003.204600 W	1.9	230	5	1.7
15/03/2010	18:00:19	55.860116 N	003.204608 W	5.6	200	6	1.4
15/03/2010	18:00:20	55.860100 N	003.204625 W	7.4	190	6	1.2
15/03/2010	18:00:21	55.860075 N	003.204633 W	7.4	200	7	1.1
15/03/2010	18:00:22	55.860050 N	003.204650 W	11.1	205	7	1
15/03/2010	18:00:23	55.860025 N	003.204675 W	13	205	6	1.4
15/03/2010	18:00:24	55.859991 N	003.204708 W	16.7	205	7	1
15/03/2010	18:00:25	55.859950 N	003.204733 W	16.7	200	6	1.6
15/03/2010	18:00:26	55.859908 N	003.204766 W	16.7	200	6	1.6
15/03/2010	18:00:27	55.859866 N	003.204800 W	18.5	205	7	1.2
15/03/2010	18:00:28	55.859825 N	003.204833 W	18.5	200	7	1.2
15/03/2010	18:00:29	55.859783 N	003.204866 W	16.7	205	8	1
15/03/2010	18:00:30	55.859741 N	003.204900 W	16.7	205	10	0.8
15/03/2010	18:00:31	55.859700 N	003.204941 W	16.7	210	11	0.7
15/03/2010	18:00:32	55.859675 N	003.204983 W	11.1	230	10	0.9
15/03/2010	18:00:33	55.859666 N	003.205008 W	3.7	275	8	1.1
15/03/2010	18:00:34	55.859675 N	003.205016 W	3.7	345	8	1.3
15/03/2010	18:00:35	55.859683 N	003.205016 W	0	330	7	2.1
15/03/2010	18:00:36	55.859691 N	003.205016 W	0	5	8	1.3
15/03/2010	18:00:37	55.859691 N	003.205016 W	0	110	9	0.9
15/03/2010	18:00:38	55.859691 N	003.205016 W	0	120	8	1.3
15/03/2010	18:00:39	55.859708 N	003.205008 W	0	0	9	0.8
15/03/2010	18:00:40	55.859725 N	003.205008 W	0	0	8	0.8
15/03/2010	18:00:41	55.859716 N	003.205016 W	1.9	190	10	0.7
15/03/2010	18:00:42	55.859708 N	003.205025 W	5.6	215	10	0.9
15/03/2010	18:00:43	55.859691 N	003.205041 W	9.3	215	10	0.9
15/03/2010	18:00:44	55.859675 N	003.205066 W	11.1	205	11	0.7
15/03/2010	18:00:45	55.859641 N	003.205091 W	13	200	11	0.7
15/03/2010	18:00:46	55.859608 N	003.205108 W	13	195	11	0.7
15/03/2010	18:00:47	55.859583 N	003.205133 W	9.3	220	10	0.9
15/03/2010	18:00:48	55.859575 N	003.205150 W	1.9	0	9	0.9
15/03/2010	18:00:49	55.859583 N	003.205141 W	1.9	50	11	0.7
15/03/2010	18:00:50	55.859591 N	003.205133 W	1.9	50	10	0.9
15/03/2010	18:00:51	55.859591 N	003.205125 W	0	30	10	0.9
15/03/2010	18:00:52	55.859591 N	003.205125 W	0	20	10	0.9
15/03/2010	18:00:53	55.859591 N	003.205125 W	0	0	10	0.9
15/03/2010	18:00:54	55.859591 N	003.205125 W	0	0	10	0.9
15/03/2010	18:00:55	55.859591 N	003.205125 W	0	0	10	0.9
15/03/2010	18:00:56	55.859591 N	003.205125 W	0	0	10	0.9
15/03/2010	18:00:57	55.859591 N	003.205133 W	0	0	10	0.9
15/03/2010	18:00:58	55.859591 N	003.205133 W	0	0	10	0.9
15/03/2010	18:00:59	55.859600 N	003.205116 W	1.9	55	10	0.9
15/03/2010	18:01:00	55.859600 N	003.205100 W	5.6	45	10	0.9
15/03/2010	18:01:01	55.859616 N	003.205083 W	5.6	55	9	1
15/03/2010	18:01:02	55.859616 N	003.205066 W	1.9	160	9	1
15/03/2010	18:01:03	55.859600 N	003.205075 W	9.3	195	9	0.8
15/03/2010	18:01:04	55.859583 N	003.205091 W	5.6	235	10	0.7
15/03/2010	18:01:05	55.859575 N	003.205116 W	3.7	265	9	1
15/03/2010	18:01:06	55.859575 N	003.205133 W	3.7	215	9	0.9
15/03/2010	18:01:07	55.859566 N	003.205133 W	3.7	135	9	0.9
15/03/2010	18:01:08	55.859558 N	003.205125 W	1.9	170	10	0.8
15/03/2010	18:01:09	55.859550 N	003.205125 W	0	35	9	1
15/03/2010	18:01:10	55.859558 N	003.205116 W	0	10	8	1.1
15/03/2010	18:01:11	55.859558 N	003.205116 W	0	0	8	1.1
15/03/2010	18:01:12	55.859566 N	003.205108 W	1.9	40	8	0.9
15/03/2010	18:01:13	55.859575 N	003.205100 W	1.9	30	8	0.8
15/03/2010	18:01:14	55.859575 N	003.205100 W	1.9	15	8	0.8
15/03/2010	18:01:15	55.859583 N	003.205100 W	1.9	310	9	0.9
15/03/2010	18:01:16	55.859583 N	003.205108 W	1.9	255	10	0.8
15/03/2010	18:01:17	55.859575 N	003.205108 W	3.7	155	11	0.7
15/03/2010	18:01:18	55.859566 N	003.205100 W	1.9	125	9	0.8
15/03/2010	18:01:19	55.859566 N	003.205091 W	0	80	8	0.9
15/03/2010	18:01:20	55.859566 N	003.205091 W	0	180	9	0.9
15/03/2010	18:01:21	55.859566 N	003.205091 W	0	330	8	0.9
15/03/2010	18:01:22	55.859566 N	003.205100 W	0	0	8	1.1
15/03/2010	18:01:23	55.859566 N	003.205116 W	1.9	310	8	1.3
15/03/2010	18:01:24	55.859566 N	003.205116 W	0	160	9	0.9
15/03/2010	18:01:25	55.859566 N	003.205116 W	0	240	9	1.1
15/03/2010	18:01:26	55.859558 N	003.205125 W	0	0	8	1.1
15/03/2010	18:01:27	55.859558 N	003.205133 W	0	0	8	0.9
15/03/2010	18:01:28	55.859558 N	003.205125 W	0	0	7	1.5
15/03/2010	18:01:29	55.859550 N	003.205125 W	0	0	6	1.6
15/03/2010	18:01:30	55.859550 N	003.205125 W	0	0	7	1.2
15/03/2010	18:01:31	55.859550 N	003.205125 W	0	0	5	1.4
15/03/2010	18:01:32	55.859550 N	003.205125 W	0	0	7	1.2
15/03/2010	18:01:33	55.859550 N	003.205125 W	0	0	6	1.5
15/03/2010	18:01:34	55.859550 N	003.205125 W	0	0	5	1.5
15/03/2010	18:01:35	55.859550 N	003.205125 W	0	0	7	1.2
15/03/2010	18:01:36	55.859550 N	003.205125 W	0	0	7	1.1
15/03/2010	18:01:37	55.859550 N	003.205125 W	0	0	7	0.9
15/03/2010	18:01:38	55.859550 N	003.205125 W	0	0	7	1.2
15/03/2010	18:01:39	55.859550 N	003.205125 W	0	0	6	1.5
15/03/2010	18:01:40	55.859550 N	003.205125 W	0	0	6	1.5
15/03/2010	18:01:41	55.859550 N	003.205116 W	0	0	7	1.1
15/03/2010	18:01:42	55.859550 N	003.205116 W	0	0	6	1.6
15/03/2010	18:01:43	55.859550 N	003.205116 W	0	0	6	1.6
15/03/2010	18:01:44	55.859550 N	003.205108 W	0	0	6	1.6
15/03/2010	18:01:45	55.859558 N	003.205108 W	0	0	9	0.9
15/03/2010	18:01:46	55.859558 N	003.205108 W	0	0	7	1.3
15/03/2010	18:01:47	55.859550 N	003.205108 W	0	0	6	2.2
15/03/2010	18:01:48	55.859550 N	003.205108 W	0	0	6	2.2
15/03/2010	18:01:49	55.859550 N	003.205108 W	0	0	8	1
15/03/2010	18:01:50	55.859558 N	003.205116 W	1.9	330	10	0.9
15/03/2010	18:01:51	55.859558 N	003.205116 W	1.9	340	11	0.7
15/03/2010	18:01:52	55.859566 N	003.205125 W	0	35	10	0.9
15/03/2010	18:01:53	55.859566 N	003.205125 W	0	30	8	1
15/03/2010	18:01:54	55.859566 N	003.205158 W	0	0	11	0.7
15/03/2010	18:01:55	55.859558 N	003.205166 W	0	0	11	0.7
15/03/2010	18:01:56	55.859550 N	003.205158 W	1.9	135	11	0.7
15/03/2010	18:01:57	55.859541 N	003.205150 W	0	75	10	0.7
15/03/2010	18:01:58	55.859550 N	003.205141 W	1.9	0	11	0.7
15/03/2010	18:01:59	55.859558 N	003.205150 W	1.9	310	7	1.1
15/03/2010	18:02:00	55.859558 N	003.205158 W	1.9	235	11	0.7
15/03/2010	18:02:01	55.859550 N	003.205158 W	1.9	185	11	0.7
15/03/2010	18:02:02	55.859541 N	003.205158 W	0	210	10	0.9
15/03/2010	18:02:03	55.859541 N	003.205158 W	0	345	10	0.9
15/03/2010	18:02:04	55.859550 N	003.205133 W	0	0	10	0.9
15/03/2010	18:02:05	55.859550 N	003.205125 W	0	0	10	0.9
15/03/2010	18:02:06	55.859550 N	003.205125 W	0	5	10	0.9
15/03/2010	18:02:07	55.859558 N	003.205125 W	1.9	10	11	0.7
15/03/2010	18:02:08	55.859558 N	003.205125 W	0	270	10	0.8
15/03/2010	18:02:09	55.859558 N	003.205133 W	0	270	10	0.9
15/03/2010	18:02:10	55.859558 N	003.205125 W	0	0	10	0.9
15/03/2010	18:02:11	55.859550 N	003.205100 W	3.7	135	10	0.9
15/03/2010	18:02:12	55.859541 N	003.205100 W	3.7	180	9	0.9
15/03/2010	18:02:13	55.859533 N	003.205100 W	0	200	8	1.1
15/03/2010	18:02:14	55.859533 N	003.205100 W	0	75	8	1.1
15/03/2010	18:02:15	55.859533 N	003.205100 W	0	200	4	3.4
15/03/2010	18:02:17	55.859450 N	003.205116 W	27.8	180	4	3.4
15/03/2010	18:02:18	55.859366 N	003.205116 W	38.9	180	4	3.4
15/03/2010	18:02:19	55.859266 N	003.205116 W	42.6	180	4	3.4
15/03/2010	18:02:20	55.859150 N	003.205125 W	46.3	180	5	1.6
15/03/2010	18:02:21	55.859041 N	003.205141 W	33.3	190	6	1.6
15/03/2010	18:02:22	55.858991 N	003.205175 W	11.1	225	6	2.4
15/03/2010	18:02:23	55.858983 N	003.205200 W	5.6	290	4	2.2
15/03/2010	18:02:24	55.859008 N	003.205208 W	18.5	10	4	2.2
15/03/2010	18:02:25	55.859066 N	003.205191 W	20.4	0	6	1.4
15/03/2010	18:02:26	55.859116 N	003.205191 W	20.4	0	6	1.4
15/03/2010	18:02:27	55.859175 N	003.205191 W	22.2	0	5	1.7
15/03/2010	18:02:28	55.859233 N	003.205191 W	22.2	5	6	1.8
15/03/2010	18:02:29	55.859283 N	003.205175 W	20.4	10	6	1.8
15/03/2010	18:02:30	55.859333 N	003.205166 W	20.4	5	6	1.4
15/03/2010	18:02:31	55.859383 N	003.205158 W	20.4	5	6	1.3
15/03/2010	18:02:32	55.859433 N	003.205150 W	18.5	10	7	1.3
15/03/2010	18:02:33	55.859475 N	003.205133 W	14.8	10	8	1.2
15/03/2010	18:02:34	55.859516 N	003.205116 W	11.1	10	10	0.7
15/03/2010	18:02:35	55.859533 N	003.205108 W	3.7	35	10	0.8
15/03/2010	18:02:36	55.859541 N	003.205100 W	0	100	10	0.9
15/03/2010	18:02:37	55.859541 N	003.205100 W	0	215	10	0.9
15/03/2010	18:02:38	55.859541 N	003.205100 W	0	0	10	0.9
15/03/2010	18:02:39	55.859525 N	003.205091 W	3.7	155	10	0.9
15/03/2010	18:02:40	55.859516 N	003.205083 W	7.4	160	4	2.8
15/03/2010	18:02:41	55.859458 N	003.205075 W	35.2	180	6	1.3
15/03/2010	18:02:42	55.859358 N	003.205075 W	37	180	5	1.5
15/03/2010	18:02:43	55.859283 N	003.205066 W	22.2	165	7	1
15/03/2010	18:02:44	55.859258 N	003.205041 W	5.6	90	8	0.8
15/03/2010	18:02:45	55.859258 N	003.205025 W	1.9	215	9	1
15/03/2010	18:02:46	55.859275 N	003.205041 W	16.7	345	9	1
15/03/2010	18:02:47	55.859316 N	003.205058 W	16.7	345	7	1.1
15/03/2010	18:02:48	55.859358 N	003.205075 W	16.7	350	7	1.3
15/03/2010	18:02:49	55.859408 N	003.205083 W	14.8	355	8	1.2
15/03/2010	18:02:50	55.859441 N	003.205083 W	13	5	9	1
15/03/2010	18:02:51	55.859475 N	003.205083 W	11.1	350	8	1.1
15/03/2010	18:02:52	55.859500 N	003.205091 W	3.7	10	9	0.9
15/03/2010	18:02:53	55.859500 N	003.205091 W	0	85	10	0.8
15/03/2010	18:02:54	55.859500 N	003.205091 W	0	140	10	0.8
15/03/2010	18:02:55	55.859516 N	003.205141 W	0	0	9	1.1
15/03/2010	18:02:56	55.859516 N	003.205116 W	3.7	75	5	2.7
15/03/2010	18:02:57	55.859491 N	003.205100 W	24.1	170	4	3.2
15/03/2010	18:02:58	55.859408 N	003.205083 W	35.2	175	5	1.8
15/03/2010	18:02:59	55.859341 N	003.205066 W	20.4	170	6	1.6
15/03/2010	18:03:00	55.859283 N	003.205033 W	27.8	160	7	0.9
15/03/2010	18:03:01	55.859216 N	003.205000 W	24.1	160	8	1
15/03/2010	18:03:02	55.859166 N	003.204966 W	14.8	155	7	1.4
15/03/2010	18:03:03	55.859166 N	003.204950 W	7.4	15	7	1.4
15/03/2010	18:03:04	55.859191 N	003.204950 W	13	355	7	0.9
15/03/2010	18:03:05	55.859233 N	003.204966 W	18.5	340	7	0.9
15/03/2010	18:03:06	55.859275 N	003.204991 W	18.5	335	8	0.9
15/03/2010	18:03:07	55.859316 N	003.205033 W	18.5	335	7	1
15/03/2010	18:03:08	55.859358 N	003.205058 W	16.7	345	5	1.9
15/03/2010	18:03:09	55.859408 N	003.205075 W	16.7	345	7	1.1
15/03/2010	18:03:10	55.859450 N	003.205091 W	14.8	355	7	1.1
15/03/2010	18:03:11	55.859483 N	003.205091 W	13	355	9	0.8
15/03/2010	18:03:12	55.859516 N	003.205091 W	11.1	0	8	0.8
15/03/2010	18:03:13	55.859533 N	003.205091 W	1.9	35	10	0.7
15/03/2010	18:03:14	55.859533 N	003.205091 W	0	130	8	1.5
15/03/2010	18:03:15	55.859541 N	003.205083 W	0	115	7	1.9
15/03/2010	18:03:16	55.859533 N	003.205083 W	5.6	195	4	2.2
15/03/2010	18:03:17	55.859500 N	003.205066 W	22.2	155	4	2.2
15/03/2010	18:03:18	55.859433 N	003.205025 W	35.2	170	4	2.2
15/03/2010	18:03:19	55.859350 N	003.204991 W	33.3	165	3	4.7
15/03/2010	18:03:20	55.859258 N	003.204950 W	38.9	160	4	2.7
15/03/2010	18:03:21	55.859175 N	003.204891 W	29.6	150	5	1.8
15/03/2010	18:03:22	55.859116 N	003.204825 W	27.8	150	6	1.2
15/03/2010	18:03:23	55.859083 N	003.204783 W	3.7	105	7	1
15/03/2010	18:03:24	55.859083 N	003.204775 W	3.7	45	5	2.7
15/03/2010	18:03:25	55.859083 N	003.204766 W	1.9	210	6	1.3
15/03/2010	18:03:26	55.859100 N	003.204800 W	18.5	325	4	1.4
15/03/2010	18:03:27	55.859141 N	003.204841 W	18.5	330	4	1.4
15/03/2010	18:03:28	55.859191 N	003.204883 W	18.5	335	5	1
15/03/2010	18:03:29	55.859233 N	003.204916 W	18.5	335	6	1
15/03/2010	18:03:30	55.859275 N	003.204950 W	16.7	340	6	1.1
15/03/2010	18:03:31	55.859325 N	003.204966 W	16.7	345	7	0.9
15/03/2010	18:03:32	55.859366 N	003.204983 W	14.8	355	7	1.1
15/03/2010	18:03:33	55.859408 N	003.204991 W	14.8	355	7	1.1
15/03/2010	18:03:34	55.859441 N	003.204991 W	11.1	350	8	0.8
15/03/2010	18:03:35	55.859483 N	003.205008 W	11.1	355	9	0.9
15/03/2010	18:03:36	55.859500 N	003.205016 W	0	40	10	0.7
15/03/2010	18:03:37	55.859500 N	003.205016 W	0	125	9	1.1
15/03/2010	18:03:38	55.859500 N	003.205016 W	3.7	170	3	3.2
15/03/2010	18:03:40	55.859450 N	003.205008 W	16.7	175	6	1.6
15/03/2010	18:03:41	55.859383 N	003.204983 W	37	160	5	1.7
15/03/2010	18:03:42	55.859291 N	003.204933 W	35.2	165	6	1.5
15/03/2010	18:03:43	55.859216 N	003.204908 W	24.1	175	6	1.1
15/03/2010	18:03:44	55.859183 N	003.204925 W	9.3	250	5	1.2
15/03/2010	18:03:45	55.859183 N	003.204966 W	9.3	265	6	1
15/03/2010	18:03:46	55.859191 N	003.205000 W	9.3	355	5	1.6
15/03/2010	18:03:47	55.859233 N	003.205008 W	18.5	350	6	1.6
15/03/2010	18:03:48	55.859283 N	003.205016 W	16.7	350	6	1.6
15/03/2010	18:03:49	55.859333 N	003.205033 W	16.7	355	5	2.2
15/03/2010	18:03:50	55.859383 N	003.205033 W	16.7	355	6	1.3
15/03/2010	18:03:51	55.859433 N	003.205033 W	16.7	0	6	1.3
15/03/2010	18:03:52	55.859475 N	003.205033 W	16.7	0	6	1.5
15/03/2010	18:03:53	55.859516 N	003.205041 W	11.1	345	7	1.1
15/03/2010	18:03:54	55.859533 N	003.205050 W	3.7	0	9	0.8
15/03/2010	18:03:55	55.859541 N	003.205050 W	1.9	0	10	0.7
15/03/2010	18:03:56	55.859550 N	003.205050 W	0	105	10	0.9
15/03/2010	18:03:57	55.859541 N	003.205050 W	1.9	200	7	1.2
15/03/2010	18:03:58	55.859525 N	003.205050 W	9.3	180	5	1.7
15/03/2010	18:03:59	55.859475 N	003.205041 W	27.8	175	4	4
15/03/2010	18:04:00	55.859408 N	003.205033 W	24.1	175	6	2.4
15/03/2010	18:04:01	55.859325 N	003.205025 W	33.3	175	6	2.4
15/03/2010	18:04:02	55.859250 N	003.205008 W	25.9	175	7	1.4
15/03/2010	18:04:03	55.859208 N	003.204983 W	9.3	140	9	0.8
15/03/2010	18:04:04	55.859200 N	003.204966 W	5.6	35	8	1.1
15/03/2010	18:04:05	55.859216 N	003.204958 W	9.3	355	7	1.5
15/03/2010	18:04:06	55.859250 N	003.204975 W	16.7	335	5	1.2
15/03/2010	18:04:07	55.859291 N	003.205008 W	16.7	335	6	1.1
15/03/2010	18:04:08	55.859341 N	003.205033 W	16.7	340	6	1.3
15/03/2010	18:04:09	55.859383 N	003.205058 W	16.7	345	5	1.9
15/03/2010	18:04:10	55.859425 N	003.205075 W	16.7	345	6	1.1
15/03/2010	18:04:11	55.859466 N	003.205091 W	16.7	350	6	1.2
15/03/2010	18:04:12	55.859508 N	003.205100 W	14.8	355	7	1.1
15/03/2010	18:04:13	55.859541 N	003.205108 W	13	355	9	0.8
15/03/2010	18:04:14	55.859575 N	003.205108 W	11.1	0	8	1
15/03/2010	18:04:15	55.859591 N	003.205108 W	3.7	10	9	0.9
15/03/2010	18:04:16	55.859600 N	003.205108 W	0	40	10	0.7
15/03/2010	18:04:17	55.859600 N	003.205100 W	0	95	7	1.9
15/03/2010	18:04:18	55.859591 N	003.205091 W	1.9	140	3	4.4
15/03/2010	18:04:20	55.859500 N	003.205083 W	31.5	180	4	4
15/03/2010	18:04:21	55.859408 N	003.205091 W	35.2	185	5	3.2
15/03/2010	18:04:22	55.859308 N	003.205091 W	44.4	180	4	2.4
15/03/2010	18:04:23	55.859216 N	003.205091 W	29.6	175	5	1.4
15/03/2010	18:04:24	55.859191 N	003.205083 W	11.1	15	7	0.9
15/03/2010	18:04:25	55.859233 N	003.205075 W	14.8	355	8	0.8
15/03/2010	18:04:26	55.859275 N	003.205083 W	16.7	355	9	0.8
15/03/2010	18:04:27	55.859316 N	003.205091 W	16.7	0	8	0.9
15/03/2010	18:04:28	55.859358 N	003.205091 W	16.7	355	10	0.8
15/03/2010	18:04:29	55.859408 N	003.205100 W	18.5	350	11	0.7
15/03/2010	18:04:30	55.859441 N	003.205108 W	11.1	0	11	0.7
15/03/2010	18:04:31	55.859466 N	003.205108 W	3.7	20	11	0.7
15/03/2010	18:04:32	55.859475 N	003.205100 W	0	55	11	0.7
15/03/2010	18:04:33	55.859475 N	003.205100 W	0	90	10	0.9
15/03/2010	18:04:34	55.859475 N	003.205100 W	0	155	9	1
15/03/2010	18:04:35	55.859475 N	003.205100 W	1.9	175	4	2.8
15/03/2010	18:04:36	55.859441 N	003.205091 W	20.4	165	3	3.2
15/03/2010	18:04:37	55.859383 N	003.205066 W	20.4	160	4	2.8
15/03/2010	18:04:38	55.859316 N	003.205025 W	35.2	160	5	1.8
15/03/2010	18:04:39	55.859250 N	003.204983 W	20.4	165	5	2.4
15/03/2010	18:04:40	55.859208 N	003.204966 W	18.5	170	5	1.3
15/03/2010	18:04:41	55.859200 N	003.204991 W	16.7	315	6	1.4
15/03/2010	18:04:42	55.859225 N	003.205033 W	14.8	325	6	1.6
15/03/2010	18:04:43	55.859266 N	003.205066 W	16.7	350	6	1.7
15/03/2010	18:04:44	55.859308 N	003.205083 W	16.7	350	7	1.3
15/03/2010	18:04:45	55.859350 N	003.205091 W	16.7	355	6	1.4
15/03/2010	18:04:46	55.859400 N	003.205100 W	16.7	355	6	1.3
15/03/2010	18:04:47	55.859441 N	003.205100 W	14.8	355	7	1.2
15/03/2010	18:04:48	55.859483 N	003.205100 W	14.8	355	8	1.2
15/03/2010	18:04:49	55.859516 N	003.205108 W	13	350	7	1.4
15/03/2010	18:04:50	55.859541 N	003.205108 W	7.4	5	8	1
15/03/2010	18:04:51	55.859550 N	003.205100 W	0	5	10	0.7
15/03/2010	18:04:52	55.859550 N	003.205100 W	0	100	8	0.9
15/03/2010	18:04:53	55.859550 N	003.205091 W	1.9	95	3	7.5
15/03/2010	18:04:55	55.859483 N	003.205066 W	27.8	175	6	1.5
15/03/2010	18:04:56	55.859408 N	003.205050 W	35.2	175	6	1.4
15/03/2010	18:04:57	55.859316 N	003.205041 W	35.2	175	5	2.4
15/03/2010	18:04:58	55.859241 N	003.205025 W	22.2	165	7	1
15/03/2010	18:04:59	55.859200 N	003.204991 W	11.1	135	8	0.9
15/03/2010	18:05:00	55.859183 N	003.204975 W	5.6	165	8	0.9
15/03/2010	18:05:01	55.859191 N	003.204983 W	13	340	8	0.9
15/03/2010	18:05:02	55.859225 N	003.205000 W	14.8	340	8	0.8
15/03/2010	18:05:03	55.859266 N	003.205025 W	16.7	345	9	0.8
15/03/2010	18:05:04	55.859308 N	003.205041 W	16.7	345	8	0.8
15/03/2010	18:05:05	55.859350 N	003.205058 W	16.7	350	9	0.8
15/03/2010	18:05:06	55.859391 N	003.205066 W	14.8	350	8	0.9
15/03/2010	18:05:07	55.859433 N	003.205075 W	14.8	355	9	0.9
15/03/2010	18:05:08	55.859475 N	003.205083 W	14.8	355	10	0.8
15/03/2010	18:05:09	55.859508 N	003.205091 W	11.1	0	10	0.8
15/03/2010	18:05:10	55.859533 N	003.205091 W	9.3	0	7	1.4
15/03/2010	18:05:11	55.859550 N	003.205091 W	0	220	9	0.8
15/03/2010	18:05:12	55.859550 N	003.205091 W	0	85	9	0.8
15/03/2010	18:05:13	55.859541 N	003.205091 W	1.9	130	7	1.5
15/03/2010	18:05:14	55.859541 N	003.205083 W	3.7	95	5	2.8
15/03/2010	18:05:15	55.859500 N	003.205058 W	29.6	170	3	7.5
15/03/2010	18:05:16	55.859425 N	003.205033 W	35.2	175	3	7.5
15/03/2010	18:05:17	55.859333 N	003.205016 W	37	175	5	1.3
15/03/2010	18:05:19	55.859250 N	003.204991 W	3.7	5	7	0.9
15/03/2010	18:05:20	55.859266 N	003.204991 W	3.7	350	6	1.5
15/03/2010	18:05:21	55.859300 N	003.205000 W	13	355	7	1.5
15/03/2010	18:05:22	55.859333 N	003.205008 W	16.7	350	5	1.5
15/03/2010	18:05:23	55.859391 N	003.205025 W	16.7	350	6	1.6
15/03/2010	18:05:24	55.859433 N	003.205033 W	16.7	350	5	2.2
15/03/2010	18:05:25	55.859475 N	003.205041 W	16.7	350	7	1.2
15/03/2010	18:05:26	55.859508 N	003.205050 W	14.8	350	8	0.8
15/03/2010	18:05:27	55.859550 N	003.205058 W	14.8	355	9	0.8
[truncated: 7,203 more rows]
