# Supplementary material for: Global Positioning System Derived Performance Measures Are Responsive Indicators of Physical Activity, Disease and the Success of Clinical Treatments in Domestic Dogs
Source: PLoS One. 2015 Feb 18;10(2):e0117094. doi: 10.1371/journal.pone.0117094 (PMC4332864; doi:10.1371/journal.pone.0117094)
Supplement: S2 Appendix — Each file contains data in rows, with each row reporting the date (Date), time (Time), position (Latitude, Longitude), speed (Speed, in kilometres per second), direction (Heading, in degrees), the number of satellites (Satellites) and the Horizontal Dilution of Precision (HDOP) for each second of the recording taken from each dog. The data for the ten healthy dogs are contained in the files with the postfix Data Dog 1, Data Dog 2 etc., and the data for the osteoarthritic dogs are contained in the files listed with the postfix OA_Dog 1 Pre, OA_Dog 1 Post etc. where the file denoted “Pre” contains data recorded from the dog before analgesic treatment and the file denoted “Post” contains data recorded from the dogs two weeks after starting analgesic treatment. (ZIP) [file pone.0117094.s002.zip › PONE-D-14-27497/Data Dog 5.txt]

Date	Time	Latitude (dd.dddddd)	Longitude (ddd.dddddd)	Speed (kph)	Heading	Satellites	HDOP	Latitude (dd.dddddd)	Longitude (ddd.dddddd)
09/11/2009	11:29:54	55.864183 N	003.202175 W	3.7	205	3	2.5	55.864183	3.202175
09/11/2009	11:29:55	55.864191 N	003.202166 W	5.6	220	3	2.5	55.864191	3.202166
09/11/2009	11:29:56	55.864183 N	003.202175 W	5.6	220	3	2.5	55.864183	3.202175
09/11/2009	11:29:57	55.864175 N	003.202183 W	5.6	200	3	2.5	55.864175	3.202183
09/11/2009	11:29:58	55.864158 N	003.202191 W	5.6	220	3	2.5	55.864158	3.202191
09/11/2009	11:29:59	55.864150 N	003.202208 W	3.7	220	3	2.5	55.86415	3.202208
09/11/2009	11:30:00	55.864141 N	003.202225 W	5.6	220	3	2.5	55.864141	3.202225
09/11/2009	11:30:01	55.864125 N	003.202233 W	5.6	210	3	2.5	55.864125	3.202233
09/11/2009	11:30:02	55.864116 N	003.202250 W	3.7	225	3	2.5	55.864116	3.20225
09/11/2009	11:30:03	55.864108 N	003.202266 W	5.6	225	3	2.5	55.864108	3.202266
09/11/2009	11:30:04	55.864100 N	003.202283 W	3.7	220	5	1.7	55.8641	3.202283
09/11/2009	11:30:05	55.864100 N	003.202291 W	1.9	230	5	1.7	55.8641	3.202291
09/11/2009	11:30:06	55.864100 N	003.202300 W	1.9	245	5	1.7	55.8641	3.2023
09/11/2009	11:30:07	55.864108 N	003.202308 W	1.9	300	5	1.7	55.864108	3.202308
09/11/2009	11:30:08	55.864116 N	003.202316 W	1.9	300	5	1.7	55.864116	3.202316
09/11/2009	11:30:09	55.864125 N	003.202325 W	3.7	295	4	1.6	55.864125	3.202325
09/11/2009	11:30:10	55.864133 N	003.202333 W	1.9	305	4	1.6	55.864133	3.202333
09/11/2009	11:30:11	55.864141 N	003.202341 W	3.7	295	4	1.6	55.864141	3.202341
09/11/2009	11:30:12	55.864141 N	003.202358 W	3.7	285	5	1.7	55.864141	3.202358
09/11/2009	11:30:13	55.864158 N	003.202375 W	5.6	310	5	1.7	55.864158	3.202375
09/11/2009	11:30:14	55.864166 N	003.202391 W	5.6	310	5	1.7	55.864166	3.202391
09/11/2009	11:30:15	55.864183 N	003.202416 W	5.6	310	5	1.7	55.864183	3.202416
09/11/2009	11:30:16	55.864191 N	003.202433 W	5.6	300	5	1.7	55.864191	3.202433
09/11/2009	11:30:17	55.864200 N	003.202458 W	5.6	305	5	1.7	55.8642	3.202458
09/11/2009	11:30:18	55.864208 N	003.202475 W	3.7	300	5	1.7	55.864208	3.202475
09/11/2009	11:30:19	55.864216 N	003.202500 W	3.7	300	5	1.7	55.864216	3.2025
09/11/2009	11:30:20	55.864225 N	003.202516 W	5.6	300	5	1.7	55.864225	3.202516
09/11/2009	11:30:21	55.864233 N	003.202541 W	5.6	300	5	1.7	55.864233	3.202541
09/11/2009	11:30:22	55.864241 N	003.202558 W	5.6	295	5	1.7	55.864241	3.202558
09/11/2009	11:30:23	55.864250 N	003.202583 W	5.6	290	5	1.7	55.86425	3.202583
09/11/2009	11:30:24	55.864258 N	003.202608 W	5.6	300	5	1.7	55.864258	3.202608
09/11/2009	11:30:25	55.864266 N	003.202625 W	5.6	300	5	1.7	55.864266	3.202625
09/11/2009	11:30:26	55.864275 N	003.202650 W	5.6	300	5	1.7	55.864275	3.20265
09/11/2009	11:30:27	55.864283 N	003.202666 W	5.6	290	5	1.5	55.864283	3.202666
09/11/2009	11:30:28	55.864283 N	003.202691 W	5.6	290	6	1.4	55.864283	3.202691
09/11/2009	11:30:29	55.864291 N	003.202716 W	5.6	300	6	1.4	55.864291	3.202716
09/11/2009	11:30:30	55.864300 N	003.202741 W	5.6	290	6	1.4	55.8643	3.202741
09/11/2009	11:30:31	55.864308 N	003.202766 W	5.6	285	6	1.4	55.864308	3.202766
09/11/2009	11:30:32	55.864308 N	003.202791 W	5.6	295	6	1.4	55.864308	3.202791
09/11/2009	11:30:33	55.864316 N	003.202816 W	5.6	300	5	1.5	55.864316	3.202816
09/11/2009	11:30:34	55.864325 N	003.202841 W	5.6	300	5	1.5	55.864325	3.202841
09/11/2009	11:30:35	55.864333 N	003.202858 W	5.6	295	6	1.4	55.864333	3.202858
09/11/2009	11:30:36	55.864341 N	003.202883 W	5.6	285	6	1.4	55.864341	3.202883
09/11/2009	11:30:37	55.864350 N	003.202908 W	5.6	295	5	1.5	55.86435	3.202908
09/11/2009	11:30:38	55.864350 N	003.202933 W	5.6	295	5	2.7	55.86435	3.202933
09/11/2009	11:30:39	55.864358 N	003.202950 W	5.6	305	5	1.5	55.864358	3.20295
09/11/2009	11:30:40	55.864375 N	003.202975 W	5.6	305	5	1.5	55.864375	3.202975
09/11/2009	11:30:41	55.864383 N	003.203000 W	3.7	295	6	1.4	55.864383	3.203
09/11/2009	11:30:42	55.864383 N	003.203016 W	3.7	300	5	1.5	55.864383	3.203016
09/11/2009	11:30:43	55.864391 N	003.203041 W	3.7	295	5	1.5	55.864391	3.203041
09/11/2009	11:30:44	55.864400 N	003.203058 W	5.6	300	6	1.4	55.8644	3.203058
09/11/2009	11:30:45	55.864408 N	003.203083 W	3.7	295	5	1.5	55.864408	3.203083
09/11/2009	11:30:46	55.864416 N	003.203100 W	3.7	315	5	1.5	55.864416	3.2031
09/11/2009	11:30:47	55.864416 N	003.203108 W	0	310	5	1.5	55.864416	3.203108
09/11/2009	11:30:48	55.864416 N	003.203108 W	0	205	6	1.4	55.864416	3.203108
09/11/2009	11:30:49	55.864416 N	003.203108 W	0	300	6	1.4	55.864416	3.203108
09/11/2009	11:30:50	55.864425 N	003.203108 W	1.9	30	6	1.4	55.864425	3.203108
09/11/2009	11:30:51	55.864425 N	003.203108 W	0	220	5	2.7	55.864425	3.203108
09/11/2009	11:30:52	55.864425 N	003.203108 W	0	250	5	2.7	55.864425	3.203108
09/11/2009	11:30:53	55.864425 N	003.203108 W	0	0	6	1.4	55.864425	3.203108
09/11/2009	11:30:54	55.864425 N	003.203108 W	0	0	6	1.4	55.864425	3.203108
09/11/2009	11:30:55	55.864425 N	003.203108 W	0	0	6	1.4	55.864425	3.203108
09/11/2009	11:30:56	55.864425 N	003.203100 W	0	0	5	1.5	55.864425	3.2031
09/11/2009	11:30:57	55.864425 N	003.203100 W	0	0	5	1.5	55.864425	3.2031
09/11/2009	11:30:58	55.864433 N	003.203108 W	0	0	5	1.5	55.864433	3.203108
09/11/2009	11:30:59	55.864433 N	003.203108 W	0	0	5	1.5	55.864433	3.203108
09/11/2009	11:31:00	55.864441 N	003.203108 W	1.9	355	5	1.5	55.864441	3.203108
09/11/2009	11:31:01	55.864441 N	003.203108 W	0	165	6	1.4	55.864441	3.203108
09/11/2009	11:31:02	55.864441 N	003.203108 W	0	355	6	1.4	55.864441	3.203108
09/11/2009	11:31:03	55.864433 N	003.203108 W	0	0	4	1.8	55.864433	3.203108
09/11/2009	11:31:04	55.864433 N	003.203108 W	0	0	5	1.5	55.864433	3.203108
09/11/2009	11:31:05	55.864433 N	003.203108 W	0	0	6	1.4	55.864433	3.203108
09/11/2009	11:31:06	55.864433 N	003.203108 W	0	0	6	1.4	55.864433	3.203108
09/11/2009	11:31:07	55.864433 N	003.203108 W	0	0	6	1.4	55.864433	3.203108
09/11/2009	11:31:08	55.864433 N	003.203108 W	0	0	4	2	55.864433	3.203108
09/11/2009	11:31:09	55.864433 N	003.203108 W	0	0	5	1.5	55.864433	3.203108
09/11/2009	11:31:10	55.864433 N	003.203108 W	0	0	6	1.4	55.864433	3.203108
09/11/2009	11:31:11	55.864433 N	003.203108 W	0	0	6	1.4	55.864433	3.203108
09/11/2009	11:31:12	55.864433 N	003.203108 W	0	0	5	2.2	55.864433	3.203108
09/11/2009	11:31:13	55.864433 N	003.203108 W	0	0	6	1.4	55.864433	3.203108
09/11/2009	11:31:14	55.864433 N	003.203108 W	0	0	4	1.8	55.864433	3.203108
09/11/2009	11:31:15	55.864433 N	003.203108 W	0	0	6	1.4	55.864433	3.203108
09/11/2009	11:31:16	55.864433 N	003.203108 W	0	0	6	1.4	55.864433	3.203108
09/11/2009	11:31:17	55.864433 N	003.203108 W	0	0	5	1.5	55.864433	3.203108
09/11/2009	11:31:18	55.864433 N	003.203108 W	0	0	5	1.5	55.864433	3.203108
09/11/2009	11:31:19	55.864433 N	003.203108 W	0	0	5	1.5	55.864433	3.203108
09/11/2009	11:31:20	55.864433 N	003.203108 W	0	0	6	1.4	55.864433	3.203108
09/11/2009	11:31:21	55.864433 N	003.203108 W	0	0	5	1.5	55.864433	3.203108
09/11/2009	11:31:22	55.864433 N	003.203108 W	0	0	6	1.2	55.864433	3.203108
09/11/2009	11:31:23	55.864433 N	003.203108 W	0	0	5	1.3	55.864433	3.203108
09/11/2009	11:31:24	55.864433 N	003.203108 W	0	0	5	1.3	55.864433	3.203108
09/11/2009	11:31:25	55.864433 N	003.203108 W	0	0	6	1.2	55.864433	3.203108
09/11/2009	11:31:26	55.864433 N	003.203108 W	0	0	5	1.3	55.864433	3.203108
09/11/2009	11:31:27	55.864433 N	003.203108 W	0	0	6	1.2	55.864433	3.203108
09/11/2009	11:31:28	55.864433 N	003.203108 W	0	0	5	1.3	55.864433	3.203108
09/11/2009	11:31:29	55.864433 N	003.203108 W	0	0	6	1.2	55.864433	3.203108
09/11/2009	11:31:30	55.864433 N	003.203108 W	0	0	4	2.6	55.864433	3.203108
09/11/2009	11:31:31	55.864433 N	003.203108 W	0	0	6	1.2	55.864433	3.203108
09/11/2009	11:31:32	55.864433 N	003.203108 W	0	0	5	1.7	55.864433	3.203108
09/11/2009	11:31:33	55.864425 N	003.203108 W	1.9	205	4	2.6	55.864425	3.203108
09/11/2009	11:31:34	55.864425 N	003.203116 W	1.9	210	4	2.6	55.864425	3.203116
09/11/2009	11:31:35	55.864416 N	003.203125 W	1.9	215	5	1.3	55.864416	3.203125
09/11/2009	11:31:36	55.864408 N	003.203125 W	1.9	215	4	1.7	55.864408	3.203125
09/11/2009	11:31:37	55.864400 N	003.203141 W	1.9	240	7	1.1	55.8644	3.203141
09/11/2009	11:31:38	55.864400 N	003.203150 W	1.9	240	7	1.1	55.8644	3.20315
09/11/2009	11:31:39	55.864391 N	003.203158 W	1.9	245	6	1.2	55.864391	3.203158
09/11/2009	11:31:40	55.864391 N	003.203166 W	0	150	6	1.6	55.864391	3.203166
09/11/2009	11:31:41	55.864383 N	003.203150 W	3.7	85	5	1.6	55.864383	3.20315
09/11/2009	11:31:42	55.864383 N	003.203125 W	7.4	115	4	1.4	55.864383	3.203125
09/11/2009	11:31:43	55.864366 N	003.203083 W	7.4	115	4	1.4	55.864366	3.203083
09/11/2009	11:31:44	55.864358 N	003.203041 W	13	120	5	1.2	55.864358	3.203041
09/11/2009	11:31:45	55.864333 N	003.202983 W	14.8	120	5	1.2	55.864333	3.202983
09/11/2009	11:31:46	55.864308 N	003.202925 W	16.7	130	5	1.6	55.864308	3.202925
09/11/2009	11:31:47	55.864283 N	003.202858 W	14.8	115	5	1.6	55.864283	3.202858
09/11/2009	11:31:48	55.864266 N	003.202791 W	16.7	115	4	1.4	55.864266	3.202791
09/11/2009	11:31:49	55.864250 N	003.202716 W	18.5	110	4	1.4	55.86425	3.202716
09/11/2009	11:31:50	55.864233 N	003.202633 W	18.5	110	4	1.4	55.864233	3.202633
09/11/2009	11:31:51	55.864208 N	003.202558 W	18.5	115	5	1.6	55.864208	3.202558
09/11/2009	11:31:52	55.864191 N	003.202475 W	18.5	115	4	1.8	55.864191	3.202475
09/11/2009	11:31:53	55.864175 N	003.202400 W	16.7	120	6	1.6	55.864175	3.2024
09/11/2009	11:31:54	55.864150 N	003.202341 W	14.8	130	6	1.6	55.86415	3.202341
09/11/2009	11:31:55	55.864125 N	003.202291 W	7.4	115	6	1.2	55.864125	3.202291
09/11/2009	11:31:56	55.864116 N	003.202266 W	7.4	135	5	1.7	55.864116	3.202266
09/11/2009	11:31:57	55.864100 N	003.202241 W	7.4	140	5	1.7	55.8641	3.202241
09/11/2009	11:31:58	55.864083 N	003.202233 W	3.7	170	6	1.6	55.864083	3.202233
09/11/2009	11:31:59	55.864066 N	003.202250 W	11.1	220	6	1.2	55.864066	3.20225
09/11/2009	11:32:00	55.864041 N	003.202300 W	13	255	6	1.2	55.864041	3.2023
09/11/2009	11:32:01	55.864033 N	003.202366 W	14.8	245	6	1.2	55.864033	3.202366
09/11/2009	11:32:02	55.864025 N	003.202433 W	14.8	270	6	1.6	55.864025	3.202433
09/11/2009	11:32:03	55.864041 N	003.202516 W	16.7	290	6	1.2	55.864041	3.202516
09/11/2009	11:32:04	55.864058 N	003.202591 W	16.7	290	5	1.5	55.864058	3.202591
09/11/2009	11:32:05	55.864075 N	003.202658 W	13	290	6	1.4	55.864075	3.202658
09/11/2009	11:32:06	55.864083 N	003.202700 W	3.7	290	7	1.1	55.864083	3.2027
09/11/2009	11:32:07	55.864083 N	003.202716 W	0	280	6	1.4	55.864083	3.202716
09/11/2009	11:32:08	55.864091 N	003.202716 W	0	240	5	1.5	55.864091	3.202716
09/11/2009	11:32:09	55.864091 N	003.202716 W	0	0	5	1.5	55.864091	3.202716
09/11/2009	11:32:10	55.864091 N	003.202716 W	0	0	5	1.7	55.864091	3.202716
09/11/2009	11:32:11	55.864100 N	003.202716 W	0	0	7	1.1	55.8641	3.202716
09/11/2009	11:32:12	55.864100 N	003.202725 W	0	0	6	1.2	55.8641	3.202725
09/11/2009	11:32:13	55.864100 N	003.202725 W	0	0	6	1.2	55.8641	3.202725
09/11/2009	11:32:14	55.864100 N	003.202733 W	0	0	6	1.2	55.8641	3.202733
09/11/2009	11:32:15	55.864100 N	003.202733 W	0	0	6	1.2	55.8641	3.202733
09/11/2009	11:32:16	55.864100 N	003.202733 W	0	0	6	1.2	55.8641	3.202733
09/11/2009	11:32:17	55.864100 N	003.202733 W	0	0	6	1.2	55.8641	3.202733
09/11/2009	11:32:18	55.864108 N	003.202733 W	0	0	6	1.2	55.864108	3.202733
09/11/2009	11:32:19	55.864108 N	003.202741 W	0	0	6	1.2	55.864108	3.202741
09/11/2009	11:32:20	55.864108 N	003.202741 W	0	0	6	1.2	55.864108	3.202741
09/11/2009	11:32:21	55.864108 N	003.202741 W	0	0	6	1.2	55.864108	3.202741
09/11/2009	11:32:22	55.864108 N	003.202741 W	0	0	5	1.3	55.864108	3.202741
09/11/2009	11:32:23	55.864108 N	003.202741 W	0	0	4	2	55.864108	3.202741
09/11/2009	11:32:24	55.864108 N	003.202741 W	0	0	4	2	55.864108	3.202741
09/11/2009	11:32:25	55.864116 N	003.202741 W	0	0	6	1.2	55.864116	3.202741
09/11/2009	11:32:26	55.864116 N	003.202741 W	0	0	4	2	55.864116	3.202741
09/11/2009	11:32:27	55.864116 N	003.202741 W	0	0	4	2	55.864116	3.202741
09/11/2009	11:32:28	55.864116 N	003.202741 W	0	0	4	2	55.864116	3.202741
09/11/2009	11:32:29	55.864116 N	003.202741 W	0	0	4	2	55.864116	3.202741
09/11/2009	11:32:30	55.864116 N	003.202741 W	0	0	4	2	55.864116	3.202741
09/11/2009	11:32:31	55.864125 N	003.202741 W	0	0	5	1.5	55.864125	3.202741
09/11/2009	11:32:32	55.864125 N	003.202741 W	0	0	4	2	55.864125	3.202741
09/11/2009	11:32:33	55.864125 N	003.202741 W	0	0	4	2	55.864125	3.202741
09/11/2009	11:32:34	55.864125 N	003.202741 W	0	0	5	1.7	55.864125	3.202741
09/11/2009	11:32:35	55.864125 N	003.202741 W	0	0	5	2.7	55.864125	3.202741
09/11/2009	11:32:36	55.864125 N	003.202741 W	0	0	5	1.2	55.864125	3.202741
09/11/2009	11:32:37	55.864125 N	003.202741 W	0	0	7	1.1	55.864125	3.202741
09/11/2009	11:32:38	55.864125 N	003.202741 W	0	0	7	1.1	55.864125	3.202741
09/11/2009	11:32:39	55.864125 N	003.202741 W	0	0	7	1.1	55.864125	3.202741
09/11/2009	11:32:40	55.864125 N	003.202741 W	0	0	6	1.6	55.864125	3.202741
09/11/2009	11:32:41	55.864116 N	003.202741 W	0	0	7	1.1	55.864116	3.202741
09/11/2009	11:32:42	55.864116 N	003.202741 W	0	0	7	1.1	55.864116	3.202741
09/11/2009	11:32:43	55.864116 N	003.202741 W	0	0	5	1.7	55.864116	3.202741
09/11/2009	11:32:44	55.864116 N	003.202741 W	0	0	5	1.3	55.864116	3.202741
09/11/2009	11:32:45	55.864116 N	003.202733 W	0	0	4	2.6	55.864116	3.202733
09/11/2009	11:32:46	55.864116 N	003.202750 W	3.7	295	7	1.1	55.864116	3.20275
09/11/2009	11:32:47	55.864125 N	003.202783 W	9.3	295	6	1.2	55.864125	3.202783
09/11/2009	11:32:48	55.864141 N	003.202833 W	13	290	5	1.7	55.864141	3.202833
09/11/2009	11:32:49	55.864150 N	003.202891 W	14.8	295	6	1.5	55.86415	3.202891
09/11/2009	11:32:50	55.864166 N	003.202966 W	18.5	295	6	1.5	55.864166	3.202966
09/11/2009	11:32:51	55.864191 N	003.203058 W	20.4	295	5	1.7	55.864191	3.203058
09/11/2009	11:32:52	55.864208 N	003.203141 W	22.2	295	6	1.5	55.864208	3.203141
09/11/2009	11:32:53	55.864233 N	003.203241 W	24.1	295	6	1.5	55.864233	3.203241
09/11/2009	11:32:54	55.864258 N	003.203350 W	25.9	295	6	1.5	55.864258	3.20335
09/11/2009	11:32:55	55.864283 N	003.203458 W	25.9	295	5	2.6	55.864283	3.203458
09/11/2009	11:32:56	55.864308 N	003.203575 W	25.9	295	6	1.5	55.864308	3.203575
09/11/2009	11:32:57	55.864333 N	003.203683 W	25.9	295	5	1.7	55.864333	3.203683
09/11/2009	11:32:58	55.864358 N	003.203800 W	25.9	295	5	1.7	55.864358	3.2038
09/11/2009	11:32:59	55.864391 N	003.203908 W	27.8	295	6	1.5	55.864391	3.203908
09/11/2009	11:33:00	55.864416 N	003.204025 W	27.8	295	5	1.6	55.864416	3.204025
09/11/2009	11:33:01	55.864441 N	003.204141 W	25.9	290	7	1.5	55.864441	3.204141
09/11/2009	11:33:02	55.864466 N	003.204250 W	24.1	290	6	1.2	55.864466	3.20425
09/11/2009	11:33:03	55.864491 N	003.204350 W	22.2	285	5	1.7	55.864491	3.20435
09/11/2009	11:33:04	55.864500 N	003.204441 W	18.5	285	4	2.6	55.8645	3.204441
09/11/2009	11:33:05	55.864525 N	003.204508 W	16.7	310	7	1.5	55.864525	3.204508
09/11/2009	11:33:06	55.864550 N	003.204558 W	14.8	330	7	1.1	55.86455	3.204558
09/11/2009	11:33:07	55.864591 N	003.204566 W	14.8	5	8	1	55.864591	3.204566
09/11/2009	11:33:08	55.864625 N	003.204550 W	14.8	40	7	1.1	55.864625	3.20455
09/11/2009	11:33:09	55.864650 N	003.204491 W	14.8	65	7	1.1	55.86465	3.204491
09/11/2009	11:33:10	55.864650 N	003.204425 W	16.7	100	5	1.8	55.86465	3.204425
09/11/2009	11:33:11	55.864641 N	003.204341 W	20.4	110	4	2.1	55.864641	3.204341
09/11/2009	11:33:12	55.864616 N	003.204241 W	22.2	115	4	2.1	55.864616	3.204241
09/11/2009	11:33:13	55.864591 N	003.204150 W	24.1	115	4	2.6	55.864591	3.20415
09/11/2009	11:33:14	55.864566 N	003.204041 W	25.9	115	4	2.6	55.864566	3.204041
09/11/2009	11:33:15	55.864533 N	003.203933 W	25.9	115	4	2.6	55.864533	3.203933
09/11/2009	11:33:16	55.864508 N	003.203825 W	24.1	115	4	2.1	55.864508	3.203825
09/11/2009	11:33:17	55.864475 N	003.203716 W	24.1	115	5	1.7	55.864475	3.203716
09/11/2009	11:33:18	55.864450 N	003.203608 W	24.1	115	4	2.1	55.86445	3.203608
09/11/2009	11:33:19	55.864425 N	003.203500 W	24.1	115	4	2.6	55.864425	3.2035
09/11/2009	11:33:20	55.864391 N	003.203400 W	24.1	115	5	1.7	55.864391	3.2034
09/11/2009	11:33:21	55.864366 N	003.203291 W	25.9	115	4	2.6	55.864366	3.203291
09/11/2009	11:33:22	55.864333 N	003.203183 W	25.9	115	4	2.6	55.864333	3.203183
09/11/2009	11:33:23	55.864300 N	003.203075 W	25.9	115	5	1.9	55.8643	3.203075
09/11/2009	11:33:24	55.864275 N	003.202966 W	25.9	115	5	1.9	55.864275	3.202966
09/11/2009	11:33:25	55.864258 N	003.202850 W	25.9	115	5	1.9	55.864258	3.20285
09/11/2009	11:33:26	55.864233 N	003.202741 W	24.1	115	5	1.7	55.864233	3.202741
09/11/2009	11:33:27	55.864200 N	003.202633 W	24.1	115	7	1.1	55.8642	3.202633
09/11/2009	11:33:28	55.864175 N	003.202533 W	24.1	115	6	1.5	55.864175	3.202533
09/11/2009	11:33:29	55.864150 N	003.202433 W	22.2	125	6	1.5	55.86415	3.202433
09/11/2009	11:33:30	55.864125 N	003.202358 W	16.7	115	4	2.6	55.864125	3.202358
09/11/2009	11:33:31	55.864108 N	003.202291 W	13	110	5	1.7	55.864108	3.202291
09/11/2009	11:33:32	55.864100 N	003.202233 W	11.1	95	5	1.7	55.8641	3.202233
09/11/2009	11:33:33	55.864108 N	003.202183 W	13	60	5	1.7	55.864108	3.202183
09/11/2009	11:33:34	55.864133 N	003.202133 W	16.7	40	5	1.7	55.864133	3.202133
09/11/2009	11:33:35	55.864175 N	003.202083 W	16.7	35	8	1	55.864175	3.202083
09/11/2009	11:33:36	55.864225 N	003.202041 W	22.2	25	7	1.1	55.864225	3.202041
09/11/2009	11:33:37	55.864283 N	003.202000 W	22.2	25	7	1.1	55.864283	3.202
09/11/2009	11:33:38	55.864341 N	003.201950 W	22.2	25	8	1	55.864341	3.20195
09/11/2009	11:33:39	55.864383 N	003.201908 W	18.5	30	7	1.1	55.864383	3.201908
09/11/2009	11:33:40	55.864433 N	003.201858 W	18.5	40	7	1.1	55.864433	3.201858
09/11/2009	11:33:41	55.864458 N	003.201791 W	16.7	65	5	2.6	55.864458	3.201791
09/11/2009	11:33:42	55.864466 N	003.201725 W	14.8	85	5	1.7	55.864466	3.201725
09/11/2009	11:33:43	55.864466 N	003.201650 W	14.8	95	5	1.7	55.864466	3.20165
09/11/2009	11:33:44	55.864458 N	003.201591 W	11.1	100	5	1.3	55.864458	3.201591
09/11/2009	11:33:45	55.864466 N	003.201550 W	7.4	90	4	2.6	55.864466	3.20155
09/11/2009	11:33:46	55.864466 N	003.201516 W	1.9	105	4	2.6	55.864466	3.201516
09/11/2009	11:33:47	55.864475 N	003.201508 W	0	0	5	1.9	55.864475	3.201508
09/11/2009	11:33:48	55.864475 N	003.201508 W	0	135	4	2.1	55.864475	3.201508
09/11/2009	11:33:49	55.864475 N	003.201508 W	0	120	6	1.6	55.864475	3.201508
09/11/2009	11:33:50	55.864475 N	003.201500 W	3.7	125	7	1.1	55.864475	3.2015
09/11/2009	11:33:51	55.864466 N	003.201483 W	3.7	110	4	2.6	55.864466	3.201483
09/11/2009	11:33:52	55.864466 N	003.201458 W	3.7	120	4	2.1	55.864466	3.201458
09/11/2009	11:33:53	55.864466 N	003.201441 W	3.7	115	7	1.1	55.864466	3.201441
09/11/2009	11:33:54	55.864458 N	003.201416 W	7.4	125	4	2.1	55.864458	3.201416
09/11/2009	11:33:55	55.864441 N	003.201383 W	11.1	140	4	1.8	55.864441	3.201383
09/11/2009	11:33:56	55.864416 N	003.201366 W	11.1	190	5	1.3	55.864416	3.201366
09/11/2009	11:33:57	55.864383 N	003.201366 W	13	165	4	1.8	55.864383	3.201366
09/11/2009	11:33:58	55.864350 N	003.201358 W	14.8	180	4	2.6	55.86435	3.201358
09/11/2009	11:33:59	55.864316 N	003.201375 W	14.8	210	4	2.6	55.864316	3.201375
09/11/2009	11:34:00	55.864266 N	003.201425 W	29.6	210	4	2.6	55.864266	3.201425
09/11/2009	11:34:01	55.864200 N	003.201500 W	33.3	210	4	2.6	55.8642	3.2015
09/11/2009	11:34:02	55.864125 N	003.201541 W	31.5	190	3	4.3	55.864125	3.201541
09/11/2009	11:34:03	55.864041 N	003.201575 W	37	195	4	2.6	55.864041	3.201575
09/11/2009	11:34:04	55.863941 N	003.201625 W	37	195	3	2.4	55.863941	3.201625
09/11/2009	11:34:05	55.863858 N	003.201675 W	37	205	4	1.9	55.863858	3.201675
09/11/2009	11:34:06	55.863766 N	003.201758 W	38.9	210	4	1.9	55.863766	3.201758
09/11/2009	11:34:07	55.863675 N	003.201841 W	40.7	210	5	1.7	55.863675	3.201841
09/11/2009	11:34:08	55.863591 N	003.201941 W	38.9	210	5	1.7	55.863591	3.201941
09/11/2009	11:34:09	55.863508 N	003.202041 W	40.7	215	5	1.7	55.863508	3.202041
09/11/2009	11:34:10	55.863416 N	003.202158 W	42.6	215	5	1.7	55.863416	3.202158
09/11/2009	11:34:11	55.863333 N	003.202283 W	42.6	215	6	1.5	55.863333	3.202283
09/11/2009	11:34:12	55.863241 N	003.202408 W	42.6	220	6	1.5	55.863241	3.202408
09/11/2009	11:34:13	55.863158 N	003.202525 W	42.6	215	6	1.5	55.863158	3.202525
09/11/2009	11:34:14	55.863075 N	003.202641 W	42.6	215	6	1.5	55.863075	3.202641
09/11/2009	11:34:15	55.862991 N	003.202766 W	42.6	215	4	2.1	55.862991	3.202766
09/11/2009	11:34:16	55.862900 N	003.202875 W	42.6	215	6	1.2	55.8629	3.202875
09/11/2009	11:34:17	55.862816 N	003.202983 W	37	220	5	1.8	55.862816	3.202983
09/11/2009	11:34:18	55.862750 N	003.203108 W	37	225	5	1.7	55.86275	3.203108
09/11/2009	11:34:19	55.862675 N	003.203208 W	33.3	215	5	1.7	55.862675	3.203208
09/11/2009	11:34:20	55.862608 N	003.203308 W	35.2	225	5	1.7	55.862608	3.203308
09/11/2009	11:34:21	55.862550 N	003.203416 W	31.5	220	5	1.2	55.86255	3.203416
09/11/2009	11:34:22	55.862491 N	003.203491 W	25.9	205	4	1.8	55.862491	3.203491
09/11/2009	11:34:23	55.862433 N	003.203541 W	25.9	205	5	1.5	55.862433	3.203541
09/11/2009	11:34:24	55.862383 N	003.203583 W	14.8	205	5	1.5	55.862383	3.203583
09/11/2009	11:34:25	55.862358 N	003.203608 W	7.4	200	5	1.5	55.862358	3.203608
09/11/2009	11:34:26	55.862350 N	003.203625 W	7.4	205	4	1.9	55.86235	3.203625
09/11/2009	11:34:27	55.862325 N	003.203650 W	9.3	220	5	1.3	55.862325	3.20365
09/11/2009	11:34:28	55.862316 N	003.203691 W	13	250	5	1.3	55.862316	3.203691
09/11/2009	11:34:29	55.862308 N	003.203741 W	11.1	275	6	1.2	55.862308	3.203741
09/11/2009	11:34:30	55.862316 N	003.203791 W	13	270	5	1.7	55.862316	3.203791
09/11/2009	11:34:31	55.862316 N	003.203866 W	16.7	265	4	2	55.862316	3.203866
09/11/2009	11:34:32	55.862308 N	003.203941 W	16.7	245	6	1.4	55.862308	3.203941
09/11/2009	11:34:33	55.862283 N	003.204000 W	14.8	220	5	1.5	55.862283	3.204
09/11/2009	11:34:34	55.862241 N	003.204041 W	20.4	210	5	1.5	55.862241	3.204041
09/11/2009	11:34:35	55.862191 N	003.204091 W	25.9	205	4	2	55.862191	3.204091
09/11/2009	11:34:36	55.862125 N	003.204158 W	29.6	210	6	1.4	55.862125	3.204158
09/11/2009	11:34:37	55.862066 N	003.204225 W	27.8	210	5	1.8	55.862066	3.204225
09/11/2009	11:34:38	55.862008 N	003.204300 W	27.8	225	4	2	55.862008	3.2043
09/11/2009	11:34:39	55.861958 N	003.204391 W	33.3	220	6	1.1	55.861958	3.204391
09/11/2009	11:34:40	55.861891 N	003.204491 W	33.3	225	6	1.1	55.861891	3.204491
09/11/2009	11:34:41	55.861825 N	003.204591 W	35.2	225	5	1.7	55.861825	3.204591
09/11/2009	11:34:42	55.861758 N	003.204708 W	37	225	5	2.7	55.861758	3.204708
09/11/2009	11:34:43	55.861691 N	003.204816 W	37	220	6	2.5	55.861691	3.204816
09/11/2009	11:34:44	55.861616 N	003.204933 W	35.2	225	7	1.1	55.861616	3.204933
09/11/2009	11:34:45	55.861558 N	003.205058 W	37	225	6	1.2	55.861558	3.205058
09/11/2009	11:34:46	55.861491 N	003.205175 W	35.2	225	5	1.8	55.861491	3.205175
09/11/2009	11:34:47	55.861433 N	003.205300 W	37	230	6	1.6	55.861433	3.2053
09/11/2009	11:34:48	55.861366 N	003.205425 W	35.2	225	5	1.5	55.861366	3.205425
09/11/2009	11:34:49	55.861308 N	003.205541 W	33.3	225	6	1.4	55.861308	3.205541
09/11/2009	11:34:50	55.861250 N	003.205650 W	31.5	225	5	1.8	55.86125	3.20565
09/11/2009	11:34:51	55.861200 N	003.205750 W	29.6	225	6	1.2	55.8612	3.20575
09/11/2009	11:34:52	55.861150 N	003.205841 W	27.8	225	5	3.4	55.86115	3.205841
09/11/2009	11:34:53	55.861116 N	003.205933 W	20.4	255	5	3.4	55.861116	3.205933
09/11/2009	11:34:54	55.861100 N	003.206008 W	20.4	225	5	3.4	55.8611	3.206008
09/11/2009	11:34:55	55.861066 N	003.206083 W	22.2	225	5	1.7	55.861066	3.206083
09/11/2009	11:34:56	55.861025 N	003.206158 W	22.2	230	6	1.6	55.861025	3.206158
09/11/2009	11:34:57	55.860983 N	003.206233 W	24.1	230	5	1.7	55.860983	3.206233
09/11/2009	11:34:58	55.860950 N	003.206316 W	22.2	230	4	2.1	55.86095	3.206316
09/11/2009	11:34:59	55.860908 N	003.206391 W	20.4	230	7	1.5	55.860908	3.206391
09/11/2009	11:35:00	55.860875 N	003.206441 W	13	215	7	1.1	55.860875	3.206441
09/11/2009	11:35:01	55.860841 N	003.206458 W	14.8	185	7	1.1	55.860841	3.206458
09/11/2009	11:35:02	55.860800 N	003.206441 W	14.8	160	7	1.1	55.8608	3.206441
09/11/2009	11:35:03	55.860758 N	003.206400 W	18.5	145	6	1.6	55.860758	3.2064
09/11/2009	11:35:04	55.860716 N	003.206333 W	22.2	130	6	1.2	55.860716	3.206333
09/11/2009	11:35:05	55.860683 N	003.206241 W	24.1	125	5	1.8	55.860683	3.206241
09/11/2009	11:35:06	55.860658 N	003.206141 W	22.2	105	6	1.1	55.860658	3.206141
09/11/2009	11:35:07	55.860650 N	003.206050 W	14.8	85	7	1.1	55.86065	3.20605
09/11/2009	11:35:08	55.860658 N	003.205983 W	13	85	7	1.1	55.860658	3.205983
09/11/2009	11:35:09	55.860650 N	003.205933 W	5.6	110	7	1.1	55.86065	3.205933
09/11/2009	11:35:10	55.860650 N	003.205916 W	1.9	145	6	1.2	55.86065	3.205916
09/11/2009	11:35:11	55.860641 N	003.205908 W	0	40	4	1.4	55.860641	3.205908
09/11/2009	11:35:12	55.860641 N	003.205908 W	0	15	5	1.3	55.860641	3.205908
09/11/2009	11:35:13	55.860633 N	003.205908 W	0	0	4	1.4	55.860633	3.205908
09/11/2009	11:35:14	55.860625 N	003.205900 W	0	0	4	1.4	55.860625	3.2059
09/11/2009	11:35:15	55.860625 N	003.205900 W	0	0	5	1.3	55.860625	3.2059
09/11/2009	11:35:16	55.860625 N	003.205900 W	0	0	5	1.3	55.860625	3.2059
09/11/2009	11:35:17	55.860625 N	003.205900 W	0	0	5	1.3	55.860625	3.2059
09/11/2009	11:35:18	55.860625 N	003.205900 W	0	0	4	1.4	55.860625	3.2059
09/11/2009	11:35:19	55.860625 N	003.205900 W	0	0	4	2.6	55.860625	3.2059
09/11/2009	11:35:20	55.860625 N	003.205900 W	0	0	5	1.3	55.860625	3.2059
09/11/2009	11:35:21	55.860633 N	003.205900 W	0	0	5	1.3	55.860633	3.2059
09/11/2009	11:35:22	55.860633 N	003.205900 W	0	0	4	2.6	55.860633	3.2059
09/11/2009	11:35:23	55.860633 N	003.205900 W	0	0	4	2.1	55.860633	3.2059
09/11/2009	11:35:24	55.860633 N	003.205900 W	0	0	4	2.1	55.860633	3.2059
09/11/2009	11:35:25	55.860633 N	003.205900 W	0	0	4	1.4	55.860633	3.2059
09/11/2009	11:35:26	55.860633 N	003.205900 W	0	0	4	1.4	55.860633	3.2059
09/11/2009	11:35:27	55.860633 N	003.205900 W	0	0	5	1.3	55.860633	3.2059
09/11/2009	11:35:28	55.860633 N	003.205900 W	0	0	4	2.1	55.860633	3.2059
09/11/2009	11:35:29	55.860633 N	003.205900 W	0	0	4	2.1	55.860633	3.2059
09/11/2009	11:35:30	55.860641 N	003.205900 W	0	0	5	1.3	55.860641	3.2059
09/11/2009	11:35:31	55.860641 N	003.205900 W	0	0	4	2.6	55.860641	3.2059
09/11/2009	11:35:32	55.860633 N	003.205900 W	0	0	5	1.3	55.860633	3.2059
09/11/2009	11:35:33	55.860633 N	003.205900 W	0	0	4	1.4	55.860633	3.2059
09/11/2009	11:35:34	55.860633 N	003.205900 W	0	0	4	1.4	55.860633	3.2059
09/11/2009	11:35:35	55.860633 N	003.205900 W	0	0	4	2.6	55.860633	3.2059
09/11/2009	11:35:36	55.860633 N	003.205908 W	0	0	5	1.3	55.860633	3.205908
09/11/2009	11:35:37	55.860641 N	003.205916 W	1.9	315	5	1.3	55.860641	3.205916
09/11/2009	11:35:38	55.860658 N	003.205916 W	7.4	15	6	1.7	55.860658	3.205916
09/11/2009	11:35:39	55.860658 N	003.205891 W	9.3	95	5	1.3	55.860658	3.205891
09/11/2009	11:35:40	55.860658 N	003.205841 W	11.1	110	4	2.1	55.860658	3.205841
09/11/2009	11:35:41	55.860633 N	003.205800 W	13	145	6	1.2	55.860633	3.2058
09/11/2009	11:35:42	55.860608 N	003.205791 W	7.4	190	4	2.1	55.860608	3.205791
09/11/2009	11:35:43	55.860600 N	003.205800 W	0	225	5	1.3	55.8606	3.2058
09/11/2009	11:35:44	55.860600 N	003.205800 W	0	120	5	1.3	55.8606	3.2058
09/11/2009	11:35:45	55.860600 N	003.205808 W	0	125	5	1.3	55.8606	3.205808
09/11/2009	11:35:46	55.860600 N	003.205816 W	0	0	5	1.3	55.8606	3.205816
09/11/2009	11:35:47	55.860600 N	003.205825 W	0	0	5	1.3	55.8606	3.205825
09/11/2009	11:35:48	55.860600 N	003.205825 W	0	0	5	1.3	55.8606	3.205825
09/11/2009	11:35:49	55.860600 N	003.205825 W	0	0	5	1.3	55.8606	3.205825
09/11/2009	11:35:50	55.860608 N	003.205825 W	0	0	5	1.3	55.860608	3.205825
09/11/2009	11:35:51	55.860608 N	003.205825 W	0	0	5	1.3	55.860608	3.205825
09/11/2009	11:35:52	55.860608 N	003.205825 W	0	0	5	1.3	55.860608	3.205825
09/11/2009	11:35:53	55.860600 N	003.205816 W	0	0	5	1.3	55.8606	3.205816
09/11/2009	11:35:54	55.860600 N	003.205816 W	0	0	5	1.3	55.8606	3.205816
09/11/2009	11:35:55	55.860591 N	003.205808 W	0	0	5	1.3	55.860591	3.205808
09/11/2009	11:35:56	55.860591 N	003.205808 W	0	0	5	1.3	55.860591	3.205808
09/11/2009	11:35:57	55.860591 N	003.205800 W	0	0	5	1.3	55.860591	3.2058
09/11/2009	11:35:58	55.860591 N	003.205800 W	0	0	5	1.3	55.860591	3.2058
09/11/2009	11:35:59	55.860575 N	003.205800 W	7.4	175	5	1.3	55.860575	3.2058
09/11/2009	11:36:00	55.860541 N	003.205791 W	16.7	160	5	1.3	55.860541	3.205791
09/11/2009	11:36:01	55.860500 N	003.205758 W	16.7	155	4	2.6	55.8605	3.205758
09/11/2009	11:36:02	55.860466 N	003.205725 W	14.8	140	3	2.4	55.860466	3.205725
09/11/2009	11:36:03	55.860433 N	003.205700 W	20.4	180	4	2.1	55.860433	3.2057
09/11/2009	11:36:04	55.860391 N	003.205716 W	13	200	6	1.6	55.860391	3.205716
09/11/2009	11:36:05	55.860366 N	003.205741 W	9.3	220	6	1.6	55.860366	3.205741
09/11/2009	11:36:06	55.860350 N	003.205766 W	9.3	220	5	1.2	55.86035	3.205766
09/11/2009	11:36:07	55.860325 N	003.205775 W	11.1	185	6	1.1	55.860325	3.205775
09/11/2009	11:36:08	55.860300 N	003.205775 W	11.1	180	6	1.1	55.8603	3.205775
09/11/2009	11:36:09	55.860283 N	003.205783 W	7.4	225	6	1.6	55.860283	3.205783
09/11/2009	11:36:10	55.860275 N	003.205800 W	0	245	6	1.1	55.860275	3.2058
09/11/2009	11:36:11	55.860275 N	003.205800 W	0	335	6	1.1	55.860275	3.2058
09/11/2009	11:36:12	55.860283 N	003.205791 W	1.9	60	6	1.1	55.860283	3.205791
09/11/2009	11:36:13	55.860291 N	003.205766 W	9.3	85	5	1.3	55.860291	3.205766
09/11/2009	11:36:14	55.860291 N	003.205708 W	11.1	85	4	1.9	55.860291	3.205708
09/11/2009	11:36:15	55.860291 N	003.205650 W	13	100	4	1.9	55.860291	3.20565
09/11/2009	11:36:16	55.860283 N	003.205583 W	14.8	105	5	1.3	55.860283	3.205583
09/11/2009	11:36:17	55.860266 N	003.205516 W	16.7	135	4	2.1	55.860266	3.205516
09/11/2009	11:36:18	55.860233 N	003.205466 W	14.8	130	5	1.3	55.860233	3.205466
09/11/2009	11:36:19	55.860225 N	003.205416 W	9.3	105	6	1.1	55.860225	3.205416
09/11/2009	11:36:20	55.860216 N	003.205391 W	0	45	6	1.1	55.860216	3.205391
09/11/2009	11:36:21	55.860216 N	003.205391 W	0	150	6	1.1	55.860216	3.205391
09/11/2009	11:36:22	55.860233 N	003.205358 W	0	0	6	1.1	55.860233	3.205358
09/11/2009	11:36:23	55.860233 N	003.205341 W	0	0	6	1.1	55.860233	3.205341
09/11/2009	11:36:24	55.860233 N	003.205333 W	0	0	6	1.1	55.860233	3.205333
09/11/2009	11:36:25	55.860233 N	003.205325 W	0	0	6	1.1	55.860233	3.205325
09/11/2009	11:36:26	55.860233 N	003.205316 W	0	0	5	1.5	55.860233	3.205316
09/11/2009	11:36:27	55.860241 N	003.205316 W	0	0	5	1.5	55.860241	3.205316
09/11/2009	11:36:28	55.860241 N	003.205325 W	0	0	5	1.5	55.860241	3.205325
09/11/2009	11:36:29	55.860250 N	003.205325 W	0	0	6	1.1	55.86025	3.205325
09/11/2009	11:36:30	55.860250 N	003.205316 W	0	0	6	1.1	55.86025	3.205316
09/11/2009	11:36:31	55.860250 N	003.205308 W	0	0	6	1.1	55.86025	3.205308
09/11/2009	11:36:32	55.860250 N	003.205308 W	0	0	5	1.3	55.86025	3.205308
09/11/2009	11:36:33	55.860241 N	003.205291 W	1.9	105	4	1.8	55.860241	3.205291
09/11/2009	11:36:34	55.860233 N	003.205283 W	9.3	155	4	1.4	55.860233	3.205283
09/11/2009	11:36:35	55.860208 N	003.205266 W	3.7	185	5	1.3	55.860208	3.205266
09/11/2009	11:36:36	55.860208 N	003.205266 W	0	180	6	1.1	55.860208	3.205266
09/11/2009	11:36:37	55.860200 N	003.205266 W	0	250	6	1.1	55.8602	3.205266
09/11/2009	11:36:38	55.860200 N	003.205275 W	0	260	7	1.1	55.8602	3.205275
09/11/2009	11:36:39	55.860191 N	003.205283 W	0	0	6	1.1	55.860191	3.205283
09/11/2009	11:36:40	55.860191 N	003.205283 W	0	0	6	1.1	55.860191	3.205283
09/11/2009	11:36:41	55.860175 N	003.205283 W	7.4	175	4	2.1	55.860175	3.205283
09/11/2009	11:36:42	55.860141 N	003.205283 W	14.8	175	4	2.1	55.860141	3.205283
09/11/2009	11:36:43	55.860091 N	003.205283 W	18.5	180	4	2.1	55.860091	3.205283
09/11/2009	11:36:44	55.860041 N	003.205283 W	18.5	170	4	2.1	55.860041	3.205283
09/11/2009	11:36:45	55.859991 N	003.205283 W	20.4	185	4	2.1	55.859991	3.205283
09/11/2009	11:36:46	55.859941 N	003.205283 W	18.5	175	4	2.6	55.859941	3.205283
09/11/2009	11:36:48	55.859850 N	003.205250 W	16.7	155	4	2.6	55.85985	3.20525
09/11/2009	11:36:49	55.859825 N	003.205208 W	14.8	115	5	1.3	55.859825	3.205208
09/11/2009	11:36:50	55.859816 N	003.205133 W	13	100	4	1.8	55.859816	3.205133
09/11/2009	11:36:51	55.859816 N	003.205083 W	3.7	75	8	1	55.859816	3.205083
09/11/2009	11:36:52	55.859825 N	003.205066 W	0	70	8	1	55.859825	3.205066
09/11/2009	11:36:53	55.859825 N	003.205058 W	0	130	8	1	55.859825	3.205058
09/11/2009	11:36:54	55.859833 N	003.205033 W	0	0	8	1	55.859833	3.205033
09/11/2009	11:36:55	55.859841 N	003.205025 W	0	0	8	1	55.859841	3.205025
09/11/2009	11:36:56	55.859841 N	003.205016 W	0	0	8	1	55.859841	3.205016
09/11/2009	11:36:57	55.859841 N	003.205008 W	0	0	8	1	55.859841	3.205008
09/11/2009	11:36:58	55.859841 N	003.205008 W	0	0	8	1	55.859841	3.205008
09/11/2009	11:36:59	55.859850 N	003.205008 W	0	0	8	1	55.85985	3.205008
09/11/2009	11:37:00	55.859850 N	003.205008 W	0	0	7	1.5	55.85985	3.205008
09/11/2009	11:37:01	55.859850 N	003.205000 W	0	0	7	1.5	55.85985	3.205
09/11/2009	11:37:02	55.859850 N	003.205000 W	0	0	8	1	55.85985	3.205
09/11/2009	11:37:03	55.859850 N	003.205000 W	0	0	7	1.1	55.85985	3.205
09/11/2009	11:37:04	55.859850 N	003.205000 W	0	0	7	1.1	55.85985	3.205
09/11/2009	11:37:05	55.859850 N	003.205000 W	0	0	7	1.1	55.85985	3.205
09/11/2009	11:37:06	55.859850 N	003.205000 W	0	0	8	1	55.85985	3.205
09/11/2009	11:37:07	55.859850 N	003.205000 W	0	255	7	1.1	55.85985	3.205
09/11/2009	11:37:08	55.859841 N	003.205008 W	1.9	190	5	1.5	55.859841	3.205008
09/11/2009	11:37:09	55.859833 N	003.204991 W	13	140	7	1.1	55.859833	3.204991
09/11/2009	11:37:10	55.859800 N	003.204950 W	14.8	140	7	1.1	55.8598	3.20495
09/11/2009	11:37:11	55.859766 N	003.204900 W	14.8	145	7	1.1	55.859766	3.2049
09/11/2009	11:37:12	55.859733 N	003.204858 W	14.8	145	7	1.1	55.859733	3.204858
09/11/2009	11:37:13	55.859700 N	003.204816 W	14.8	145	6	1.2	55.8597	3.204816
09/11/2009	11:37:14	55.859675 N	003.204783 W	11.1	145	4	1.8	55.859675	3.204783
09/11/2009	11:37:15	55.859650 N	003.204766 W	5.6	150	6	1.7	55.85965	3.204766
09/11/2009	11:37:16	55.859650 N	003.204758 W	0	60	6	1.7	55.85965	3.204758
09/11/2009	11:37:17	55.859650 N	003.204758 W	0	155	5	1.5	55.85965	3.204758
09/11/2009	11:37:18	55.859658 N	003.204783 W	0	0	6	1.7	55.859658	3.204783
09/11/2009	11:37:19	55.859666 N	003.204766 W	0	0	7	1.1	55.859666	3.204766
09/11/2009	11:37:20	55.859658 N	003.204766 W	0	0	7	1.1	55.859658	3.204766
09/11/2009	11:37:21	55.859658 N	003.204758 W	0	0	7	1.1	55.859658	3.204758
09/11/2009	11:37:22	55.859650 N	003.204758 W	0	0	8	1	55.85965	3.204758
09/11/2009	11:37:23	55.859650 N	003.204758 W	0	0	7	1.1	55.85965	3.204758
09/11/2009	11:37:24	55.859633 N	003.204775 W	7.4	205	5	1.3	55.859633	3.204775
09/11/2009	11:37:25	55.859600 N	003.204800 W	16.7	210	5	1.3	55.8596	3.2048
09/11/2009	11:37:26	55.859558 N	003.204833 W	18.5	190	5	1.3	55.859558	3.204833
09/11/2009	11:37:27	55.859500 N	003.204841 W	20.4	185	6	1.1	55.8595	3.204841
09/11/2009	11:37:28	55.859450 N	003.204825 W	20.4	155	7	1.1	55.85945	3.204825
09/11/2009	11:37:29	55.859408 N	003.204791 W	16.7	150	5	1.3	55.859408	3.204791
09/11/2009	11:37:30	55.859383 N	003.204750 W	11.1	115	5	1.3	55.859383	3.20475
09/11/2009	11:37:31	55.859375 N	003.204725 W	1.9	110	6	1.1	55.859375	3.204725
09/11/2009	11:37:32	55.859375 N	003.204725 W	1.9	275	6	1.1	55.859375	3.204725
09/11/2009	11:37:33	55.859383 N	003.204741 W	3.7	285	5	1.8	55.859383	3.204741
09/11/2009	11:37:34	55.859383 N	003.204766 W	3.7	235	5	1.7	55.859383	3.204766
09/11/2009	11:37:35	55.859383 N	003.204808 W	13	280	6	1.4	55.859383	3.204808
09/11/2009	11:37:36	55.859408 N	003.204883 W	20.4	310	6	1.4	55.859408	3.204883
09/11/2009	11:37:37	55.859441 N	003.204958 W	20.4	315	7	1.1	55.859441	3.204958
09/11/2009	11:37:38	55.859466 N	003.204991 W	0	340	7	1.1	55.859466	3.204991
09/11/2009	11:37:39	55.859475 N	003.205000 W	5.6	335	7	1.1	55.859475	3.205
09/11/2009	11:37:40	55.859491 N	003.205008 W	7.4	330	6	2.2	55.859491	3.205008
09/11/2009	11:37:41	55.859516 N	003.205025 W	11.1	350	6	2.2	55.859516	3.205025
09/11/2009	11:37:42	55.859541 N	003.205033 W	5.6	345	7	1.1	55.859541	3.205033
09/11/2009	11:37:43	55.859550 N	003.205041 W	1.9	345	7	1.1	55.85955	3.205041
09/11/2009	11:37:44	55.859541 N	003.205041 W	7.4	155	8	1	55.859541	3.205041
09/11/2009	11:37:45	55.859525 N	003.205025 W	5.6	150	8	1	55.859525	3.205025
09/11/2009	11:37:46	55.859516 N	003.205025 W	0	115	8	1	55.859516	3.205025
09/11/2009	11:37:47	55.859516 N	003.205025 W	0	215	8	1	55.859516	3.205025
09/11/2009	11:37:48	55.859516 N	003.205058 W	0	0	8	1	55.859516	3.205058
09/11/2009	11:37:49	55.859516 N	003.205066 W	0	0	7	1.1	55.859516	3.205066
09/11/2009	11:37:50	55.859516 N	003.205083 W	0	0	6	1.4	55.859516	3.205083
09/11/2009	11:37:51	55.859525 N	003.205083 W	0	0	8	1	55.859525	3.205083
09/11/2009	11:37:52	55.859516 N	003.205091 W	0	0	8	1	55.859516	3.205091
09/11/2009	11:37:53	55.859525 N	003.205083 W	0	0	8	1	55.859525	3.205083
09/11/2009	11:37:54	55.859525 N	003.205075 W	0	0	8	1	55.859525	3.205075
09/11/2009	11:37:55	55.859525 N	003.205075 W	0	0	8	1	55.859525	3.205075
09/11/2009	11:37:56	55.859525 N	003.205066 W	0	0	8	1	55.859525	3.205066
09/11/2009	11:37:57	55.859525 N	003.205066 W	0	0	8	1	55.859525	3.205066
09/11/2009	11:37:58	55.859533 N	003.205066 W	0	0	7	1.2	55.859533	3.205066
09/11/2009	11:37:59	55.859533 N	003.205066 W	0	0	6	1.3	55.859533	3.205066
09/11/2009	11:38:00	55.859533 N	003.205058 W	0	0	7	1.2	55.859533	3.205058
09/11/2009	11:38:01	55.859533 N	003.205058 W	0	0	7	1.2	55.859533	3.205058
09/11/2009	11:38:02	55.859533 N	003.205058 W	0	0	5	1.5	55.859533	3.205058
09/11/2009	11:38:03	55.859533 N	003.205058 W	0	0	7	1.1	55.859533	3.205058
09/11/2009	11:38:04	55.859533 N	003.205066 W	0	0	7	1.2	55.859533	3.205066
09/11/2009	11:38:05	55.859533 N	003.205058 W	0	0	7	1.2	55.859533	3.205058
09/11/2009	11:38:06	55.859533 N	003.205058 W	0	0	7	1.2	55.859533	3.205058
09/11/2009	11:38:07	55.859533 N	003.205058 W	0	0	7	1.2	55.859533	3.205058
09/11/2009	11:38:08	55.859533 N	003.205058 W	0	0	7	1.2	55.859533	3.205058
09/11/2009	11:38:09	55.859533 N	003.205058 W	0	0	7	1.2	55.859533	3.205058
09/11/2009	11:38:10	55.859533 N	003.205058 W	0	0	8	1	55.859533	3.205058
09/11/2009	11:38:11	55.859533 N	003.205058 W	0	0	8	1	55.859533	3.205058
09/11/2009	11:38:12	55.859533 N	003.205058 W	0	0	7	1.1	55.859533	3.205058
09/11/2009	11:38:13	55.859533 N	003.205058 W	0	0	7	1.1	55.859533	3.205058
09/11/2009	11:38:14	55.859533 N	003.205058 W	0	0	8	1	55.859533	3.205058
09/11/2009	11:38:15	55.859533 N	003.205058 W	0	0	7	1.1	55.859533	3.205058
09/11/2009	11:38:16	55.859533 N	003.205066 W	0	0	9	1	55.859533	3.205066
09/11/2009	11:38:17	55.859541 N	003.205066 W	3.7	350	9	1	55.859541	3.205066
09/11/2009	11:38:18	55.859550 N	003.205075 W	0	350	8	1	55.85955	3.205075
09/11/2009	11:38:19	55.859550 N	003.205075 W	0	205	8	1	55.85955	3.205075
09/11/2009	11:38:20	55.859550 N	003.205075 W	0	170	8	1	55.85955	3.205075
09/11/2009	11:38:21	55.859541 N	003.205100 W	0	0	9	1	55.859541	3.2051
09/11/2009	11:38:22	55.859541 N	003.205091 W	0	0	9	1	55.859541	3.205091
09/11/2009	11:38:23	55.859541 N	003.205091 W	0	0	9	1	55.859541	3.205091
09/11/2009	11:38:24	55.859541 N	003.205091 W	0	0	9	1	55.859541	3.205091
09/11/2009	11:38:25	55.859541 N	003.205091 W	0	0	7	1.1	55.859541	3.205091
09/11/2009	11:38:26	55.859550 N	003.205091 W	0	0	8	1	55.85955	3.205091
09/11/2009	11:38:27	55.859541 N	003.205091 W	0	0	8	1	55.859541	3.205091
09/11/2009	11:38:28	55.859541 N	003.205091 W	0	0	6	1.3	55.859541	3.205091
09/11/2009	11:38:29	55.859550 N	003.205091 W	0	0	6	1.3	55.85955	3.205091
09/11/2009	11:38:30	55.859550 N	003.205091 W	0	0	7	1.3	55.85955	3.205091
09/11/2009	11:38:31	55.859558 N	003.205083 W	0	0	8	1.3	55.859558	3.205083
09/11/2009	11:38:32	55.859558 N	003.205091 W	0	0	9	1	55.859558	3.205091
09/11/2009	11:38:33	55.859558 N	003.205091 W	0	0	8	1.3	55.859558	3.205091
09/11/2009	11:38:34	55.859558 N	003.205091 W	0	0	8	1.3	55.859558	3.205091
09/11/2009	11:38:35	55.859558 N	003.205091 W	0	0	9	1	55.859558	3.205091
09/11/2009	11:38:36	55.859558 N	003.205091 W	0	0	7	1.1	55.859558	3.205091
09/11/2009	11:38:37	55.859558 N	003.205091 W	0	0	9	1	55.859558	3.205091
09/11/2009	11:38:38	55.859558 N	003.205091 W	0	0	8	1.1	55.859558	3.205091
09/11/2009	11:38:39	55.859558 N	003.205091 W	0	0	8	1.1	55.859558	3.205091
09/11/2009	11:38:40	55.859558 N	003.205091 W	0	0	8	1.1	55.859558	3.205091
09/11/2009	11:38:41	55.859558 N	003.205091 W	0	0	8	1.1	55.859558	3.205091
09/11/2009	11:38:42	55.859558 N	003.205091 W	0	0	8	1.1	55.859558	3.205091
09/11/2009	11:38:43	55.859558 N	003.205091 W	0	0	9	1	55.859558	3.205091
09/11/2009	11:38:44	55.859558 N	003.205091 W	0	350	8	1.1	55.859558	3.205091
09/11/2009	11:38:45	55.859566 N	003.205091 W	0	20	8	1.1	55.859566	3.205091
09/11/2009	11:38:46	55.859558 N	003.205091 W	0	100	8	1.1	55.859558	3.205091
09/11/2009	11:38:47	55.859558 N	003.205091 W	0	0	7	1.1	55.859558	3.205091
09/11/2009	11:38:48	55.859558 N	003.205091 W	0	0	8	1	55.859558	3.205091
09/11/2009	11:38:49	55.859558 N	003.205083 W	0	0	8	1	55.859558	3.205083
09/11/2009	11:38:50	55.859558 N	003.205083 W	0	0	8	1	55.859558	3.205083
09/11/2009	11:38:51	55.859558 N	003.205083 W	0	0	8	1.1	55.859558	3.205083
09/11/2009	11:38:52	55.859558 N	003.205083 W	0	0	9	1	55.859558	3.205083
09/11/2009	11:38:53	55.859558 N	003.205083 W	0	0	8	1	55.859558	3.205083
09/11/2009	11:38:54	55.859558 N	003.205083 W	0	0	9	1	55.859558	3.205083
09/11/2009	11:38:55	55.859550 N	003.205091 W	1.9	0	9	1	55.85955	3.205091
09/11/2009	11:38:56	55.859558 N	003.205091 W	0	155	9	1	55.859558	3.205091
09/11/2009	11:38:57	55.859558 N	003.205091 W	0	345	9	1	55.859558	3.205091
09/11/2009	11:38:58	55.859558 N	003.205091 W	0	0	9	1	55.859558	3.205091
09/11/2009	11:38:59	55.859550 N	003.205100 W	0	0	10	0.9	55.85955	3.2051
09/11/2009	11:39:00	55.859541 N	003.205100 W	3.7	175	10	0.9	55.859541	3.2051
09/11/2009	11:39:01	55.859525 N	003.205091 W	9.3	165	8	1	55.859525	3.205091
09/11/2009	11:39:02	55.859508 N	003.205083 W	0	130	9	1	55.859508	3.205083
09/11/2009	11:39:03	55.859508 N	003.205075 W	0	130	9	1	55.859508	3.205075
09/11/2009	11:39:04	55.859508 N	003.205075 W	0	35	9	1	55.859508	3.205075
09/11/2009	11:39:05	55.859508 N	003.205066 W	0	0	9	1	55.859508	3.205066
09/11/2009	11:39:06	55.859508 N	003.205066 W	0	0	9	1	55.859508	3.205066
09/11/2009	11:39:07	55.859508 N	003.205066 W	0	0	9	1	55.859508	3.205066
09/11/2009	11:39:08	55.859508 N	003.205066 W	0	0	9	1	55.859508	3.205066
09/11/2009	11:39:09	55.859508 N	003.205066 W	0	0	9	1	55.859508	3.205066
09/11/2009	11:39:10	55.859508 N	003.205066 W	0	0	9	1	55.859508	3.205066
09/11/2009	11:39:11	55.859508 N	003.205066 W	0	0	9	1	55.859508	3.205066
09/11/2009	11:39:12	55.859508 N	003.205066 W	0	0	9	1	55.859508	3.205066
09/11/2009	11:39:13	55.859508 N	003.205066 W	0	0	9	1	55.859508	3.205066
09/11/2009	11:39:14	55.859508 N	003.205066 W	0	0	9	1	55.859508	3.205066
09/11/2009	11:39:15	55.859508 N	003.205066 W	0	0	9	1	55.859508	3.205066
09/11/2009	11:39:16	55.859508 N	003.205066 W	0	0	9	1	55.859508	3.205066
09/11/2009	11:39:17	55.859508 N	003.205066 W	0	0	9	1	55.859508	3.205066
09/11/2009	11:39:18	55.859508 N	003.205066 W	0	0	9	1	55.859508	3.205066
09/11/2009	11:39:19	55.859508 N	003.205066 W	0	0	9	1	55.859508	3.205066
09/11/2009	11:39:20	55.859508 N	003.205066 W	0	0	9	1	55.859508	3.205066
09/11/2009	11:39:21	55.859508 N	003.205066 W	0	0	9	1	55.859508	3.205066
09/11/2009	11:39:22	55.859508 N	003.205066 W	0	0	9	1	55.859508	3.205066
09/11/2009	11:39:23	55.859508 N	003.205066 W	0	0	9	1	55.859508	3.205066
09/11/2009	11:39:24	55.859508 N	003.205066 W	0	0	9	1	55.859508	3.205066
09/11/2009	11:39:25	55.859508 N	003.205066 W	0	0	9	1	55.859508	3.205066
09/11/2009	11:39:26	55.859508 N	003.205066 W	0	0	9	1	55.859508	3.205066
09/11/2009	11:39:27	55.859508 N	003.205066 W	0	0	10	0.9	55.859508	3.205066
09/11/2009	11:39:28	55.859500 N	003.205066 W	0	0	10	0.9	55.8595	3.205066
09/11/2009	11:39:29	55.859500 N	003.205066 W	0	0	10	0.9	55.8595	3.205066
09/11/2009	11:39:30	55.859500 N	003.205066 W	0	0	10	0.9	55.8595	3.205066
09/11/2009	11:39:31	55.859500 N	003.205066 W	0	0	10	0.9	55.8595	3.205066
09/11/2009	11:39:32	55.859500 N	003.205066 W	0	0	10	0.9	55.8595	3.205066
09/11/2009	11:39:33	55.859500 N	003.205066 W	0	0	10	0.9	55.8595	3.205066
09/11/2009	11:39:34	55.859500 N	003.205066 W	0	0	10	0.9	55.8595	3.205066
09/11/2009	11:39:35	55.859500 N	003.205066 W	0	0	10	0.9	55.8595	3.205066
09/11/2009	11:39:36	55.859500 N	003.205066 W	0	0	10	0.9	55.8595	3.205066
09/11/2009	11:39:37	55.859500 N	003.205066 W	0	0	10	0.9	55.8595	3.205066
09/11/2009	11:39:38	55.859500 N	003.205066 W	0	0	10	0.9	55.8595	3.205066
09/11/2009	11:39:39	55.859500 N	003.205066 W	0	0	10	0.9	55.8595	3.205066
09/11/2009	11:39:40	55.859500 N	003.205066 W	0	0	10	0.9	55.8595	3.205066
09/11/2009	11:39:41	55.859516 N	003.205066 W	3.7	355	9	1	55.859516	3.205066
09/11/2009	11:39:42	55.859533 N	003.205075 W	5.6	345	7	1.1	55.859533	3.205075
09/11/2009	11:39:43	55.859550 N	003.205083 W	5.6	345	6	1.1	55.85955	3.205083
09/11/2009	11:39:44	55.859558 N	003.205083 W	0	325	7	1.1	55.859558	3.205083
09/11/2009	11:39:45	55.859550 N	003.205083 W	0	185	6	1.3	55.85955	3.205083
09/11/2009	11:39:46	55.859550 N	003.205075 W	0	0	7	1.2	55.85955	3.205075
09/11/2009	11:39:47	55.859541 N	003.205075 W	0	0	7	1	55.859541	3.205075
09/11/2009	11:39:48	55.859541 N	003.205075 W	0	0	7	1.2	55.859541	3.205075
09/11/2009	11:39:49	55.859541 N	003.205075 W	0	0	8	1	55.859541	3.205075
09/11/2009	11:39:50	55.859541 N	003.205066 W	0	145	6	1.1	55.859541	3.205066
09/11/2009	11:39:51	55.859533 N	003.205066 W	0	120	6	1.4	55.859533	3.205066
09/11/2009	11:39:52	55.859533 N	003.205066 W	0	45	8	1.1	55.859533	3.205066
09/11/2009	11:39:53	55.859533 N	003.205066 W	0	0	7	1.4	55.859533	3.205066
09/11/2009	11:39:54	55.859533 N	003.205066 W	0	0	7	1.4	55.859533	3.205066
09/11/2009	11:39:55	55.859533 N	003.205075 W	0	0	8	1.2	55.859533	3.205075
09/11/2009	11:39:56	55.859541 N	003.205075 W	0	0	9	1	55.859541	3.205075
09/11/2009	11:39:57	55.859541 N	003.205075 W	0	0	7	1.1	55.859541	3.205075
09/11/2009	11:39:58	55.859541 N	003.205075 W	0	0	6	2.1	55.859541	3.205075
09/11/2009	11:39:59	55.859533 N	003.205083 W	0	0	8	1.1	55.859533	3.205083
09/11/2009	11:40:00	55.859533 N	003.205083 W	0	0	9	1	55.859533	3.205083
09/11/2009	11:40:01	55.859533 N	003.205083 W	0	0	9	1	55.859533	3.205083
09/11/2009	11:40:02	55.859533 N	003.205083 W	0	0	9	1	55.859533	3.205083
09/11/2009	11:40:03	55.859533 N	003.205083 W	0	0	9	1	55.859533	3.205083
09/11/2009	11:40:04	55.859533 N	003.205083 W	0	0	9	1	55.859533	3.205083
09/11/2009	11:40:05	55.859533 N	003.205083 W	0	0	9	1	55.859533	3.205083
09/11/2009	11:40:06	55.859533 N	003.205083 W	0	0	9	1	55.859533	3.205083
09/11/2009	11:40:07	55.859533 N	003.205083 W	0	0	9	1	55.859533	3.205083
09/11/2009	11:40:08	55.859533 N	003.205083 W	0	0	9	1	55.859533	3.205083
09/11/2009	11:40:09	55.859533 N	003.205083 W	0	0	9	1	55.859533	3.205083
09/11/2009	11:40:10	55.859533 N	003.205083 W	0	0	9	1	55.859533	3.205083
09/11/2009	11:40:11	55.859533 N	003.205083 W	0	0	9	1	55.859533	3.205083
09/11/2009	11:40:12	55.859533 N	003.205083 W	0	0	9	1	55.859533	3.205083
09/11/2009	11:40:13	55.859533 N	003.205083 W	0	0	9	1	55.859533	3.205083
09/11/2009	11:40:14	55.859533 N	003.205083 W	0	0	7	1.1	55.859533	3.205083
09/11/2009	11:40:15	55.859533 N	003.205083 W	0	0	10	1.3	55.859533	3.205083
09/11/2009	11:40:16	55.859533 N	003.205083 W	0	0	9	1	55.859533	3.205083
09/11/2009	11:40:17	55.859533 N	003.205083 W	0	0	10	0.9	55.859533	3.205083
09/11/2009	11:40:18	55.859533 N	003.205083 W	0	0	8	1.3	55.859533	3.205083
09/11/2009	11:40:19	55.859533 N	003.205083 W	0	0	7	1.1	55.859533	3.205083
09/11/2009	11:40:20	55.859533 N	003.205083 W	0	0	7	1.1	55.859533	3.205083
09/11/2009	11:40:21	55.859533 N	003.205083 W	0	0	7	1.3	55.859533	3.205083
09/11/2009	11:40:22	55.859533 N	003.205083 W	0	0	8	1.1	55.859533	3.205083
09/11/2009	11:40:23	55.859533 N	003.205083 W	0	0	7	1.3	55.859533	3.205083
09/11/2009	11:40:24	55.859533 N	003.205083 W	0	0	8	1.1	55.859533	3.205083
09/11/2009	11:40:25	55.859533 N	003.205083 W	0	0	6	1.4	55.859533	3.205083
09/11/2009	11:40:26	55.859533 N	003.205083 W	0	0	8	1	55.859533	3.205083
09/11/2009	11:40:27	55.859533 N	003.205083 W	0	0	8	1.1	55.859533	3.205083
09/11/2009	11:40:28	55.859533 N	003.205083 W	0	0	8	1.1	55.859533	3.205083
09/11/2009	11:40:29	55.859533 N	003.205100 W	1.9	265	8	1.2	55.859533	3.2051
09/11/2009	11:40:30	55.859533 N	003.205108 W	1.9	260	10	0.9	55.859533	3.205108
09/11/2009	11:40:31	55.859533 N	003.205116 W	0	265	7	1.1	55.859533	3.205116
09/11/2009	11:40:32	55.859533 N	003.205125 W	1.9	325	8	1.1	55.859533	3.205125
09/11/2009	11:40:33	55.859541 N	003.205125 W	3.7	30	11	0.9	55.859541	3.205125
09/11/2009	11:40:34	55.859550 N	003.205116 W	1.9	120	8	1.1	55.85955	3.205116
09/11/2009	11:40:35	55.859541 N	003.205108 W	0	165	9	1	55.859541	3.205108
09/11/2009	11:40:36	55.859541 N	003.205108 W	0	270	9	0.9	55.859541	3.205108
09/11/2009	11:40:37	55.859541 N	003.205108 W	0	200	9	0.9	55.859541	3.205108
09/11/2009	11:40:38	55.859541 N	003.205100 W	0	0	9	1	55.859541	3.2051
09/11/2009	11:40:39	55.859550 N	003.205083 W	3.7	85	10	0.9	55.85955	3.205083
09/11/2009	11:40:40	55.859550 N	003.205075 W	0	105	10	0.9	55.85955	3.205075
09/11/2009	11:40:41	55.859541 N	003.205066 W	0	210	11	0.9	55.859541	3.205066
09/11/2009	11:40:42	55.859541 N	003.205075 W	0	275	9	1	55.859541	3.205075
09/11/2009	11:40:43	55.859541 N	003.205075 W	0	0	7	1.2	55.859541	3.205075
09/11/2009	11:40:44	55.859541 N	003.205083 W	0	0	8	1.4	55.859541	3.205083
09/11/2009	11:40:45	55.859541 N	003.205083 W	0	0	7	1.5	55.859541	3.205083
09/11/2009	11:40:46	55.859550 N	003.205083 W	0	0	11	0.9	55.85955	3.205083
09/11/2009	11:40:47	55.859541 N	003.205083 W	0	0	6	1.6	55.859541	3.205083
09/11/2009	11:40:48	55.859550 N	003.205083 W	0	0	8	1.4	55.85955	3.205083
09/11/2009	11:40:49	55.859550 N	003.205083 W	0	0	8	1.2	55.85955	3.205083
09/11/2009	11:40:50	55.859550 N	003.205083 W	0	0	7	1.8	55.85955	3.205083
09/11/2009	11:40:51	55.859550 N	003.205083 W	0	0	7	1.8	55.85955	3.205083
09/11/2009	11:40:52	55.859550 N	003.205083 W	0	0	9	1	55.85955	3.205083
09/11/2009	11:40:53	55.859550 N	003.205083 W	0	0	9	1	55.85955	3.205083
09/11/2009	11:40:54	55.859550 N	003.205083 W	0	0	6	1.6	55.85955	3.205083
09/11/2009	11:40:55	55.859550 N	003.205083 W	0	0	8	1.4	55.85955	3.205083
09/11/2009	11:40:56	55.859550 N	003.205083 W	0	0	9	1	55.85955	3.205083
09/11/2009	11:40:57	55.859550 N	003.205083 W	0	0	8	1.1	55.85955	3.205083
09/11/2009	11:40:58	55.859550 N	003.205083 W	0	0	8	1.4	55.85955	3.205083
09/11/2009	11:40:59	55.859550 N	003.205083 W	0	0	8	1.4	55.85955	3.205083
09/11/2009	11:41:00	55.859550 N	003.205083 W	0	0	8	1.4	55.85955	3.205083
09/11/2009	11:41:01	55.859550 N	003.205083 W	0	0	9	1	55.85955	3.205083
09/11/2009	11:41:02	55.859550 N	003.205083 W	0	0	9	1	55.85955	3.205083
09/11/2009	11:41:03	55.859550 N	003.205083 W	0	0	7	1.2	55.85955	3.205083
09/11/2009	11:41:04	55.859550 N	003.205091 W	1.9	320	8	1	55.85955	3.205091
09/11/2009	11:41:05	55.859558 N	003.205100 W	1.9	265	8	1	55.859558	3.2051
09/11/2009	11:41:06	55.859550 N	003.205116 W	3.7	260	8	1.1	55.85955	3.205116
09/11/2009	11:41:07	55.859550 N	003.205141 W	3.7	265	9	1	55.85955	3.205141
09/11/2009	11:41:08	55.859550 N	003.205158 W	3.7	270	10	0.9	55.85955	3.205158
09/11/2009	11:41:09	55.859550 N	003.205175 W	1.9	245	8	1.1	55.85955	3.205175
09/11/2009	11:41:10	55.859541 N	003.205183 W	3.7	185	7	1.2	55.859541	3.205183
09/11/2009	11:41:11	55.859533 N	003.205183 W	1.9	170	8	1	55.859533	3.205183
09/11/2009	11:41:12	55.859525 N	003.205175 W	3.7	175	8	1	55.859525	3.205175
09/11/2009	11:41:13	55.859508 N	003.205175 W	3.7	180	8	1.1	55.859508	3.205175
09/11/2009	11:41:14	55.859500 N	003.205175 W	1.9	155	9	1	55.8595	3.205175
09/11/2009	11:41:15	55.859491 N	003.205166 W	0	80	5	1.3	55.859491	3.205166
09/11/2009	11:41:16	55.859491 N	003.205150 W	3.7	105	9	1	55.859491	3.20515
09/11/2009	11:41:17	55.859491 N	003.205133 W	3.7	95	6	1.5	55.859491	3.205133
09/11/2009	11:41:18	55.859491 N	003.205116 W	1.9	60	8	1	55.859491	3.205116
09/11/2009	11:41:19	55.859500 N	003.205108 W	1.9	85	8	1.1	55.8595	3.205108
09/11/2009	11:41:20	55.859491 N	003.205091 W	3.7	95	9	1	55.859491	3.205091
09/11/2009	11:41:21	55.859500 N	003.205066 W	3.7	60	6	1.6	55.8595	3.205066
09/11/2009	11:41:22	55.859508 N	003.205058 W	3.7	5	7	1	55.859508	3.205058
09/11/2009	11:41:23	55.859516 N	003.205066 W	3.7	350	9	0.9	55.859516	3.205066
09/11/2009	11:41:24	55.859533 N	003.205066 W	3.7	355	11	0.9	55.859533	3.205066
09/11/2009	11:41:25	55.859541 N	003.205066 W	1.9	355	10	0.9	55.859541	3.205066
09/11/2009	11:41:26	55.859541 N	003.205075 W	1.9	310	8	1.1	55.859541	3.205075
09/11/2009	11:41:27	55.859541 N	003.205083 W	1.9	265	11	0.9	55.859541	3.205083
09/11/2009	11:41:28	55.859550 N	003.205100 W	1.9	290	9	1.1	55.85955	3.2051
09/11/2009	11:41:29	55.859550 N	003.205108 W	0	255	10	0.9	55.85955	3.205108
09/11/2009	11:41:30	55.859550 N	003.205108 W	0	285	8	1.4	55.85955	3.205108
09/11/2009	11:41:31	55.859550 N	003.205108 W	0	310	8	1	55.85955	3.205108
09/11/2009	11:41:32	55.859541 N	003.205108 W	0	0	6	1.4	55.859541	3.205108
09/11/2009	11:41:33	55.859533 N	003.205108 W	0	0	6	1.4	55.859533	3.205108
09/11/2009	11:41:34	55.859533 N	003.205108 W	0	0	6	1.4	55.859533	3.205108
09/11/2009	11:41:35	55.859533 N	003.205108 W	0	0	9	1	55.859533	3.205108
09/11/2009	11:41:36	55.859533 N	003.205108 W	0	0	8	1	55.859533	3.205108
09/11/2009	11:41:37	55.859533 N	003.205108 W	0	0	9	0.9	55.859533	3.205108
09/11/2009	11:41:38	55.859533 N	003.205108 W	1.9	115	9	1	55.859533	3.205108
09/11/2009	11:41:39	55.859525 N	003.205091 W	0	75	11	0.9	55.859525	3.205091
09/11/2009	11:41:40	55.859525 N	003.205091 W	1.9	130	11	0.9	55.859525	3.205091
09/11/2009	11:41:41	55.859525 N	003.205075 W	5.6	120	9	1	55.859525	3.205075
09/11/2009	11:41:42	55.859516 N	003.205058 W	0	45	10	0.9	55.859516	3.205058
09/11/2009	11:41:43	55.859525 N	003.205050 W	1.9	90	11	0.9	55.859525	3.20505
09/11/2009	11:41:44	55.859525 N	003.205050 W	0	75	9	1	55.859525	3.20505
09/11/2009	11:41:45	55.859525 N	003.205050 W	0	305	8	1.4	55.859525	3.20505
09/11/2009	11:41:46	55.859516 N	003.205033 W	0	0	6	1.4	55.859516	3.205033
09/11/2009	11:41:47	55.859516 N	003.205041 W	0	0	6	1.2	55.859516	3.205041
09/11/2009	11:41:48	55.859516 N	003.205041 W	0	0	7	1.2	55.859516	3.205041
09/11/2009	11:41:49	55.859516 N	003.205041 W	0	0	9	1	55.859516	3.205041
09/11/2009	11:41:50	55.859516 N	003.205041 W	0	0	8	1.1	55.859516	3.205041
09/11/2009	11:41:51	55.859516 N	003.205033 W	0	0	9	1	55.859516	3.205033
09/11/2009	11:41:52	55.859516 N	003.205033 W	0	0	8	1.1	55.859516	3.205033
09/11/2009	11:41:53	55.859516 N	003.205033 W	0	0	9	1	55.859516	3.205033
09/11/2009	11:41:54	55.859525 N	003.205033 W	0	0	8	1.1	55.859525	3.205033
09/11/2009	11:41:55	55.859525 N	003.205033 W	0	0	7	1.1	55.859525	3.205033
09/11/2009	11:41:56	55.859525 N	003.205041 W	0	0	8	1	55.859525	3.205041
09/11/2009	11:41:57	55.859525 N	003.205041 W	0	0	9	1.3	55.859525	3.205041
09/11/2009	11:41:58	55.859525 N	003.205041 W	0	0	4	1.8	55.859525	3.205041
09/11/2009	11:41:59	55.859525 N	003.205041 W	0	0	6	1.2	55.859525	3.205041
09/11/2009	11:42:00	55.859525 N	003.205041 W	0	0	7	1.2	55.859525	3.205041
09/11/2009	11:42:01	55.859525 N	003.205041 W	0	0	4	2.1	55.859525	3.205041
09/11/2009	11:42:02	55.859525 N	003.205041 W	0	0	5	2.1	55.859525	3.205041
09/11/2009	11:42:03	55.859525 N	003.205041 W	0	0	6	1.2	55.859525	3.205041
09/11/2009	11:42:04	55.859525 N	003.205041 W	0	0	9	1	55.859525	3.205041
09/11/2009	11:42:05	55.859525 N	003.205041 W	0	0	9	1	55.859525	3.205041
09/11/2009	11:42:06	55.859525 N	003.205050 W	0	0	8	1.2	55.859525	3.20505
09/11/2009	11:42:07	55.859525 N	003.205050 W	0	0	8	1.2	55.859525	3.20505
09/11/2009	11:42:08	55.859525 N	003.205050 W	0	0	8	1.2	55.859525	3.20505
09/11/2009	11:42:09	55.859525 N	003.205050 W	0	0	9	1.2	55.859525	3.20505
09/11/2009	11:42:10	55.859525 N	003.205050 W	0	0	9	1	55.859525	3.20505
09/11/2009	11:42:11	55.859525 N	003.205050 W	0	0	9	1	55.859525	3.20505
09/11/2009	11:42:12	55.859525 N	003.205050 W	0	0	9	1	55.859525	3.20505
09/11/2009	11:42:13	55.859533 N	003.205050 W	0	0	9	1	55.859533	3.20505
09/11/2009	11:42:14	55.859533 N	003.205050 W	0	0	9	1	55.859533	3.20505
09/11/2009	11:42:15	55.859533 N	003.205050 W	0	0	10	0.9	55.859533	3.20505
09/11/2009	11:42:16	55.859533 N	003.205050 W	0	0	10	0.9	55.859533	3.20505
09/11/2009	11:42:17	55.859533 N	003.205075 W	1.9	270	9	1	55.859533	3.205075
09/11/2009	11:42:18	55.859533 N	003.205091 W	3.7	285	9	1	55.859533	3.205091
09/11/2009	11:42:19	55.859533 N	003.205108 W	3.7	280	9	1	55.859533	3.205108
09/11/2009	11:42:20	55.859541 N	003.205133 W	1.9	270	8	1.1	55.859541	3.205133
09/11/2009	11:42:21	55.859541 N	003.205141 W	1.9	230	9	1	55.859541	3.205141
09/11/2009	11:42:22	55.859533 N	003.205150 W	1.9	195	9	1	55.859533	3.20515
09/11/2009	11:42:23	55.859525 N	003.205150 W	1.9	185	8	1.1	55.859525	3.20515
09/11/2009	11:42:24	55.859516 N	003.205150 W	1.9	175	8	1.1	55.859516	3.20515
09/11/2009	11:42:25	55.859508 N	003.205141 W	3.7	180	8	1.1	55.859508	3.205141
09/11/2009	11:42:26	55.859500 N	003.205141 W	1.9	165	8	1	55.8595	3.205141
09/11/2009	11:42:27	55.859491 N	003.205133 W	1.9	120	7	1	55.859491	3.205133
09/11/2009	11:42:28	55.859491 N	003.205125 W	1.9	105	6	1.6	55.859491	3.205125
09/11/2009	11:42:29	55.859491 N	003.205108 W	1.9	80	6	2	55.859491	3.205108
09/11/2009	11:42:30	55.859491 N	003.205100 W	3.7	105	10	0.9	55.859491	3.2051
09/11/2009	11:42:31	55.859491 N	003.205083 W	3.7	80	8	1.2	55.859491	3.205083
09/11/2009	11:42:32	55.859491 N	003.205066 W	1.9	50	8	1.2	55.859491	3.205066
09/11/2009	11:42:33	55.859500 N	003.205058 W	0	35	8	1	55.8595	3.205058
09/11/2009	11:42:34	55.859508 N	003.205058 W	1.9	5	7	1.1	55.859508	3.205058
09/11/2009	11:42:35	55.859516 N	003.205058 W	3.7	340	6	1.4	55.859516	3.205058
09/11/2009	11:42:36	55.859525 N	003.205066 W	3.7	350	6	1.2	55.859525	3.205066
09/11/2009	11:42:37	55.859533 N	003.205058 W	3.7	50	9	1.2	55.859533	3.205058
09/11/2009	11:42:38	55.859541 N	003.205050 W	3.7	5	9	1	55.859541	3.20505
09/11/2009	11:42:39	55.859550 N	003.205058 W	3.7	300	8	1	55.85955	3.205058
09/11/2009	11:42:40	55.859550 N	003.205075 W	3.7	265	8	1	55.85955	3.205075
09/11/2009	11:42:41	55.859550 N	003.205100 W	3.7	265	6	1.5	55.85955	3.2051
09/11/2009	11:42:42	55.859550 N	003.205125 W	5.6	265	6	1.5	55.85955	3.205125
09/11/2009	11:42:43	55.859550 N	003.205141 W	3.7	265	9	1	55.85955	3.205141
09/11/2009	11:42:44	55.859541 N	003.205158 W	1.9	200	9	1	55.859541	3.205158
09/11/2009	11:42:45	55.859533 N	003.205158 W	1.9	175	9	1.4	55.859533	3.205158
09/11/2009	11:42:46	55.859533 N	003.205158 W	0	235	8	1	55.859533	3.205158
09/11/2009	11:42:47	55.859516 N	003.205158 W	5.6	175	8	1.1	55.859516	3.205158
09/11/2009	11:42:48	55.859508 N	003.205150 W	3.7	160	6	1.5	55.859508	3.20515
09/11/2009	11:42:49	55.859491 N	003.205133 W	1.9	135	7	1.1	55.859491	3.205133
09/11/2009	11:42:50	55.859491 N	003.205116 W	1.9	85	9	1	55.859491	3.205116
09/11/2009	11:42:51	55.859491 N	003.205100 W	3.7	85	7	1.2	55.859491	3.2051
09/11/2009	11:42:52	55.859500 N	003.205075 W	3.7	80	7	1.2	55.8595	3.205075
09/11/2009	11:42:53	55.859508 N	003.205058 W	1.9	45	5	1.3	55.859508	3.205058
09/11/2009	11:42:54	55.859508 N	003.205041 W	0	15	5	1.2	55.859508	3.205041
09/11/2009	11:42:55	55.859516 N	003.205050 W	3.7	350	5	1.2	55.859516	3.20505
09/11/2009	11:42:56	55.859525 N	003.205050 W	3.7	355	5	1.5	55.859525	3.20505
09/11/2009	11:42:57	55.859533 N	003.205050 W	3.7	355	6	1.1	55.859533	3.20505
09/11/2009	11:42:58	55.859550 N	003.205058 W	3.7	350	8	1	55.85955	3.205058
09/11/2009	11:42:59	55.859558 N	003.205066 W	1.9	315	6	1.5	55.859558	3.205066
09/11/2009	11:43:00	55.859558 N	003.205066 W	0	55	10	0.9	55.859558	3.205066
09/11/2009	11:43:01	55.859558 N	003.205066 W	0	230	11	0.9	55.859558	3.205066
09/11/2009	11:43:02	55.859566 N	003.205066 W	0	0	8	1.2	55.859566	3.205066
09/11/2009	11:43:03	55.859575 N	003.205066 W	0	0	4	2.1	55.859575	3.205066
09/11/2009	11:43:04	55.859566 N	003.205075 W	0	0	9	1	55.859566	3.205075
09/11/2009	11:43:05	55.859566 N	003.205075 W	0	0	10	0.9	55.859566	3.205075
09/11/2009	11:43:06	55.859566 N	003.205075 W	0	0	10	0.9	55.859566	3.205075
09/11/2009	11:43:07	55.859566 N	003.205075 W	0	0	10	0.9	55.859566	3.205075
09/11/2009	11:43:08	55.859566 N	003.205075 W	0	0	9	1.2	55.859566	3.205075
09/11/2009	11:43:09	55.859566 N	003.205075 W	0	0	10	1.1	55.859566	3.205075
09/11/2009	11:43:10	55.859566 N	003.205075 W	0	0	10	1.1	55.859566	3.205075
09/11/2009	11:43:11	55.859575 N	003.205075 W	0	0	10	1.1	55.859575	3.205075
09/11/2009	11:43:12	55.859575 N	003.205083 W	0	0	10	1.1	55.859575	3.205083
09/11/2009	11:43:13	55.859575 N	003.205083 W	0	0	10	1.1	55.859575	3.205083
09/11/2009	11:43:14	55.859575 N	003.205083 W	0	0	9	1.2	55.859575	3.205083
09/11/2009	11:43:15	55.859575 N	003.205083 W	0	0	6	1.2	55.859575	3.205083
09/11/2009	11:43:16	55.859575 N	003.205083 W	0	0	5	1.6	55.859575	3.205083
09/11/2009	11:43:17	55.859575 N	003.205083 W	0	0	6	1.4	55.859575	3.205083
09/11/2009	11:43:18	55.859575 N	003.205083 W	0	0	8	1.3	55.859575	3.205083
09/11/2009	11:43:19	55.859575 N	003.205083 W	0	0	10	1.1	55.859575	3.205083
09/11/2009	11:43:20	55.859575 N	003.205083 W	0	0	10	1.1	55.859575	3.205083
09/11/2009	11:43:21	55.859575 N	003.205083 W	0	0	7	1	55.859575	3.205083
09/11/2009	11:43:22	55.859575 N	003.205083 W	0	0	6	1.3	55.859575	3.205083
09/11/2009	11:43:23	55.859575 N	003.205083 W	0	0	9	1	55.859575	3.205083
09/11/2009	11:43:24	55.859575 N	003.205083 W	0	0	9	1	55.859575	3.205083
09/11/2009	11:43:25	55.859575 N	003.205083 W	0	0	8	1.2	55.859575	3.205083
09/11/2009	11:43:26	55.859575 N	003.205083 W	0	0	9	1.1	55.859575	3.205083
09/11/2009	11:43:27	55.859575 N	003.205083 W	0	0	10	1.1	55.859575	3.205083
09/11/2009	11:43:28	55.859575 N	003.205083 W	0	0	10	1.1	55.859575	3.205083
09/11/2009	11:43:29	55.859575 N	003.205083 W	0	0	9	1.2	55.859575	3.205083
09/11/2009	11:43:30	55.859575 N	003.205083 W	0	0	9	1.2	55.859575	3.205083
09/11/2009	11:43:31	55.859575 N	003.205083 W	0	0	9	1.2	55.859575	3.205083
09/11/2009	11:43:32	55.859575 N	003.205083 W	0	0	8	1.3	55.859575	3.205083
09/11/2009	11:43:33	55.859575 N	003.205083 W	0	0	10	1.1	55.859575	3.205083
09/11/2009	11:43:34	55.859575 N	003.205083 W	0	0	9	1.2	55.859575	3.205083
09/11/2009	11:43:35	55.859575 N	003.205083 W	0	0	7	1.5	55.859575	3.205083
09/11/2009	11:43:36	55.859575 N	003.205083 W	0	0	8	1.3	55.859575	3.205083
09/11/2009	11:43:37	55.859575 N	003.205083 W	0	0	7	1.5	55.859575	3.205083
09/11/2009	11:43:38	55.859575 N	003.205083 W	0	0	7	1.1	55.859575	3.205083
09/11/2009	11:43:39	55.859575 N	003.205083 W	0	0	8	1	55.859575	3.205083
09/11/2009	11:43:40	55.859575 N	003.205083 W	0	0	5	2	55.859575	3.205083
09/11/2009	11:43:41	55.859575 N	003.205083 W	0	0	6	1.5	55.859575	3.205083
09/11/2009	11:43:42	55.859575 N	003.205075 W	1.9	140	6	1.1	55.859575	3.205075
09/11/2009	11:43:43	55.859566 N	003.205075 W	1.9	150	7	1.2	55.859566	3.205075
09/11/2009	11:43:44	55.859566 N	003.205066 W	0	160	9	0.9	55.859566	3.205066
09/11/2009	11:43:45	55.859558 N	003.205066 W	0	180	8	1.1	55.859558	3.205066
09/11/2009	11:43:46	55.859550 N	003.205066 W	0	0	7	1.2	55.85955	3.205066
09/11/2009	11:43:47	55.859541 N	003.205066 W	0	0	7	1	55.859541	3.205066
09/11/2009	11:43:48	55.859550 N	003.205066 W	0	0	8	1.1	55.85955	3.205066
09/11/2009	11:43:49	55.859550 N	003.205066 W	1.9	15	7	1.5	55.85955	3.205066
09/11/2009	11:43:50	55.859558 N	003.205066 W	0	190	8	1	55.859558	3.205066
09/11/2009	11:43:51	55.859558 N	003.205066 W	0	235	9	0.9	55.859558	3.205066
09/11/2009	11:43:52	55.859558 N	003.205075 W	0	0	10	0.9	55.859558	3.205075
09/11/2009	11:43:53	55.859558 N	003.205075 W	0	0	9	1	55.859558	3.205075
09/11/2009	11:43:54	55.859558 N	003.205075 W	0	0	9	1	55.859558	3.205075
09/11/2009	11:43:55	55.859558 N	003.205075 W	0	0	7	1.1	55.859558	3.205075
09/11/2009	11:43:56	55.859558 N	003.205075 W	0	0	9	0.9	55.859558	3.205075
09/11/2009	11:43:57	55.859558 N	003.205075 W	0	0	10	0.9	55.859558	3.205075
09/11/2009	11:43:58	55.859558 N	003.205075 W	0	0	9	1	55.859558	3.205075
09/11/2009	11:43:59	55.859558 N	003.205075 W	0	0	7	1.2	55.859558	3.205075
09/11/2009	11:44:00	55.859550 N	003.205075 W	0	0	9	1	55.85955	3.205075
09/11/2009	11:44:01	55.859550 N	003.205075 W	0	0	10	0.9	55.85955	3.205075
09/11/2009	11:44:02	55.859550 N	003.205075 W	0	0	10	0.9	55.85955	3.205075
09/11/2009	11:44:03	55.859550 N	003.205083 W	0	0	10	0.9	55.85955	3.205083
09/11/2009	11:44:04	55.859550 N	003.205083 W	0	180	9	1	55.85955	3.205083
09/11/2009	11:44:05	55.859541 N	003.205075 W	0	130	11	0.9	55.859541	3.205075
09/11/2009	11:44:06	55.859541 N	003.205075 W	0	50	11	0.9	55.859541	3.205075
09/11/2009	11:44:07	55.859541 N	003.205075 W	0	0	11	0.9	55.859541	3.205075
09/11/2009	11:44:08	55.859541 N	003.205083 W	0	0	11	0.9	55.859541	3.205083
09/11/2009	11:44:09	55.859541 N	003.205083 W	0	0	11	0.9	55.859541	3.205083
09/11/2009	11:44:10	55.859541 N	003.205083 W	0	0	11	0.9	55.859541	3.205083
09/11/2009	11:44:11	55.859541 N	003.205083 W	0	0	11	0.9	55.859541	3.205083
09/11/2009	11:44:12	55.859541 N	003.205083 W	0	0	11	0.9	55.859541	3.205083
09/11/2009	11:44:13	55.859541 N	003.205083 W	0	0	11	0.9	55.859541	3.205083
09/11/2009	11:44:14	55.859541 N	003.205083 W	0	0	10	0.9	55.859541	3.205083
09/11/2009	11:44:15	55.859541 N	003.205083 W	0	0	10	0.9	55.859541	3.205083
09/11/2009	11:44:16	55.859541 N	003.205083 W	0	0	9	0.9	55.859541	3.205083
09/11/2009	11:44:17	55.859541 N	003.205083 W	0	0	10	0.9	55.859541	3.205083
09/11/2009	11:44:18	55.859541 N	003.205083 W	0	0	11	0.9	55.859541	3.205083
09/11/2009	11:44:19	55.859541 N	003.205083 W	0	0	10	0.9	55.859541	3.205083
09/11/2009	11:44:20	55.859541 N	003.205083 W	0	0	9	0.9	55.859541	3.205083
09/11/2009	11:44:21	55.859541 N	003.205083 W	0	0	7	1.2	55.859541	3.205083
09/11/2009	11:44:22	55.859541 N	003.205083 W	0	0	6	1.3	55.859541	3.205083
09/11/2009	11:44:23	55.859541 N	003.205083 W	0	0	7	1.2	55.859541	3.205083
09/11/2009	11:44:24	55.859541 N	003.205083 W	0	0	7	1.2	55.859541	3.205083
09/11/2009	11:44:25	55.859541 N	003.205083 W	0	0	8	1.1	55.859541	3.205083
09/11/2009	11:44:26	55.859541 N	003.205083 W	0	0	10	0.9	55.859541	3.205083
09/11/2009	11:44:27	55.859541 N	003.205083 W	0	0	10	0.9	55.859541	3.205083
09/11/2009	11:44:28	55.859541 N	003.205083 W	0	0	10	0.9	55.859541	3.205083
09/11/2009	11:44:29	55.859533 N	003.205091 W	1.9	280	10	0.9	55.859533	3.205091
09/11/2009	11:44:30	55.859541 N	003.205116 W	5.6	290	10	0.9	55.859541	3.205116
09/11/2009	11:44:31	55.859550 N	003.205125 W	3.7	350	10	0.9	55.85955	3.205125
09/11/2009	11:44:32	55.859558 N	003.205125 W	3.7	40	9	0.9	55.859558	3.205125
09/11/2009	11:44:33	55.859566 N	003.205116 W	1.9	45	10	0.9	55.859566	3.205116
09/11/2009	11:44:34	55.859566 N	003.205100 W	1.9	120	8	1	55.859566	3.2051
09/11/2009	11:44:35	55.859566 N	003.205100 W	0	265	7	1.1	55.859566	3.2051
09/11/2009	11:44:36	55.859566 N	003.205100 W	0	60	9	1	55.859566	3.2051
09/11/2009	11:44:37	55.859566 N	003.205091 W	0	15	8	1.1	55.859566	3.205091
09/11/2009	11:44:38	55.859566 N	003.205083 W	0	0	9	1	55.859566	3.205083
09/11/2009	11:44:39	55.859566 N	003.205083 W	0	0	9	1	55.859566	3.205083
09/11/2009	11:44:40	55.859566 N	003.205083 W	0	0	9	1	55.859566	3.205083
09/11/2009	11:44:41	55.859566 N	003.205083 W	0	0	9	1	55.859566	3.205083
09/11/2009	11:44:42	55.859566 N	003.205083 W	0	0	9	1	55.859566	3.205083
09/11/2009	11:44:43	55.859566 N	003.205083 W	0	0	11	0.9	55.859566	3.205083
09/11/2009	11:44:44	55.859566 N	003.205083 W	0	0	6	1.2	55.859566	3.205083
09/11/2009	11:44:45	55.859566 N	003.205083 W	0	0	8	1.3	55.859566	3.205083
09/11/2009	11:44:46	55.859566 N	003.205083 W	0	0	7	1.1	55.859566	3.205083
09/11/2009	11:44:47	55.859566 N	003.205083 W	0	0	7	1.1	55.859566	3.205083
09/11/2009	11:44:48	55.859566 N	003.205091 W	0	0	7	1.1	55.859566	3.205091
09/11/2009	11:44:49	55.859566 N	003.205091 W	0	0	5	2.8	55.859566	3.205091
09/11/2009	11:44:50	55.859566 N	003.205091 W	0	0	5	1.6	55.859566	3.205091
09/11/2009	11:44:51	55.859566 N	003.205091 W	0	0	7	1	55.859566	3.205091
09/11/2009	11:44:52	55.859566 N	003.205091 W	0	0	7	1.4	55.859566	3.205091
09/11/2009	11:44:53	55.859558 N	003.205100 W	0	230	8	1.1	55.859558	3.2051
09/11/2009	11:44:54	55.859558 N	003.205100 W	0	10	6	1.3	55.859558	3.2051
09/11/2009	11:44:55	55.859558 N	003.205100 W	0	15	7	1.4	55.859558	3.2051
09/11/2009	11:44:56	55.859550 N	003.205100 W	0	0	8	1.4	55.85955	3.2051
09/11/2009	11:44:57	55.859550 N	003.205100 W	0	0	7	1.4	55.85955	3.2051
09/11/2009	11:44:58	55.859550 N	003.205100 W	0	0	8	1	55.85955	3.2051
09/11/2009	11:44:59	55.859550 N	003.205100 W	0	0	10	0.9	55.85955	3.2051
09/11/2009	11:45:00	55.859550 N	003.205100 W	0	0	9	1	55.85955	3.2051
09/11/2009	11:45:01	55.859550 N	003.205100 W	0	0	9	0.9	55.85955	3.2051
09/11/2009	11:45:02	55.859550 N	003.205100 W	0	0	8	1	55.85955	3.2051
09/11/2009	11:45:03	55.859550 N	003.205100 W	0	0	11	0.9	55.85955	3.2051
09/11/2009	11:45:04	55.859550 N	003.205100 W	0	0	10	0.9	55.85955	3.2051
09/11/2009	11:45:05	55.859550 N	003.205100 W	0	0	7	1.4	55.85955	3.2051
09/11/2009	11:45:06	55.859550 N	003.205100 W	0	0	10	0.9	55.85955	3.2051
09/11/2009	11:45:07	55.859550 N	003.205100 W	0	0	10	0.9	55.85955	3.2051
09/11/2009	11:45:08	55.859550 N	003.205100 W	0	0	10	0.9	55.85955	3.2051
09/11/2009	11:45:09	55.859550 N	003.205100 W	0	0	10	0.9	55.85955	3.2051
09/11/2009	11:45:10	55.859550 N	003.205100 W	0	0	10	0.9	55.85955	3.2051
09/11/2009	11:45:11	55.859550 N	003.205100 W	0	0	9	1	55.85955	3.2051
09/11/2009	11:45:12	55.859550 N	003.205108 W	0	0	9	1	55.85955	3.205108
09/11/2009	11:45:13	55.859550 N	003.205108 W	0	0	9	1	55.85955	3.205108
09/11/2009	11:45:14	55.859550 N	003.205108 W	0	0	9	1	55.85955	3.205108
09/11/2009	11:45:15	55.859550 N	003.205108 W	0	0	9	1	55.85955	3.205108
09/11/2009	11:45:16	55.859550 N	003.205108 W	0	0	8	1	55.85955	3.205108
09/11/2009	11:45:17	55.859550 N	003.205108 W	0	0	7	1.1	55.85955	3.205108
09/11/2009	11:45:18	55.859550 N	003.205108 W	0	0	7	1.1	55.85955	3.205108
09/11/2009	11:45:19	55.859533 N	003.205125 W	3.7	215	9	0.9	55.859533	3.205125
09/11/2009	11:45:20	55.859525 N	003.205133 W	3.7	185	10	0.9	55.859525	3.205133
09/11/2009	11:45:21	55.859516 N	003.205133 W	3.7	175	9	0.9	55.859516	3.205133
09/11/2009	11:45:22	55.859508 N	003.205133 W	3.7	180	10	0.9	55.859508	3.205133
09/11/2009	11:45:23	55.859491 N	003.205133 W	3.7	175	10	0.9	55.859491	3.205133
09/11/2009	11:45:24	55.859483 N	003.205125 W	3.7	170	9	0.9	55.859483	3.205125
09/11/2009	11:45:25	55.859475 N	003.205125 W	1.9	185	9	0.9	55.859475	3.205125
09/11/2009	11:45:26	55.859466 N	003.205125 W	3.7	180	8	1	55.859466	3.205125
09/11/2009	11:45:27	55.859450 N	003.205125 W	3.7	180	9	0.9	55.85945	3.205125
09/11/2009	11:45:28	55.859441 N	003.205125 W	3.7	185	8	1	55.859441	3.205125
09/11/2009	11:45:29	55.859433 N	003.205125 W	3.7	180	9	0.9	55.859433	3.205125
09/11/2009	11:45:30	55.859416 N	003.205125 W	3.7	175	9	0.9	55.859416	3.205125
09/11/2009	11:45:31	55.859408 N	003.205125 W	3.7	180	9	0.9	55.859408	3.205125
09/11/2009	11:45:32	55.859400 N	003.205125 W	3.7	175	8	1.1	55.8594	3.205125
09/11/2009	11:45:33	55.859383 N	003.205116 W	3.7	170	9	1	55.859383	3.205116
09/11/2009	11:45:34	55.859375 N	003.205116 W	3.7	180	7	1.3	55.859375	3.205116
09/11/2009	11:45:35	55.859366 N	003.205116 W	3.7	185	9	1	55.859366	3.205116
09/11/2009	11:45:36	55.859350 N	003.205116 W	3.7	165	8	1.1	55.85935	3.205116
09/11/2009	11:45:37	55.859341 N	003.205108 W	1.9	105	8	1.1	55.859341	3.205108
09/11/2009	11:45:38	55.859350 N	003.205100 W	1.9	85	7	1.1	55.85935	3.2051
09/11/2009	11:45:39	55.859350 N	003.205091 W	1.9	15	9	0.9	55.85935	3.205091
09/11/2009	11:45:40	55.859358 N	003.205091 W	3.7	350	8	1	55.859358	3.205091
09/11/2009	11:45:41	55.859375 N	003.205091 W	3.7	350	8	1	55.859375	3.205091
09/11/2009	11:45:42	55.859383 N	003.205100 W	3.7	350	8	1	55.859383	3.2051
09/11/2009	11:45:43	55.859391 N	003.205100 W	3.7	0	7	1.1	55.859391	3.2051
09/11/2009	11:45:44	55.859400 N	003.205100 W	3.7	355	9	0.9	55.8594	3.2051
09/11/2009	11:45:45	55.859416 N	003.205100 W	3.7	345	9	0.9	55.859416	3.2051
09/11/2009	11:45:46	55.859425 N	003.205100 W	3.7	0	8	1	55.859425	3.2051
09/11/2009	11:45:47	55.859433 N	003.205108 W	3.7	345	8	1	55.859433	3.205108
09/11/2009	11:45:48	55.859441 N	003.205108 W	1.9	355	8	1.1	55.859441	3.205108
09/11/2009	11:45:49	55.859458 N	003.205108 W	5.6	0	8	1.1	55.859458	3.205108
09/11/2009	11:45:50	55.859475 N	003.205108 W	5.6	0	10	0.9	55.859475	3.205108
09/11/2009	11:45:51	55.859483 N	003.205108 W	3.7	350	10	0.9	55.859483	3.205108
09/11/2009	11:45:52	55.859500 N	003.205116 W	5.6	345	10	0.9	55.8595	3.205116
09/11/2009	11:45:53	55.859516 N	003.205116 W	5.6	350	10	0.9	55.859516	3.205116
09/11/2009	11:45:54	55.859525 N	003.205116 W	3.7	5	10	0.9	55.859525	3.205116
09/11/2009	11:45:55	55.859541 N	003.205125 W	3.7	345	9	0.9	55.859541	3.205125
09/11/2009	11:45:56	55.859541 N	003.205125 W	1.9	345	8	1	55.859541	3.205125
09/11/2009	11:45:57	55.859550 N	003.205125 W	0	320	8	1	55.85955	3.205125
09/11/2009	11:45:58	55.859550 N	003.205133 W	0	310	7	1.1	55.85955	3.205133
09/11/2009	11:45:59	55.859550 N	003.205133 W	0	165	7	1.1	55.85955	3.205133
09/11/2009	11:46:00	55.859541 N	003.205141 W	0	0	7	1.1	55.859541	3.205141
09/11/2009	11:46:01	55.859541 N	003.205141 W	0	0	7	1.1	55.859541	3.205141
09/11/2009	11:46:02	55.859541 N	003.205141 W	0	0	7	1.1	55.859541	3.205141
09/11/2009	11:46:03	55.859541 N	003.205141 W	0	0	7	1.1	55.859541	3.205141
09/11/2009	11:46:04	55.859541 N	003.205141 W	0	0	7	1.1	55.859541	3.205141
09/11/2009	11:46:05	55.859541 N	003.205141 W	0	0	7	1.1	55.859541	3.205141
09/11/2009	11:46:06	55.859541 N	003.205141 W	0	0	7	1.1	55.859541	3.205141
09/11/2009	11:46:07	55.859541 N	003.205141 W	0	0	7	1.1	55.859541	3.205141
09/11/2009	11:46:08	55.859541 N	003.205141 W	0	0	7	1.1	55.859541	3.205141
09/11/2009	11:46:09	55.859541 N	003.205141 W	0	0	8	1	55.859541	3.205141
09/11/2009	11:46:10	55.859541 N	003.205141 W	0	0	8	1	55.859541	3.205141
09/11/2009	11:46:11	55.859541 N	003.205133 W	0	0	9	0.9	55.859541	3.205133
09/11/2009	11:46:12	55.859541 N	003.205133 W	0	0	9	0.9	55.859541	3.205133
09/11/2009	11:46:13	55.859541 N	003.205133 W	0	0	7	1.1	55.859541	3.205133
09/11/2009	11:46:14	55.859541 N	003.205133 W	0	0	8	1	55.859541	3.205133
09/11/2009	11:46:15	55.859541 N	003.205133 W	0	0	7	1.1	55.859541	3.205133
09/11/2009	11:46:16	55.859541 N	003.205125 W	0	0	7	1.1	55.859541	3.205125
09/11/2009	11:46:17	55.859541 N	003.205125 W	0	0	7	1.1	55.859541	3.205125
09/11/2009	11:46:18	55.859541 N	003.205125 W	0	0	7	1.1	55.859541	3.205125
09/11/2009	11:46:19	55.859541 N	003.205125 W	0	0	5	1.4	55.859541	3.205125
09/11/2009	11:46:20	55.859541 N	003.205125 W	0	0	5	1.5	55.859541	3.205125
09/11/2009	11:46:21	55.859541 N	003.205125 W	0	0	6	1.3	55.859541	3.205125
09/11/2009	11:46:22	55.859541 N	003.205125 W	0	0	6	1.2	55.859541	3.205125
09/11/2009	11:46:23	55.859541 N	003.205125 W	0	0	7	1	55.859541	3.205125
09/11/2009	11:46:24	55.859541 N	003.205125 W	0	0	8	1	55.859541	3.205125
09/11/2009	11:46:25	55.859541 N	003.205125 W	0	0	7	1.1	55.859541	3.205125
09/11/2009	11:46:26	55.859541 N	003.205125 W	0	0	7	1.1	55.859541	3.205125
09/11/2009	11:46:27	55.859541 N	003.205125 W	0	0	7	1	55.859541	3.205125
09/11/2009	11:46:28	55.859541 N	003.205125 W	0	0	7	1.3	55.859541	3.205125
09/11/2009	11:46:29	55.859541 N	003.205125 W	0	0	7	1.3	55.859541	3.205125
09/11/2009	11:46:30	55.859541 N	003.205125 W	0	0	8	1	55.859541	3.205125
09/11/2009	11:46:31	55.859541 N	003.205125 W	0	0	6	1.3	55.859541	3.205125
09/11/2009	11:46:32	55.859541 N	003.205125 W	0	0	6	1.5	55.859541	3.205125
09/11/2009	11:46:33	55.859541 N	003.205125 W	0	0	6	1.5	55.859541	3.205125
09/11/2009	11:46:34	55.859541 N	003.205125 W	0	0	6	1.5	55.859541	3.205125
09/11/2009	11:46:35	55.859533 N	003.205125 W	0	0	8	1	55.859533	3.205125
09/11/2009	11:46:36	55.859533 N	003.205125 W	0	0	9	0.9	55.859533	3.205125
09/11/2009	11:46:37	55.859533 N	003.205125 W	0	0	9	0.9	55.859533	3.205125
09/11/2009	11:46:38	55.859533 N	003.205125 W	0	0	9	0.9	55.859533	3.205125
09/11/2009	11:46:39	55.859533 N	003.205125 W	0	0	9	0.9	55.859533	3.205125
09/11/2009	11:46:40	55.859533 N	003.205125 W	0	0	8	1	55.859533	3.205125
09/11/2009	11:46:41	55.859533 N	003.205125 W	0	0	8	1	55.859533	3.205125
09/11/2009	11:46:42	55.859533 N	003.205125 W	0	0	8	1	55.859533	3.205125
09/11/2009	11:46:43	55.859533 N	003.205125 W	0	0	7	1.1	55.859533	3.205125
09/11/2009	11:46:44	55.859533 N	003.205125 W	0	0	9	0.9	55.859533	3.205125
09/11/2009	11:46:45	55.859533 N	003.205125 W	0	0	8	1	55.859533	3.205125
09/11/2009	11:46:46	55.859533 N	003.205125 W	0	0	7	1.2	55.859533	3.205125
09/11/2009	11:46:47	55.859533 N	003.205125 W	0	0	6	1.3	55.859533	3.205125
09/11/2009	11:46:48	55.859533 N	003.205125 W	0	0	7	1	55.859533	3.205125
09/11/2009	11:46:49	55.859533 N	003.205125 W	0	0	7	1	55.859533	3.205125
09/11/2009	11:46:50	55.859533 N	003.205125 W	0	0	8	1	55.859533	3.205125
09/11/2009	11:46:51	55.859533 N	003.205125 W	0	0	9	0.9	55.859533	3.205125
09/11/2009	11:46:52	55.859533 N	003.205125 W	0	0	9	0.9	55.859533	3.205125
09/11/2009	11:46:53	55.859533 N	003.205125 W	0	0	8	1	55.859533	3.205125
09/11/2009	11:46:54	55.859533 N	003.205125 W	0	0	8	1	55.859533	3.205125
09/11/2009	11:46:55	55.859533 N	003.205125 W	0	0	8	1	55.859533	3.205125
09/11/2009	11:46:56	55.859533 N	003.205125 W	0	0	8	1	55.859533	3.205125
09/11/2009	11:46:57	55.859533 N	003.205125 W	0	0	8	1	55.859533	3.205125
09/11/2009	11:46:58	55.859533 N	003.205125 W	0	0	8	1	55.859533	3.205125
09/11/2009	11:46:59	55.859533 N	003.205125 W	0	0	8	1	55.859533	3.205125
09/11/2009	11:47:00	55.859533 N	003.205125 W	0	0	8	1	55.859533	3.205125
09/11/2009	11:47:01	55.859533 N	003.205125 W	0	0	8	1	55.859533	3.205125
09/11/2009	11:47:02	55.859533 N	003.205125 W	0	0	8	1	55.859533	3.205125
09/11/2009	11:47:03	55.859533 N	003.205125 W	0	0	8	1	55.859533	3.205125
09/11/2009	11:47:04	55.859533 N	003.205125 W	0	0	8	1	55.859533	3.205125
09/11/2009	11:47:05	55.859533 N	003.205125 W	0	0	8	1	55.859533	3.205125
09/11/2009	11:47:06	55.859533 N	003.205125 W	0	0	8	1	55.859533	3.205125
09/11/2009	11:47:07	55.859533 N	003.205125 W	0	0	8	1	55.859533	3.205125
09/11/2009	11:47:08	55.859533 N	003.205133 W	0	0	8	1	55.859533	3.205133
09/11/2009	11:47:09	55.859533 N	003.205133 W	0	0	8	1	55.859533	3.205133
09/11/2009	11:47:10	55.859533 N	003.205133 W	0	0	9	0.9	55.859533	3.205133
09/11/2009	11:47:11	55.859533 N	003.205133 W	0	0	6	1.5	55.859533	3.205133
09/11/2009	11:47:12	55.859533 N	003.205133 W	0	0	5	1.6	55.859533	3.205133
09/11/2009	11:47:13	55.859533 N	003.205133 W	0	0	8	1	55.859533	3.205133
09/11/2009	11:47:14	55.859533 N	003.205133 W	0	0	7	1.1	55.859533	3.205133
09/11/2009	11:47:15	55.859533 N	003.205133 W	0	0	8	1	55.859533	3.205133
09/11/2009	11:47:16	55.859533 N	003.205133 W	0	0	7	1.1	55.859533	3.205133
09/11/2009	11:47:17	55.859533 N	003.205133 W	0	0	8	1	55.859533	3.205133
09/11/2009	11:47:18	55.859533 N	003.205133 W	0	0	7	1.1	55.859533	3.205133
09/11/2009	11:47:19	55.859533 N	003.205133 W	0	0	8	1	55.859533	3.205133
09/11/2009	11:47:20	55.859533 N	003.205133 W	0	0	8	1	55.859533	3.205133
09/11/2009	11:47:21	55.859533 N	003.205133 W	0	0	8	1	55.859533	3.205133
09/11/2009	11:47:22	55.859533 N	003.205133 W	0	0	8	1	55.859533	3.205133
09/11/2009	11:47:23	55.859533 N	003.205133 W	0	0	8	1	55.859533	3.205133
09/11/2009	11:47:24	55.859533 N	003.205133 W	0	0	11	0.9	55.859533	3.205133
09/11/2009	11:47:25	55.859533 N	003.205125 W	0	0	8	1	55.859533	3.205125
09/11/2009	11:47:26	55.859533 N	003.205125 W	0	0	5	1.8	55.859533	3.205125
09/11/2009	11:47:27	55.859533 N	003.205125 W	0	0	6	1.5	55.859533	3.205125
09/11/2009	11:47:28	55.859533 N	003.205125 W	0	0	7	2.5	55.859533	3.205125
09/11/2009	11:47:29	55.859533 N	003.205133 W	1.9	215	10	0.9	55.859533	3.205133
09/11/2009	11:47:30	55.859525 N	003.205133 W	1.9	165	8	1	55.859525	3.205133
09/11/2009	11:47:31	55.859525 N	003.205133 W	0	75	6	1.4	55.859525	3.205133
09/11/2009	11:47:32	55.859525 N	003.205125 W	0	115	8	1	55.859525	3.205125
09/11/2009	11:47:33	55.859516 N	003.205125 W	1.9	170	7	1.2	55.859516	3.205125
09/11/2009	11:47:34	55.859516 N	003.205125 W	1.9	200	7	1.2	55.859516	3.205125
09/11/2009	11:47:35	55.859508 N	003.205133 W	3.7	245	6	1.7	55.859508	3.205133
09/11/2009	11:47:36	55.859508 N	003.205150 W	3.7	205	7	1.5	55.859508	3.20515
09/11/2009	11:47:37	55.859500 N	003.205158 W	3.7	210	7	1.5	55.8595	3.205158
09/11/2009	11:47:38	55.859491 N	003.205175 W	3.7	265	6	1.7	55.859491	3.205175
09/11/2009	11:47:39	55.859500 N	003.205200 W	7.4	275	6	1.7	55.8595	3.2052
09/11/2009	11:47:40	55.859491 N	003.205225 W	3.7	220	8	1.5	55.859491	3.205225
09/11/2009	11:47:41	55.859491 N	003.205241 W	3.7	255	7	1.6	55.859491	3.205241
09/11/2009	11:47:42	55.859491 N	003.205266 W	5.6	270	9	1.2	55.859491	3.205266
09/11/2009	11:47:43	55.859483 N	003.205300 W	5.6	250	8	1.3	55.859483	3.2053
09/11/2009	11:47:44	55.859483 N	003.205325 W	3.7	245	8	1	55.859483	3.205325
09/11/2009	11:47:45	55.859475 N	003.205341 W	5.6	270	8	1	55.859475	3.205341
09/11/2009	11:47:46	55.859483 N	003.205366 W	5.6	280	8	1.1	55.859483	3.205366
09/11/2009	11:47:47	55.859483 N	003.205391 W	3.7	260	8	1.1	55.859483	3.205391
09/11/2009	11:47:48	55.859475 N	003.205416 W	3.7	245	10	0.9	55.859475	3.205416
09/11/2009	11:47:49	55.859466 N	003.205433 W	5.6	220	10	0.9	55.859466	3.205433
09/11/2009	11:47:50	55.859458 N	003.205450 W	3.7	235	9	0.9	55.859458	3.20545
09/11/2009	11:47:51	55.859450 N	003.205466 W	3.7	245	8	1	55.85945	3.205466
09/11/2009	11:47:52	55.859441 N	003.205483 W	3.7	225	8	1	55.859441	3.205483
09/11/2009	11:47:53	55.859433 N	003.205491 W	3.7	205	8	1	55.859433	3.205491
09/11/2009	11:47:54	55.859425 N	003.205508 W	5.6	240	9	0.9	55.859425	3.205508
09/11/2009	11:47:55	55.859416 N	003.205525 W	3.7	225	7	1.3	55.859416	3.205525
09/11/2009	11:47:56	55.859408 N	003.205541 W	5.6	225	8	1.1	55.859408	3.205541
09/11/2009	11:47:57	55.859400 N	003.205558 W	3.7	255	9	1	55.8594	3.205558
09/11/2009	11:47:58	55.859391 N	003.205575 W	3.7	245	9	1	55.859391	3.205575
09/11/2009	11:47:59	55.859383 N	003.205591 W	3.7	220	9	1	55.859383	3.205591
09/11/2009	11:48:00	55.859375 N	003.205608 W	5.6	225	8	1	55.859375	3.205608
09/11/2009	11:48:01	55.859366 N	003.205616 W	3.7	200	8	1.1	55.859366	3.205616
09/11/2009	11:48:02	55.859358 N	003.205625 W	3.7	220	9	1	55.859358	3.205625
09/11/2009	11:48:03	55.859341 N	003.205641 W	5.6	220	8	1.3	55.859341	3.205641
09/11/2009	11:48:04	55.859325 N	003.205658 W	7.4	205	7	1.6	55.859325	3.205658
09/11/2009	11:48:05	55.859308 N	003.205666 W	5.6	200	11	0.9	55.859308	3.205666
09/11/2009	11:48:06	55.859291 N	003.205675 W	5.6	205	10	0.9	55.859291	3.205675
09/11/2009	11:48:07	55.859275 N	003.205691 W	3.7	215	10	0.9	55.859275	3.205691
09/11/2009	11:48:08	55.859266 N	003.205700 W	3.7	205	11	0.9	55.859266	3.2057
09/11/2009	11:48:09	55.859250 N	003.205708 W	3.7	200	10	0.9	55.85925	3.205708
09/11/2009	11:48:10	55.859241 N	003.205716 W	3.7	225	10	0.9	55.859241	3.205716
09/11/2009	11:48:11	55.859233 N	003.205733 W	3.7	220	9	0.9	55.859233	3.205733
09/11/2009	11:48:12	55.859225 N	003.205741 W	3.7	200	9	0.9	55.859225	3.205741
09/11/2009	11:48:13	55.859208 N	003.205758 W	3.7	210	8	1	55.859208	3.205758
09/11/2009	11:48:14	55.859200 N	003.205766 W	3.7	205	6	1.1	55.8592	3.205766
09/11/2009	11:48:15	55.859191 N	003.205775 W	3.7	195	7	1.2	55.859191	3.205775
09/11/2009	11:48:16	55.859183 N	003.205783 W	5.6	190	6	1.3	55.859183	3.205783
09/11/2009	11:48:17	55.859166 N	003.205783 W	3.7	170	6	1.3	55.859166	3.205783
09/11/2009	11:48:18	55.859158 N	003.205783 W	3.7	190	7	1.1	55.859158	3.205783
09/11/2009	11:48:19	55.859141 N	003.205783 W	5.6	185	8	1	55.859141	3.205783
09/11/2009	11:48:20	55.859125 N	003.205783 W	3.7	180	8	1	55.859125	3.205783
09/11/2009	11:48:21	55.859116 N	003.205783 W	3.7	200	6	1.8	55.859116	3.205783
09/11/2009	11:48:22	55.859100 N	003.205800 W	7.4	215	6	1.6	55.8591	3.2058
09/11/2009	11:48:23	55.859083 N	003.205816 W	5.6	215	6	1.3	55.859083	3.205816
09/11/2009	11:48:24	55.859075 N	003.205825 W	5.6	185	6	1.3	55.859075	3.205825
09/11/2009	11:48:25	55.859058 N	003.205825 W	3.7	175	5	1.4	55.859058	3.205825
09/11/2009	11:48:26	55.859050 N	003.205825 W	3.7	180	6	1.2	55.85905	3.205825
09/11/2009	11:48:27	55.859033 N	003.205850 W	7.4	225	8	1.1	55.859033	3.20585
09/11/2009	11:48:28	55.859025 N	003.205875 W	5.6	230	7	1.3	55.859025	3.205875
09/11/2009	11:48:29	55.859008 N	003.205883 W	5.6	200	7	1.1	55.859008	3.205883
09/11/2009	11:48:30	55.858991 N	003.205900 W	5.6	220	7	1.1	55.858991	3.2059
09/11/2009	11:48:31	55.858975 N	003.205916 W	5.6	225	9	0.9	55.858975	3.205916
09/11/2009	11:48:32	55.858966 N	003.205933 W	3.7	215	8	1	55.858966	3.205933
09/11/2009	11:48:33	55.858958 N	003.205950 W	3.7	210	9	0.9	55.858958	3.20595
09/11/2009	11:48:34	55.858941 N	003.205958 W	3.7	220	5	1.6	55.858941	3.205958
09/11/2009	11:48:35	55.858941 N	003.205983 W	3.7	260	6	1.3	55.858941	3.205983
09/11/2009	11:48:36	55.858933 N	003.206000 W	3.7	215	6	1.4	55.858933	3.206
09/11/2009	11:48:37	55.858933 N	003.206016 W	3.7	260	6	1.4	55.858933	3.206016
09/11/2009	11:48:38	55.858925 N	003.206033 W	3.7	255	6	1.4	55.858925	3.206033
09/11/2009	11:48:39	55.858916 N	003.206058 W	5.6	225	5	2.4	55.858916	3.206058
09/11/2009	11:48:40	55.858908 N	003.206083 W	5.6	240	5	2.4	55.858908	3.206083
09/11/2009	11:48:41	55.858908 N	003.206100 W	5.6	230	5	2.4	55.858908	3.2061
09/11/2009	11:48:42	55.858900 N	003.206125 W	5.6	245	5	2.4	55.8589	3.206125
09/11/2009	11:48:43	55.858891 N	003.206150 W	3.7	235	7	1.6	55.858891	3.20615
09/11/2009	11:48:44	55.858883 N	003.206166 W	5.6	225	5	1.7	55.858883	3.206166
09/11/2009	11:48:45	55.858883 N	003.206183 W	3.7	250	4	3.1	55.858883	3.206183
09/11/2009	11:48:46	55.858883 N	003.206208 W	5.6	240	9	1	55.858883	3.206208
09/11/2009	11:48:47	55.858875 N	003.206225 W	3.7	200	9	1	55.858875	3.206225
09/11/2009	11:48:48	55.858866 N	003.206225 W	5.6	170	8	1.1	55.858866	3.206225
09/11/2009	11:48:49	55.858850 N	003.206216 W	5.6	140	7	1.1	55.85885	3.206216
09/11/2009	11:48:50	55.858841 N	003.206200 W	3.7	125	9	1	55.858841	3.2062
09/11/2009	11:48:51	55.858833 N	003.206183 W	3.7	165	9	1	55.858833	3.206183
09/11/2009	11:48:52	55.858825 N	003.206175 W	5.6	165	9	1	55.858825	3.206175
09/11/2009	11:48:53	55.858808 N	003.206166 W	3.7	145	6	1.2	55.858808	3.206166
09/11/2009	11:48:54	55.858800 N	003.206158 W	3.7	145	7	1.2	55.8588	3.206158
09/11/2009	11:48:55	55.858791 N	003.206141 W	5.6	145	5	2.2	55.858791	3.206141
09/11/2009	11:48:56	55.858783 N	003.206125 W	5.6	140	8	1.1	55.858783	3.206125
09/11/2009	11:48:57	55.858766 N	003.206108 W	3.7	160	8	1.1	55.858766	3.206108
09/11/2009	11:48:58	55.858758 N	003.206100 W	3.7	145	6	1.2	55.858758	3.2061
09/11/2009	11:48:59	55.858750 N	003.206083 W	3.7	135	6	1.4	55.85875	3.206083
09/11/2009	11:49:00	55.858741 N	003.206066 W	5.6	130	6	1.4	55.858741	3.206066
09/11/2009	11:49:01	55.858733 N	003.206041 W	5.6	135	7	1.1	55.858733	3.206041
09/11/2009	11:49:02	55.858725 N	003.206025 W	3.7	140	7	1.5	55.858725	3.206025
09/11/2009	11:49:03	55.858708 N	003.206016 W	3.7	150	6	1.2	55.858708	3.206016
09/11/2009	11:49:04	55.858700 N	003.206008 W	3.7	145	5	1.5	55.8587	3.206008
09/11/2009	11:49:05	55.858691 N	003.205983 W	5.6	130	5	1.3	55.858691	3.205983
09/11/2009	11:49:06	55.858683 N	003.205966 W	5.6	125	5	1.6	55.858683	3.205966
09/11/2009	11:49:07	55.858675 N	003.205941 W	3.7	130	4	2.2	55.858675	3.205941
09/11/2009	11:49:08	55.858666 N	003.205925 W	5.6	125	7	1	55.858666	3.205925
09/11/2009	11:49:09	55.858658 N	003.205900 W	5.6	120	7	1	55.858658	3.2059
09/11/2009	11:49:10	55.858650 N	003.205883 W	3.7	130	6	1.1	55.85865	3.205883
09/11/2009	11:49:11	55.858650 N	003.205858 W	5.6	120	6	1.2	55.85865	3.205858
09/11/2009	11:49:12	55.858641 N	003.205833 W	3.7	120	5	1.8	55.858641	3.205833
09/11/2009	11:49:13	55.858633 N	003.205816 W	3.7	115	6	1.3	55.858633	3.205816
09/11/2009	11:49:14	55.858633 N	003.205791 W	5.6	110	5	1.6	55.858633	3.205791
09/11/2009	11:49:15	55.858625 N	003.205766 W	3.7	125	6	1.5	55.858625	3.205766
09/11/2009	11:49:16	55.858616 N	003.205741 W	5.6	120	5	1.4	55.858616	3.205741
09/11/2009	11:49:17	55.858608 N	003.205725 W	3.7	125	7	1.2	55.858608	3.205725
09/11/2009	11:49:18	55.858608 N	003.205708 W	3.7	130	6	1.2	55.858608	3.205708
09/11/2009	11:49:19	55.858600 N	003.205683 W	5.6	110	7	1.3	55.8586	3.205683
09/11/2009	11:49:20	55.858591 N	003.205658 W	5.6	110	8	1.3	55.858591	3.205658
09/11/2009	11:49:21	55.858583 N	003.205633 W	3.7	115	7	1.4	55.858583	3.205633
09/11/2009	11:49:22	55.858575 N	003.205616 W	5.6	125	7	1.4	55.858575	3.205616
09/11/2009	11:49:23	55.858566 N	003.205591 W	5.6	110	5	2.4	55.858566	3.205591
09/11/2009	11:49:24	55.858558 N	003.205566 W	5.6	120	4	1.9	55.858558	3.205566
09/11/2009	11:49:25	55.858558 N	003.205541 W	3.7	130	8	1.5	55.858558	3.205541
09/11/2009	11:49:26	55.858541 N	003.205525 W	5.6	125	6	1.7	55.858541	3.205525
09/11/2009	11:49:27	55.858541 N	003.205500 W	5.6	105	5	1.7	55.858541	3.2055
09/11/2009	11:49:28	55.858533 N	003.205475 W	5.6	95	7	1.3	55.858533	3.205475
09/11/2009	11:49:29	55.858525 N	003.205450 W	1.9	110	6	1.6	55.858525	3.20545
09/11/2009	11:49:30	55.858516 N	003.205441 W	3.7	140	5	1.8	55.858516	3.205441
09/11/2009	11:49:31	55.858508 N	003.205425 W	5.6	110	6	1.6	55.858508	3.205425
09/11/2009	11:49:32	55.858508 N	003.205391 W	5.6	100	4	2.7	55.858508	3.205391
09/11/2009	11:49:33	55.858508 N	003.205366 W	5.6	90	5	1.5	55.858508	3.205366
09/11/2009	11:49:34	55.858500 N	003.205341 W	3.7	130	5	1.2	55.8585	3.205341
09/11/2009	11:49:35	55.858491 N	003.205325 W	5.6	105	4	2.2	55.858491	3.205325
09/11/2009	11:49:36	55.858491 N	003.205300 W	5.6	105	4	2.2	55.858491	3.2053
09/11/2009	11:49:37	55.858483 N	003.205275 W	3.7	110	4	2.2	55.858483	3.205275
09/11/2009	11:49:38	55.858483 N	003.205258 W	5.6	115	6	1.4	55.858483	3.205258
09/11/2009	11:49:39	55.858475 N	003.205233 W	5.6	105	7	1.1	55.858475	3.205233
09/11/2009	11:49:40	55.858475 N	003.205208 W	5.6	100	7	1	55.858475	3.205208
09/11/2009	11:49:41	55.858466 N	003.205183 W	3.7	115	7	1	55.858466	3.205183
09/11/2009	11:49:42	55.858458 N	003.205166 W	5.6	125	5	1.6	55.858458	3.205166
09/11/2009	11:49:43	55.858450 N	003.205150 W	5.6	120	7	1.2	55.85845	3.20515
09/11/2009	11:49:44	55.858450 N	003.205133 W	3.7	110	6	1.4	55.85845	3.205133
09/11/2009	11:49:45	55.858441 N	003.205108 W	3.7	100	8	0.9	55.858441	3.205108
09/11/2009	11:49:46	55.858441 N	003.205083 W	3.7	100	6	1.1	55.858441	3.205083
09/11/2009	11:49:47	55.858433 N	003.205058 W	5.6	110	8	0.9	55.858433	3.205058
09/11/2009	11:49:48	55.858425 N	003.205033 W	5.6	110	9	0.9	55.858425	3.205033
09/11/2009	11:49:49	55.858416 N	003.205008 W	3.7	110	7	1.1	55.858416	3.205008
09/11/2009	11:49:50	55.858416 N	003.204991 W	5.6	85	6	1.1	55.858416	3.204991
09/11/2009	11:49:51	55.858416 N	003.204958 W	7.4	90	8	1	55.858416	3.204958
09/11/2009	11:49:52	55.858416 N	003.204933 W	3.7	100	8	1	55.858416	3.204933
09/11/2009	11:49:53	55.858416 N	003.204908 W	3.7	95	7	1.1	55.858416	3.204908
09/11/2009	11:49:54	55.858408 N	003.204883 W	3.7	95	7	1	55.858408	3.204883
09/11/2009	11:49:55	55.858408 N	003.204858 W	5.6	95	4	2.3	55.858408	3.204858
09/11/2009	11:49:56	55.858408 N	003.204833 W	5.6	115	4	2.1	55.858408	3.204833
09/11/2009	11:49:57	55.858391 N	003.204816 W	3.7	105	4	2	55.858391	3.204816
09/11/2009	11:49:58	55.858391 N	003.204800 W	5.6	105	8	1.5	55.858391	3.2048
09/11/2009	11:49:59	55.858383 N	003.204775 W	3.7	100	7	1.5	55.858383	3.204775
09/11/2009	11:50:00	55.858375 N	003.204750 W	7.4	110	7	1.5	55.858375	3.20475
09/11/2009	11:50:01	55.858366 N	003.204725 W	3.7	95	8	1.5	55.858366	3.204725
09/11/2009	11:50:02	55.858366 N	003.204700 W	3.7	85	8	1.3	55.858366	3.2047
09/11/2009	11:50:03	55.858366 N	003.204683 W	3.7	110	9	0.9	55.858366	3.204683
09/11/2009	11:50:04	55.858358 N	003.204658 W	5.6	115	9	0.9	55.858358	3.204658
09/11/2009	11:50:05	55.858350 N	003.204641 W	5.6	115	8	1	55.85835	3.204641
09/11/2009	11:50:06	55.858350 N	003.204616 W	3.7	105	6	1.2	55.85835	3.204616
09/11/2009	11:50:07	55.858341 N	003.204591 W	3.7	105	8	1	55.858341	3.204591
09/11/2009	11:50:08	55.858341 N	003.204575 W	5.6	95	8	1	55.858341	3.204575
09/11/2009	11:50:09	55.858341 N	003.204550 W	3.7	95	6	1.2	55.858341	3.20455
09/11/2009	11:50:10	55.858333 N	003.204525 W	3.7	110	7	1	55.858333	3.204525
09/11/2009	11:50:11	55.858333 N	003.204508 W	5.6	115	8	1.5	55.858333	3.204508
09/11/2009	11:50:12	55.858325 N	003.204483 W	5.6	110	9	0.9	55.858325	3.204483
09/11/2009	11:50:13	55.858316 N	003.204458 W	7.4	135	8	1.3	55.858316	3.204458
09/11/2009	11:50:14	55.858308 N	003.204433 W	3.7	100	9	0.9	55.858308	3.204433
09/11/2009	11:50:15	55.858300 N	003.204408 W	5.6	100	8	1.4	55.8583	3.204408
09/11/2009	11:50:16	55.858308 N	003.204375 W	7.4	80	8	1.4	55.858308	3.204375
09/11/2009	11:50:17	55.858308 N	003.204350 W	5.6	105	7	1.5	55.858308	3.20435
09/11/2009	11:50:18	55.858308 N	003.204325 W	5.6	90	5	1.2	55.858308	3.204325
09/11/2009	11:50:19	55.858308 N	003.204300 W	3.7	100	7	1.1	55.858308	3.2043
09/11/2009	11:50:20	55.858300 N	003.204283 W	3.7	110	7	1	55.8583	3.204283
09/11/2009	11:50:21	55.858300 N	003.204258 W	3.7	110	7	1.5	55.8583	3.204258
09/11/2009	11:50:22	55.858291 N	003.204233 W	5.6	100	8	0.9	55.858291	3.204233
09/11/2009	11:50:23	55.858291 N	003.204208 W	5.6	90	7	1.4	55.858291	3.204208
09/11/2009	11:50:24	55.858291 N	003.204191 W	3.7	90	7	1.4	55.858291	3.204191
09/11/2009	11:50:25	55.858291 N	003.204166 W	3.7	95	7	1.5	55.858291	3.204166
09/11/2009	11:50:26	55.858291 N	003.204141 W	3.7	75	9	1.3	55.858291	3.204141
09/11/2009	11:50:27	55.858291 N	003.204116 W	3.7	80	7	1.5	55.858291	3.204116
09/11/2009	11:50:28	55.858300 N	003.204100 W	5.6	90	7	1	55.8583	3.2041
09/11/2009	11:50:29	55.858300 N	003.204066 W	5.6	75	6	1.1	55.8583	3.204066
09/11/2009	11:50:30	55.858300 N	003.204041 W	3.7	75	6	1.2	55.8583	3.204041
09/11/2009	11:50:31	55.858300 N	003.204016 W	3.7	90	4	3	55.8583	3.204016
09/11/2009	11:50:32	55.858300 N	003.204000 W	1.9	95	5	1.8	55.8583	3.204
09/11/2009	11:50:33	55.858300 N	003.203983 W	1.9	85	6	1.8	55.8583	3.203983
09/11/2009	11:50:34	55.858308 N	003.203966 W	5.6	55	6	1.8	55.858308	3.203966
09/11/2009	11:50:35	55.858316 N	003.203950 W	3.7	50	8	1.4	55.858316	3.20395
09/11/2009	11:50:36	55.858325 N	003.203933 W	3.7	50	8	1.3	55.858325	3.203933
09/11/2009	11:50:37	55.858333 N	003.203916 W	3.7	65	7	1.7	55.858333	3.203916
09/11/2009	11:50:38	55.858341 N	003.203900 W	5.6	40	8	1.4	55.858341	3.2039
09/11/2009	11:50:39	55.858350 N	003.203883 W	3.7	40	9	1.3	55.85835	3.203883
09/11/2009	11:50:40	55.858358 N	003.203866 W	3.7	50	8	1.4	55.858358	3.203866
09/11/2009	11:50:41	55.858366 N	003.203850 W	3.7	55	8	1	55.858366	3.20385
09/11/2009	11:50:42	55.858375 N	003.203833 W	3.7	60	9	1	55.858375	3.203833
09/11/2009	11:50:43	55.858383 N	003.203816 W	3.7	55	10	1.1	55.858383	3.203816
09/11/2009	11:50:44	55.858383 N	003.203800 W	3.7	50	8	1.3	55.858383	3.2038
09/11/2009	11:50:45	55.858391 N	003.203783 W	5.6	50	11	0.9	55.858391	3.203783
09/11/2009	11:50:46	55.858400 N	003.203758 W	3.7	50	8	1	55.8584	3.203758
09/11/2009	11:50:47	55.858408 N	003.203741 W	3.7	65	8	1.1	55.858408	3.203741
09/11/2009	11:50:48	55.858416 N	003.203725 W	3.7	65	10	0.9	55.858416	3.203725
09/11/2009	11:50:49	55.858416 N	003.203708 W	5.6	75	7	1.1	55.858416	3.203708
09/11/2009	11:50:50	55.858425 N	003.203683 W	7.4	40	6	1.3	55.858425	3.203683
09/11/2009	11:50:51	55.858441 N	003.203666 W	3.7	55	8	1.1	55.858441	3.203666
09/11/2009	11:50:52	55.858441 N	003.203658 W	3.7	35	8	1	55.858441	3.203658
09/11/2009	11:50:53	55.858450 N	003.203641 W	3.7	45	8	1.1	55.85845	3.203641
09/11/2009	11:50:54	55.858466 N	003.203633 W	5.6	20	9	0.9	55.858466	3.203633
09/11/2009	11:50:55	55.858483 N	003.203625 W	3.7	35	10	0.9	55.858483	3.203625
09/11/2009	11:50:56	55.858491 N	003.203608 W	3.7	40	9	1	55.858491	3.203608
09/11/2009	11:50:57	55.858500 N	003.203600 W	3.7	60	8	1	55.8585	3.2036
09/11/2009	11:50:58	55.858508 N	003.203583 W	5.6	35	8	1	55.858508	3.203583
09/11/2009	11:50:59	55.858525 N	003.203566 W	7.4	25	7	1.3	55.858525	3.203566
09/11/2009	11:51:00	55.858541 N	003.203558 W	5.6	30	8	1.1	55.858541	3.203558
09/11/2009	11:51:01	55.858550 N	003.203550 W	1.9	55	9	0.9	55.85855	3.20355
09/11/2009	11:51:02	55.858558 N	003.203541 W	5.6	20	9	1	55.858558	3.203541
09/11/2009	11:51:03	55.858566 N	003.203525 W	5.6	25	8	1	55.858566	3.203525
09/11/2009	11:51:04	55.858583 N	003.203516 W	5.6	30	6	2.1	55.858583	3.203516
09/11/2009	11:51:05	55.858600 N	003.203500 W	5.6	40	7	1.3	55.8586	3.2035
09/11/2009	11:51:06	55.858608 N	003.203483 W	5.6	30	8	1.1	55.858608	3.203483
09/11/2009	11:51:07	55.858625 N	003.203475 W	5.6	25	6	1.2	55.858625	3.203475
09/11/2009	11:51:08	55.858633 N	003.203466 W	3.7	40	7	1.3	55.858633	3.203466
09/11/2009	11:51:09	55.858641 N	003.203441 W	5.6	80	7	1.1	55.858641	3.203441
09/11/2009	11:51:10	55.858650 N	003.203433 W	5.6	15	7	1.1	55.85865	3.203433
09/11/2009	11:51:11	55.858666 N	003.203416 W	5.6	35	7	1.3	55.858666	3.203416
09/11/2009	11:51:12	55.858675 N	003.203408 W	3.7	35	7	1.3	55.858675	3.203408
09/11/2009	11:51:13	55.858691 N	003.203391 W	5.6	25	7	1.3	55.858691	3.203391
09/11/2009	11:51:14	55.858700 N	003.203383 W	3.7	25	8	1.1	55.8587	3.203383
09/11/2009	11:51:15	55.858716 N	003.203375 W	5.6	20	7	1.2	55.858716	3.203375
09/11/2009	11:51:16	55.858733 N	003.203366 W	5.6	30	6	2.1	55.858733	3.203366
09/11/2009	11:51:17	55.858741 N	003.203350 W	3.7	45	6	2.1	55.858741	3.20335
09/11/2009	11:51:18	55.858750 N	003.203341 W	3.7	35	8	1.1	55.85875	3.203341
09/11/2009	11:51:19	55.858758 N	003.203325 W	5.6	25	6	2.1	55.858758	3.203325
09/11/2009	11:51:20	55.858775 N	003.203316 W	5.6	35	7	1.3	55.858775	3.203316
09/11/2009	11:51:21	55.858783 N	003.203300 W	3.7	40	7	1.2	55.858783	3.2033
09/11/2009	11:51:22	55.858800 N	003.203283 W	5.6	45	5	1.3	55.8588	3.203283
09/11/2009	11:51:23	55.858808 N	003.203266 W	5.6	35	8	1.1	55.858808	3.203266
09/11/2009	11:51:24	55.858816 N	003.203250 W	3.7	40	7	1.1	55.858816	3.20325
09/11/2009	11:51:25	55.858825 N	003.203241 W	3.7	35	7	1.2	55.858825	3.203241
09/11/2009	11:51:26	55.858833 N	003.203225 W	3.7	45	5	1.3	55.858833	3.203225
09/11/2009	11:51:27	55.858850 N	003.203208 W	5.6	25	6	1.2	55.85885	3.203208
09/11/2009	11:51:28	55.858866 N	003.203191 W	5.6	30	5	1.9	55.858866	3.203191
09/11/2009	11:51:29	55.858875 N	003.203183 W	3.7	55	7	1.6	55.858875	3.203183
09/11/2009	11:51:30	55.858883 N	003.203166 W	5.6	30	10	1.1	55.858883	3.203166
09/11/2009	11:51:31	55.858900 N	003.203150 W	5.6	25	7	1.6	55.8589	3.20315
09/11/2009	11:51:32	55.858908 N	003.203133 W	5.6	50	6	1.7	55.858908	3.203133
09/11/2009	11:51:33	55.858925 N	003.203116 W	3.7	45	6	1.7	55.858925	3.203116
09/11/2009	11:51:34	55.858933 N	003.203108 W	3.7	45	6	1.7	55.858933	3.203108
09/11/2009	11:51:35	55.858941 N	003.203091 W	3.7	55	6	1.7	55.858941	3.203091
09/11/2009	11:51:36	55.858950 N	003.203075 W	3.7	35	8	1	55.85895	3.203075
09/11/2009	11:51:37	55.858958 N	003.203058 W	3.7	55	6	1.7	55.858958	3.203058
09/11/2009	11:51:38	55.858966 N	003.203041 W	5.6	30	6	1.7	55.858966	3.203041
09/11/2009	11:51:39	55.858983 N	003.203033 W	5.6	20	7	1.2	55.858983	3.203033
09/11/2009	11:51:40	55.858991 N	003.203025 W	3.7	40	8	1.1	55.858991	3.203025
09/11/2009	11:51:41	55.859000 N	003.203016 W	5.6	15	8	1.3	55.859	3.203016
09/11/2009	11:51:42	55.859016 N	003.203008 W	5.6	20	7	1.9	55.859016	3.203008
09/11/2009	11:51:43	55.859033 N	003.203000 W	3.7	20	8	1.1	55.859033	3.203
09/11/2009	11:51:44	55.859041 N	003.202991 W	3.7	15	8	1.1	55.859041	3.202991
09/11/2009	11:51:45	55.859050 N	003.202983 W	3.7	25	7	1.3	55.85905	3.202983
09/11/2009	11:51:46	55.859058 N	003.202975 W	5.6	40	7	1.1	55.859058	3.202975
09/11/2009	11:51:47	55.859066 N	003.202958 W	5.6	50	7	1.1	55.859066	3.202958
09/11/2009	11:51:48	55.859075 N	003.202941 W	3.7	40	9	0.9	55.859075	3.202941
09/11/2009	11:51:49	55.859083 N	003.202925 W	3.7	30	7	1.1	55.859083	3.202925
09/11/2009	11:51:50	55.859091 N	003.202916 W	3.7	45	6	1.8	55.859091	3.202916
09/11/2009	11:51:51	55.859108 N	003.202900 W	5.6	30	8	1.1	55.859108	3.2029
09/11/2009	11:51:52	55.859116 N	003.202891 W	3.7	15	8	1.1	55.859116	3.202891
09/11/2009	11:51:53	55.859125 N	003.202883 W	3.7	30	8	1.3	55.859125	3.202883
09/11/2009	11:51:54	55.859133 N	003.202866 W	5.6	35	6	1.7	55.859133	3.202866
09/11/2009	11:51:55	55.859150 N	003.202858 W	5.6	35	6	1.8	55.85915	3.202858
09/11/2009	11:51:56	55.859166 N	003.202841 W	3.7	25	7	1.2	55.859166	3.202841
09/11/2009	11:51:57	55.859175 N	003.202841 W	3.7	30	5	1.6	55.859175	3.202841
09/11/2009	11:51:58	55.859183 N	003.202825 W	3.7	50	5	1.9	55.859183	3.202825
09/11/2009	11:51:59	55.859191 N	003.202816 W	5.6	35	8	1.1	55.859191	3.202816
09/11/2009	11:52:00	55.859200 N	003.202808 W	3.7	20	8	1.1	55.8592	3.202808
09/11/2009	11:52:01	55.859208 N	003.202800 W	3.7	20	5	1.9	55.859208	3.2028
09/11/2009	11:52:02	55.859225 N	003.202791 W	3.7	25	5	1.9	55.859225	3.202791
09/11/2009	11:52:03	55.859233 N	003.202783 W	5.6	35	7	1.6	55.859233	3.202783
09/11/2009	11:52:04	55.859250 N	003.202766 W	5.6	35	7	1.6	55.85925	3.202766
09/11/2009	11:52:05	55.859266 N	003.202758 W	3.7	5	6	1.7	55.859266	3.202758
09/11/2009	11:52:06	55.859275 N	003.202750 W	3.7	30	7	1.1	55.859275	3.20275
09/11/2009	11:52:07	55.859291 N	003.202733 W	5.6	35	5	1.9	55.859291	3.202733
09/11/2009	11:52:08	55.859300 N	003.202716 W	3.7	50	8	1	55.8593	3.202716
09/11/2009	11:52:09	55.859308 N	003.202708 W	3.7	10	7	1.1	55.859308	3.202708
09/11/2009	11:52:10	55.859316 N	003.202691 W	5.6	65	7	1.1	55.859316	3.202691
09/11/2009	11:52:11	55.859325 N	003.202675 W	5.6	50	8	1.1	55.859325	3.202675
09/11/2009	11:52:12	55.859333 N	003.202650 W	3.7	35	7	1.2	55.859333	3.20265
09/11/2009	11:52:13	55.859341 N	003.202641 W	3.7	35	8	1	55.859341	3.202641
09/11/2009	11:52:14	55.859358 N	003.202625 W	5.6	30	9	0.9	55.859358	3.202625
09/11/2009	11:52:15	55.859366 N	003.202608 W	5.6	40	6	1.3	55.859366	3.202608
09/11/2009	11:52:16	55.859375 N	003.202591 W	5.6	50	8	1	55.859375	3.202591
09/11/2009	11:52:17	55.859383 N	003.202575 W	5.6	25	8	1	55.859383	3.202575
09/11/2009	11:52:18	55.859400 N	003.202566 W	3.7	30	7	1.1	55.8594	3.202566
09/11/2009	11:52:19	55.859408 N	003.202550 W	3.7	35	5	2.4	55.859408	3.20255
09/11/2009	11:52:20	55.859416 N	003.202533 W	5.6	45	6	1.8	55.859416	3.202533
09/11/2009	11:52:21	55.859433 N	003.202525 W	5.6	25	9	1	55.859433	3.202525
09/11/2009	11:52:22	55.859441 N	003.202516 W	5.6	5	9	0.9	55.859441	3.202516
09/11/2009	11:52:23	55.859458 N	003.202508 W	5.6	5	8	1.1	55.859458	3.202508
09/11/2009	11:52:24	55.859466 N	003.202500 W	3.7	50	7	1.4	55.859466	3.2025
09/11/2009	11:52:25	55.859475 N	003.202483 W	5.6	55	8	1.1	55.859475	3.202483
09/11/2009	11:52:26	55.859483 N	003.202458 W	5.6	60	9	0.9	55.859483	3.202458
09/11/2009	11:52:27	55.859491 N	003.202441 W	5.6	20	9	0.9	55.859491	3.202441
09/11/2009	11:52:28	55.859500 N	003.202433 W	3.7	10	8	0.9	55.8595	3.202433
09/11/2009	11:52:29	55.859508 N	003.202416 W	1.9	45	7	1.4	55.859508	3.202416
09/11/2009	11:52:30	55.859516 N	003.202400 W	7.4	50	9	0.9	55.859516	3.2024
09/11/2009	11:52:31	55.859533 N	003.202375 W	3.7	40	8	0.9	55.859533	3.202375
09/11/2009	11:52:32	55.859541 N	003.202366 W	5.6	30	6	1.3	55.859541	3.202366
09/11/2009	11:52:33	55.859550 N	003.202350 W	5.6	50	9	1	55.85955	3.20235
09/11/2009	11:52:34	55.859558 N	003.202333 W	3.7	50	8	0.9	55.859558	3.202333
09/11/2009	11:52:35	55.859566 N	003.202316 W	3.7	20	9	0.9	55.859566	3.202316
09/11/2009	11:52:36	55.859583 N	003.202308 W	5.6	20	7	1.2	55.859583	3.202308
09/11/2009	11:52:37	55.859600 N	003.202300 W	3.7	10	7	1	55.8596	3.2023
09/11/2009	11:52:38	55.859608 N	003.202291 W	1.9	25	7	1	55.859608	3.202291
09/11/2009	11:52:39	55.859616 N	003.202283 W	5.6	45	5	1.9	55.859616	3.202283
09/11/2009	11:52:40	55.859633 N	003.202258 W	5.6	55	6	1.4	55.859633	3.202258
09/11/2009	11:52:41	55.859633 N	003.202233 W	3.7	65	7	1.1	55.859633	3.202233
09/11/2009	11:52:42	55.859650 N	003.202216 W	5.6	20	5	1.6	55.85965	3.202216
09/11/2009	11:52:43	55.859666 N	003.202216 W	5.6	25	4	2.6	55.859666	3.202216
09/11/2009	11:52:44	55.859675 N	003.202200 W	3.7	40	4	2.6	55.859675	3.2022
09/11/2009	11:52:45	55.859683 N	003.202191 W	3.7	65	6	1.1	55.859683	3.202191
09/11/2009	11:52:46	55.859691 N	003.202175 W	3.7	35	9	0.9	55.859691	3.202175
09/11/2009	11:52:47	55.859700 N	003.202158 W	3.7	20	7	1.1	55.8597	3.202158
09/11/2009	11:52:48	55.859716 N	003.202150 W	5.6	10	4	2.6	55.859716	3.20215
09/11/2009	11:52:49	55.859725 N	003.202141 W	5.6	55	7	1	55.859725	3.202141
09/11/2009	11:52:50	55.859733 N	003.202116 W	1.9	70	8	0.9	55.859733	3.202116
09/11/2009	11:52:51	55.859741 N	003.202100 W	3.7	60	7	1.5	55.859741	3.2021
09/11/2009	11:52:52	55.859741 N	003.202075 W	5.6	70	5	1.8	55.859741	3.202075
09/11/2009	11:52:53	55.859750 N	003.202058 W	3.7	35	8	1.3	55.85975	3.202058
09/11/2009	11:52:54	55.859758 N	003.202041 W	3.7	25	9	0.9	55.859758	3.202041
09/11/2009	11:52:55	55.859775 N	003.202033 W	5.6	25	9	0.9	55.859775	3.202033
09/11/2009	11:52:56	55.859791 N	003.202016 W	3.7	40	9	0.9	55.859791	3.202016
09/11/2009	11:52:57	55.859800 N	003.202000 W	3.7	40	6	1.7	55.8598	3.202
09/11/2009	11:52:58	55.859816 N	003.201991 W	5.6	30	8	1	55.859816	3.201991
09/11/2009	11:52:59	55.859825 N	003.201975 W	5.6	15	8	1	55.859825	3.201975
09/11/2009	11:53:00	55.859841 N	003.201975 W	5.6	0	8	1.1	55.859841	3.201975
09/11/2009	11:53:01	55.859866 N	003.201975 W	5.6	0	5	1.6	55.859866	3.201975
09/11/2009	11:53:02	55.859883 N	003.201975 W	3.7	15	5	1.6	55.859883	3.201975
09/11/2009	11:53:03	55.859891 N	003.201975 W	3.7	25	6	1.4	55.859891	3.201975
09/11/2009	11:53:04	55.859908 N	003.201966 W	3.7	30	5	2.6	55.859908	3.201966
09/11/2009	11:53:05	55.859916 N	003.201950 W	3.7	35	6	1.4	55.859916	3.20195
09/11/2009	11:53:06	55.859925 N	003.201941 W	3.7	35	6	1.4	55.859925	3.201941
09/11/2009	11:53:07	55.859933 N	003.201933 W	3.7	5	6	1.4	55.859933	3.201933
09/11/2009	11:53:08	55.859950 N	003.201933 W	3.7	20	6	1.4	55.85995	3.201933
09/11/2009	11:53:09	55.859958 N	003.201916 W	5.6	45	5	2.6	55.859958	3.201916
09/11/2009	11:53:10	55.859966 N	003.201891 W	5.6	55	6	1.4	55.859966	3.201891
09/11/2009	11:53:11	55.859975 N	003.201875 W	3.7	50	6	1.4	55.859975	3.201875
09/11/2009	11:53:12	55.859983 N	003.201866 W	3.7	30	6	1.4	55.859983	3.201866
09/11/2009	11:53:13	55.860000 N	003.201850 W	3.7	45	5	2.6	55.86	3.20185
09/11/2009	11:53:14	55.860008 N	003.201833 W	5.6	60	5	1.6	55.860008	3.201833
09/11/2009	11:53:15	55.860016 N	003.201808 W	5.6	65	5	1.7	55.860016	3.201808
09/11/2009	11:53:16	55.860016 N	003.201791 W	3.7	75	7	1	55.860016	3.201791
09/11/2009	11:53:17	55.860025 N	003.201775 W	3.7	35	6	1.2	55.860025	3.201775
09/11/2009	11:53:18	55.860041 N	003.201766 W	5.6	10	4	2.3	55.860041	3.201766
09/11/2009	11:53:19	55.860058 N	003.201758 W	3.7	10	5	1.6	55.860058	3.201758
09/11/2009	11:53:20	55.860066 N	003.201758 W	3.7	25	5	1.6	55.860066	3.201758
09/11/2009	11:53:21	55.860083 N	003.201750 W	3.7	25	6	1.2	55.860083	3.20175
09/11/2009	11:53:22	55.860091 N	003.201733 W	5.6	40	5	1.9	55.860091	3.201733
09/11/2009	11:53:23	55.860108 N	003.201716 W	3.7	50	6	1.2	55.860108	3.201716
09/11/2009	11:53:24	55.860116 N	003.201708 W	3.7	50	6	1.2	55.860116	3.201708
09/11/2009	11:53:25	55.860125 N	003.201700 W	1.9	25	6	1.2	55.860125	3.2017
09/11/2009	11:53:26	55.860133 N	003.201691 W	3.7	20	6	1.2	55.860133	3.201691
09/11/2009	11:53:27	55.860150 N	003.201691 W	3.7	15	5	1.9	55.86015	3.201691
09/11/2009	11:53:28	55.860158 N	003.201683 W	3.7	30	6	1.2	55.860158	3.201683
09/11/2009	11:53:29	55.860175 N	003.201675 W	5.6	35	6	1.2	55.860175	3.201675
09/11/2009	11:53:30	55.860191 N	003.201658 W	9.3	30	7	1.1	55.860191	3.201658
09/11/2009	11:53:31	55.860208 N	003.201633 W	7.4	40	7	1.1	55.860208	3.201633
09/11/2009	11:53:32	55.860225 N	003.201608 W	5.6	40	7	1.1	55.860225	3.201608
09/11/2009	11:53:33	55.860233 N	003.201591 W	5.6	50	7	1.6	55.860233	3.201591
09/11/2009	11:53:34	55.860241 N	003.201575 W	3.7	55	7	1.1	55.860241	3.201575
09/11/2009	11:53:35	55.860250 N	003.201558 W	5.6	45	7	1.1	55.86025	3.201558
09/11/2009	11:53:36	55.860258 N	003.201533 W	5.6	60	7	1.1	55.860258	3.201533
09/11/2009	11:53:37	55.860275 N	003.201516 W	5.6	40	7	1.1	55.860275	3.201516
09/11/2009	11:53:38	55.860283 N	003.201500 W	3.7	35	7	1.1	55.860283	3.2015
09/11/2009	11:53:39	55.860291 N	003.201483 W	3.7	70	7	1.1	55.860291	3.201483
09/11/2009	11:53:40	55.860300 N	003.201458 W	5.6	35	7	1.1	55.8603	3.201458
09/11/2009	11:53:41	55.860316 N	003.201450 W	5.6	10	7	1.1	55.860316	3.20145
09/11/2009	11:53:42	55.860333 N	003.201450 W	3.7	0	8	1	55.860333	3.20145
09/11/2009	11:53:43	55.860341 N	003.201450 W	3.7	10	6	1.1	55.860341	3.20145
09/11/2009	11:53:44	55.860350 N	003.201450 W	0	320	7	1	55.86035	3.20145
09/11/2009	11:53:45	55.860350 N	003.201441 W	1.9	60	6	1.1	55.86035	3.201441
09/11/2009	11:53:46	55.860358 N	003.201425 W	5.6	65	6	1.7	55.860358	3.201425
09/11/2009	11:53:47	55.860341 N	003.201416 W	13	195	6	2.6	55.860341	3.201416
09/11/2009	11:53:48	55.860333 N	003.201408 W	5.6	70	4	2.3	55.860333	3.201408
09/11/2009	11:53:49	55.860333 N	003.201400 W	3.7	15	4	2.3	55.860333	3.2014
09/11/2009	11:53:50	55.860350 N	003.201391 W	3.7	20	6	1.8	55.86035	3.201391
09/11/2009	11:53:51	55.860358 N	003.201383 W	3.7	15	4	2.3	55.860358	3.201383
09/11/2009	11:53:52	55.860366 N	003.201375 W	3.7	15	4	2.3	55.860366	3.201375
09/11/2009	11:53:53	55.860383 N	003.201375 W	3.7	5	5	1.3	55.860383	3.201375
09/11/2009	11:53:54	55.860391 N	003.201375 W	3.7	355	4	3	55.860391	3.201375
09/11/2009	11:53:55	55.860408 N	003.201375 W	3.7	340	5	1.3	55.860408	3.201375
09/11/2009	11:53:56	55.860416 N	003.201391 W	3.7	330	5	1.9	55.860416	3.201391
09/11/2009	11:53:57	55.860433 N	003.201400 W	5.6	335	5	1.6	55.860433	3.2014
09/11/2009	11:53:58	55.860450 N	003.201416 W	5.6	325	6	1.8	55.86045	3.201416
09/11/2009	11:53:59	55.860458 N	003.201433 W	5.6	310	7	1.7	55.860458	3.201433
09/11/2009	11:54:00	55.860466 N	003.201450 W	5.6	325	4	2.7	55.860466	3.20145
09/11/2009	11:54:01	55.860483 N	003.201458 W	3.7	310	4	2.7	55.860483	3.201458
09/11/2009	11:54:02	55.860483 N	003.201483 W	5.6	290	4	2.7	55.860483	3.201483
09/11/2009	11:54:03	55.860491 N	003.201508 W	5.6	290	4	2.7	55.860491	3.201508
09/11/2009	11:54:04	55.860491 N	003.201533 W	3.7	275	4	2.7	55.860491	3.201533
09/11/2009	11:54:05	55.860491 N	003.201550 W	5.6	260	4	2.7	55.860491	3.20155
09/11/2009	11:54:06	55.860491 N	003.201575 W	3.7	285	4	2.7	55.860491	3.201575
09/11/2009	11:54:07	55.860500 N	003.201600 W	5.6	300	4	2.7	55.8605	3.2016
09/11/2009	11:54:08	55.860508 N	003.201625 W	3.7	310	4	2.7	55.860508	3.201625
09/11/2009	11:54:09	55.860508 N	003.201641 W	3.7	220	4	2.7	55.860508	3.201641
09/11/2009	11:54:10	55.860491 N	003.201658 W	9.3	225	4	2.7	55.860491	3.201658
09/11/2009	11:54:11	55.860475 N	003.201691 W	7.4	230	4	2.7	55.860475	3.201691
09/11/2009	11:54:12	55.860466 N	003.201716 W	3.7	235	4	2.7	55.860466	3.201716
09/11/2009	11:54:13	55.860458 N	003.201733 W	3.7	235	5	2.4	55.860458	3.201733
09/11/2009	11:54:14	55.860450 N	003.201750 W	5.6	230	5	2.4	55.86045	3.20175
09/11/2009	11:54:15	55.860441 N	003.201775 W	5.6	235	4	2.7	55.860441	3.201775
09/11/2009	11:54:16	55.860433 N	003.201800 W	3.7	240	4	2.7	55.860433	3.2018
09/11/2009	11:54:17	55.860425 N	003.201816 W	5.6	230	4	2.7	55.860425	3.201816
09/11/2009	11:54:18	55.860408 N	003.201833 W	5.6	215	5	1.6	55.860408	3.201833
09/11/2009	11:54:19	55.860400 N	003.201850 W	3.7	235	5	1.6	55.8604	3.20185
09/11/2009	11:54:20	55.860391 N	003.201875 W	5.6	245	7	1	55.860391	3.201875
09/11/2009	11:54:21	55.860383 N	003.201900 W	5.6	240	5	1.6	55.860383	3.2019
09/11/2009	11:54:22	55.860383 N	003.201916 W	5.6	230	6	1.7	55.860383	3.201916
09/11/2009	11:54:23	55.860366 N	003.201941 W	3.7	235	5	1.5	55.860366	3.201941
09/11/2009	11:54:24	55.860358 N	003.201958 W	5.6	230	5	1.5	55.860358	3.201958
09/11/2009	11:54:25	55.860358 N	003.201983 W	5.6	265	6	1.1	55.860358	3.201983
09/11/2009	11:54:26	55.860358 N	003.202008 W	5.6	290	5	1.2	55.860358	3.202008
09/11/2009	11:54:27	55.860375 N	003.202025 W	5.6	320	5	1.2	55.860375	3.202025
09/11/2009	11:54:28	55.860383 N	003.202041 W	3.7	310	5	1.2	55.860383	3.202041
09/11/2009	11:54:29	55.860391 N	003.202058 W	5.6	325	5	1.2	55.860391	3.202058
09/11/2009	11:54:30	55.860408 N	003.202075 W	5.6	305	5	1.2	55.860408	3.202075
09/11/2009	11:54:31	55.860416 N	003.202100 W	3.7	305	5	1.2	55.860416	3.2021
09/11/2009	11:54:32	55.860425 N	003.202116 W	3.7	325	5	1.2	55.860425	3.202116
09/11/2009	11:54:33	55.860433 N	003.202125 W	3.7	325	5	1.2	55.860433	3.202125
09/11/2009	11:54:34	55.860450 N	003.202141 W	3.7	325	5	1.2	55.86045	3.202141
09/11/2009	11:54:35	55.860458 N	003.202150 W	5.6	335	5	1.2	55.860458	3.20215
09/11/2009	11:54:36	55.860475 N	003.202158 W	5.6	330	4	2.3	55.860475	3.202158
09/11/2009	11:54:37	55.860491 N	003.202166 W	5.6	335	4	2.3	55.860491	3.202166
09/11/2009	11:54:38	55.860500 N	003.202175 W	5.6	335	6	1.1	55.8605	3.202175
09/11/2009	11:54:39	55.860516 N	003.202191 W	5.6	320	6	1.1	55.860516	3.202191
09/11/2009	11:54:40	55.860525 N	003.202200 W	3.7	330	8	1	55.860525	3.2022
09/11/2009	11:54:41	55.860541 N	003.202216 W	3.7	335	5	1.7	55.860541	3.202216
09/11/2009	11:54:42	55.860550 N	003.202225 W	5.6	355	5	1.2	55.86055	3.202225
09/11/2009	11:54:43	55.860566 N	003.202225 W	3.7	340	4	2.3	55.860566	3.202225
09/11/2009	11:54:44	55.860575 N	003.202241 W	3.7	315	6	1.4	55.860575	3.202241
09/11/2009	11:54:45	55.860583 N	003.202258 W	5.6	300	6	1.6	55.860583	3.202258
09/11/2009	11:54:46	55.860591 N	003.202275 W	5.6	300	4	1.8	55.860591	3.202275
09/11/2009	11:54:47	55.860600 N	003.202300 W	3.7	295	7	1.6	55.8606	3.2023
09/11/2009	11:54:48	55.860608 N	003.202308 W	7.4	340	4	2.1	55.860608	3.202308
09/11/2009	11:54:49	55.860625 N	003.202325 W	3.7	300	4	2.2	55.860625	3.202325
09/11/2009	11:54:50	55.860633 N	003.202341 W	3.7	305	6	1.7	55.860633	3.202341
09/11/2009	11:54:51	55.860641 N	003.202358 W	3.7	325	5	1.2	55.860641	3.202358
09/11/2009	11:54:52	55.860650 N	003.202375 W	5.6	325	6	1.1	55.86065	3.202375
09/11/2009	11:54:53	55.860666 N	003.202391 W	7.4	325	7	1.6	55.860666	3.202391
09/11/2009	11:54:54	55.860675 N	003.202408 W	5.6	320	5	1.2	55.860675	3.202408
09/11/2009	11:54:55	55.860683 N	003.202416 W	3.7	310	5	1.2	55.860683	3.202416
09/11/2009	11:54:56	55.860691 N	003.202433 W	3.7	310	4	2.3	55.860691	3.202433
09/11/2009	11:54:57	55.860700 N	003.202450 W	5.6	325	6	1.2	55.8607	3.20245
09/11/2009	11:54:58	55.860716 N	003.202458 W	1.9	340	5	1.9	55.860716	3.202458
09/11/2009	11:54:59	55.860725 N	003.202466 W	3.7	345	5	1.9	55.860725	3.202466
09/11/2009	11:55:00	55.860733 N	003.202466 W	3.7	335	7	1.1	55.860733	3.202466
09/11/2009	11:55:01	55.860741 N	003.202483 W	3.7	310	4	2.8	55.860741	3.202483
09/11/2009	11:55:02	55.860741 N	003.202500 W	3.7	275	4	2.3	55.860741	3.2025
09/11/2009	11:55:03	55.860750 N	003.202516 W	0	25	4	2.8	55.86075	3.202516
09/11/2009	11:55:04	55.860741 N	003.202516 W	0	155	5	1.9	55.860741	3.202516
09/11/2009	11:55:05	55.860741 N	003.202516 W	0	0	4	2.8	55.860741	3.202516
09/11/2009	11:55:06	55.860750 N	003.202508 W	0	0	6	1.5	55.86075	3.202508
09/11/2009	11:55:07	55.860750 N	003.202508 W	0	0	5	2.7	55.86075	3.202508
09/11/2009	11:55:08	55.860750 N	003.202508 W	0	345	5	2.5	55.86075	3.202508
09/11/2009	11:55:09	55.860766 N	003.202516 W	7.4	325	5	2.7	55.860766	3.202516
09/11/2009	11:55:10	55.860775 N	003.202541 W	3.7	270	5	2.7	55.860775	3.202541
09/11/2009	11:55:11	55.860775 N	003.202566 W	3.7	285	6	1.4	55.860775	3.202566
09/11/2009	11:55:12	55.860783 N	003.202583 W	3.7	305	4	2	55.860783	3.202583
09/11/2009	11:55:13	55.860783 N	003.202600 W	3.7	270	5	1.7	55.860783	3.2026
09/11/2009	11:55:14	55.860783 N	003.202616 W	3.7	280	6	1.1	55.860783	3.202616
09/11/2009	11:55:15	55.860791 N	003.202641 W	5.6	290	5	1.1	55.860791	3.202641
09/11/2009	11:55:16	55.860791 N	003.202666 W	5.6	295	5	1.7	55.860791	3.202666
09/11/2009	11:55:17	55.860800 N	003.202683 W	3.7	300	5	1.7	55.8608	3.202683
09/11/2009	11:55:18	55.860808 N	003.202708 W	5.6	295	6	1.1	55.860808	3.202708
09/11/2009	11:55:19	55.860816 N	003.202725 W	3.7	315	7	1.1	55.860816	3.202725
09/11/2009	11:55:20	55.860825 N	003.202733 W	1.9	310	7	1.3	55.860825	3.202733
09/11/2009	11:55:21	55.860825 N	003.202741 W	0	300	8	1	55.860825	3.202741
09/11/2009	11:55:22	55.860825 N	003.202750 W	5.6	290	5	1.7	55.860825	3.20275
09/11/2009	11:55:23	55.860825 N	003.202775 W	3.7	235	8	1	55.860825	3.202775
09/11/2009	11:55:24	55.860825 N	003.202791 W	5.6	240	6	1.8	55.860825	3.202791
09/11/2009	11:55:25	55.860816 N	003.202816 W	5.6	245	5	2.1	55.860816	3.202816
09/11/2009	11:55:26	55.860816 N	003.202833 W	1.9	285	6	1.5	55.860816	3.202833
09/11/2009	11:55:27	55.860816 N	003.202850 W	5.6	295	7	1.4	55.860816	3.20285
09/11/2009	11:55:28	55.860825 N	003.202883 W	5.6	300	6	1.5	55.860825	3.202883
09/11/2009	11:55:29	55.860833 N	003.202908 W	5.6	310	8	1	55.860833	3.202908
09/11/2009	11:55:30	55.860841 N	003.202925 W	3.7	280	8	1	55.860841	3.202925
09/11/2009	11:55:31	55.860850 N	003.202941 W	1.9	295	8	1	55.86085	3.202941
09/11/2009	11:55:32	55.860850 N	003.202941 W	1.9	20	5	1.8	55.86085	3.202941
09/11/2009	11:55:34	55.860875 N	003.202975 W	9.3	300	7	1	55.860875	3.202975
09/11/2009	11:55:35	55.860875 N	003.203008 W	5.6	260	6	1.1	55.860875	3.203008
09/11/2009	11:55:36	55.860883 N	003.203025 W	3.7	305	6	1.1	55.860883	3.203025
09/11/2009	11:55:37	55.860891 N	003.203050 W	5.6	300	6	1.1	55.860891	3.20305
09/11/2009	11:55:38	55.860900 N	003.203066 W	3.7	290	5	1.6	55.8609	3.203066
09/11/2009	11:55:39	55.860908 N	003.203091 W	3.7	300	5	1.7	55.860908	3.203091
09/11/2009	11:55:40	55.860916 N	003.203108 W	5.6	295	5	1.2	55.860916	3.203108
09/11/2009	11:55:41	55.860925 N	003.203133 W	5.6	285	6	1.4	55.860925	3.203133
09/11/2009	11:55:42	55.860933 N	003.203158 W	3.7	290	7	1	55.860933	3.203158
09/11/2009	11:55:43	55.860933 N	003.203175 W	3.7	290	5	1.6	55.860933	3.203175
09/11/2009	11:55:44	55.860941 N	003.203191 W	3.7	280	5	1.6	55.860941	3.203191
09/11/2009	11:55:45	55.860950 N	003.203208 W	1.9	285	6	1.4	55.86095	3.203208
09/11/2009	11:55:46	55.860958 N	003.203225 W	3.7	305	5	2.8	55.860958	3.203225
09/11/2009	11:55:47	55.860958 N	003.203250 W	7.4	290	6	1.4	55.860958	3.20325
09/11/2009	11:55:48	55.860975 N	003.203275 W	5.6	295	6	1.4	55.860975	3.203275
09/11/2009	11:55:49	55.860983 N	003.203300 W	3.7	295	6	1.4	55.860983	3.2033
09/11/2009	11:55:50	55.860991 N	003.203316 W	3.7	290	4	2.8	55.860991	3.203316
09/11/2009	11:55:51	55.860991 N	003.203333 W	3.7	285	5	1.6	55.860991	3.203333
09/11/2009	11:55:52	55.861000 N	003.203358 W	3.7	275	4	2.8	55.861	3.203358
09/11/2009	11:55:53	55.861000 N	003.203375 W	3.7	275	4	2.8	55.861	3.203375
09/11/2009	11:55:54	55.860991 N	003.203391 W	3.7	285	6	1.4	55.860991	3.203391
09/11/2009	11:55:55	55.861008 N	003.203408 W	5.6	325	5	2.8	55.861008	3.203408
09/11/2009	11:55:56	55.861016 N	003.203425 W	5.6	305	5	2.8	55.861016	3.203425
09/11/2009	11:55:57	55.861008 N	003.203450 W	5.6	250	6	1.8	55.861008	3.20345
09/11/2009	11:55:58	55.861000 N	003.203475 W	5.6	260	6	1.8	55.861	3.203475
09/11/2009	11:55:59	55.861000 N	003.203491 W	3.7	265	5	2	55.861	3.203491
09/11/2009	11:56:00	55.861000 N	003.203516 W	3.7	265	7	1.1	55.861	3.203516
09/11/2009	11:56:01	55.861000 N	003.203533 W	3.7	250	7	1.1	55.861	3.203533
09/11/2009	11:56:02	55.860991 N	003.203558 W	3.7	220	7	1.1	55.860991	3.203558
09/11/2009	11:56:03	55.860983 N	003.203566 W	5.6	205	5	2.8	55.860983	3.203566
09/11/2009	11:56:04	55.860966 N	003.203583 W	5.6	215	5	1.9	55.860966	3.203583
09/11/2009	11:56:05	55.860950 N	003.203600 W	3.7	235	7	1.1	55.86095	3.2036
09/11/2009	11:56:06	55.860941 N	003.203616 W	5.6	200	4	2.5	55.860941	3.203616
09/11/2009	11:56:07	55.860933 N	003.203633 W	3.7	235	4	2.5	55.860933	3.203633
09/11/2009	11:56:08	55.860925 N	003.203650 W	5.6	230	4	2.5	55.860925	3.20365
09/11/2009	11:56:09	55.860916 N	003.203666 W	5.6	225	5	1.4	55.860916	3.203666
09/11/2009	11:56:10	55.860908 N	003.203691 W	3.7	230	6	1.2	55.860908	3.203691
09/11/2009	11:56:11	55.860900 N	003.203708 W	5.6	230	6	1.2	55.8609	3.203708
09/11/2009	11:56:12	55.860891 N	003.203733 W	5.6	240	4	2.9	55.860891	3.203733
09/11/2009	11:56:13	55.860875 N	003.203758 W	5.6	235	4	2.9	55.860875	3.203758
09/11/2009	11:56:14	55.860866 N	003.203775 W	3.7	235	5	1.6	55.860866	3.203775
09/11/2009	11:56:15	55.860858 N	003.203791 W	3.7	220	6	1.2	55.860858	3.203791
09/11/2009	11:56:16	55.860850 N	003.203800 W	3.7	205	6	1.2	55.86085	3.2038
09/11/2009	11:56:17	55.860841 N	003.203808 W	3.7	210	4	2.9	55.860841	3.203808
09/11/2009	11:56:18	55.860833 N	003.203825 W	3.7	250	5	1.6	55.860833	3.203825
09/11/2009	11:56:19	55.860833 N	003.203841 W	3.7	245	3	2.5	55.860833	3.203841
09/11/2009	11:56:20	55.860825 N	003.203858 W	5.6	250	6	1.4	55.860825	3.203858
09/11/2009	11:56:21	55.860825 N	003.203875 W	3.7	235	6	1.4	55.860825	3.203875
09/11/2009	11:56:22	55.860816 N	003.203883 W	3.7	240	4	2.4	55.860816	3.203883
09/11/2009	11:56:23	55.860808 N	003.203900 W	3.7	245	4	2.4	55.860808	3.2039
09/11/2009	11:56:24	55.860808 N	003.203916 W	3.7	235	5	1.9	55.860808	3.203916
09/11/2009	11:56:25	55.860791 N	003.203933 W	3.7	210	5	1.9	55.860791	3.203933
09/11/2009	11:56:26	55.860775 N	003.203941 W	3.7	220	7	1	55.860775	3.203941
09/11/2009	11:56:27	55.860775 N	003.203966 W	3.7	275	6	1.1	55.860775	3.203966
09/11/2009	11:56:28	55.860775 N	003.203983 W	3.7	230	7	1	55.860775	3.203983
09/11/2009	11:56:29	55.860766 N	003.204000 W	3.7	215	5	1.9	55.860766	3.204
09/11/2009	11:56:30	55.860758 N	003.204016 W	3.7	230	5	1.2	55.860758	3.204016
09/11/2009	11:56:31	55.860750 N	003.204033 W	5.6	230	5	1.2	55.86075	3.204033
09/11/2009	11:56:32	55.860750 N	003.204058 W	3.7	220	4	2.4	55.86075	3.204058
09/11/2009	11:56:33	55.860733 N	003.204058 W	3.7	200	4	2.4	55.860733	3.204058
09/11/2009	11:56:34	55.860725 N	003.204066 W	3.7	200	5	1.2	55.860725	3.204066
09/11/2009	11:56:35	55.860716 N	003.204075 W	3.7	210	4	2.4	55.860716	3.204075
09/11/2009	11:56:36	55.860708 N	003.204083 W	3.7	210	5	1.2	55.860708	3.204083
09/11/2009	11:56:37	55.860700 N	003.204091 W	3.7	190	7	1	55.8607	3.204091
09/11/2009	11:56:38	55.860683 N	003.204100 W	3.7	185	5	1.6	55.860683	3.2041
09/11/2009	11:56:39	55.860675 N	003.204100 W	5.6	200	6	1.2	55.860675	3.2041
09/11/2009	11:56:40	55.860658 N	003.204116 W	5.6	210	4	1.8	55.860658	3.204116
09/11/2009	11:56:41	55.860650 N	003.204133 W	5.6	200	6	1.2	55.86065	3.204133
09/11/2009	11:56:42	55.860633 N	003.204141 W	5.6	205	4	2.4	55.860633	3.204141
09/11/2009	11:56:43	55.860625 N	003.204150 W	5.6	220	4	2.9	55.860625	3.20415
09/11/2009	11:56:44	55.860608 N	003.204166 W	3.7	210	5	1.9	55.860608	3.204166
09/11/2009	11:56:45	55.860600 N	003.204183 W	3.7	210	5	1.9	55.8606	3.204183
09/11/2009	11:56:46	55.860591 N	003.204191 W	3.7	210	5	1.9	55.860591	3.204191
09/11/2009	11:56:47	55.860575 N	003.204200 W	3.7	185	5	1.6	55.860575	3.2042
09/11/2009	11:56:48	55.860566 N	003.204191 W	5.6	190	5	1.9	55.860566	3.204191
09/11/2009	11:56:49	55.860550 N	003.204200 W	3.7	180	5	1.8	55.86055	3.2042
09/11/2009	11:56:50	55.860533 N	003.204191 W	3.7	170	5	2.1	55.860533	3.204191
09/11/2009	11:56:51	55.860516 N	003.204191 W	3.7	180	5	1.3	55.860516	3.204191
09/11/2009	11:56:52	55.860508 N	003.204183 W	5.6	170	4	2	55.860508	3.204183
09/11/2009	11:56:53	55.860483 N	003.204175 W	7.4	165	6	1.3	55.860483	3.204175
09/11/2009	11:56:54	55.860475 N	003.204175 W	3.7	195	6	1.2	55.860475	3.204175
09/11/2009	11:56:55	55.860458 N	003.204175 W	3.7	185	5	1.5	55.860458	3.204175
09/11/2009	11:56:56	55.860450 N	003.204175 W	5.6	190	4	2.4	55.86045	3.204175
09/11/2009	11:56:57	55.860433 N	003.204175 W	1.9	205	5	1.6	55.860433	3.204175
09/11/2009	11:56:58	55.860441 N	003.204191 W	3.7	270	6	1.4	55.860441	3.204191
09/11/2009	11:56:59	55.860433 N	003.204208 W	3.7	215	6	1.4	55.860433	3.204208
09/11/2009	11:57:00	55.860425 N	003.204233 W	3.7	235	7	1.1	55.860425	3.204233
09/11/2009	11:57:01	55.860425 N	003.204250 W	3.7	235	6	1.4	55.860425	3.20425
09/11/2009	11:57:02	55.860416 N	003.204266 W	5.6	195	6	1.4	55.860416	3.204266
09/11/2009	11:57:03	55.860400 N	003.204275 W	3.7	200	6	1.4	55.8604	3.204275
09/11/2009	11:57:04	55.860391 N	003.204291 W	3.7	215	6	1.4	55.860391	3.204291
09/11/2009	11:57:05	55.860383 N	003.204308 W	3.7	205	6	1.4	55.860383	3.204308
09/11/2009	11:57:06	55.860375 N	003.204316 W	3.7	205	4	2.4	55.860375	3.204316
09/11/2009	11:57:07	55.860358 N	003.204325 W	3.7	210	4	2.4	55.860358	3.204325
09/11/2009	11:57:08	55.860350 N	003.204333 W	3.7	200	4	2.4	55.86035	3.204333
09/11/2009	11:57:09	55.860333 N	003.204333 W	3.7	205	4	2.4	55.860333	3.204333
09/11/2009	11:57:10	55.860325 N	003.204341 W	3.7	200	5	1.6	55.860325	3.204341
09/11/2009	11:57:11	55.860316 N	003.204358 W	3.7	200	6	1.4	55.860316	3.204358
09/11/2009	11:57:12	55.860308 N	003.204366 W	5.6	215	6	1.4	55.860308	3.204366
09/11/2009	11:57:13	55.860291 N	003.204383 W	3.7	180	5	1.6	55.860291	3.204383
09/11/2009	11:57:14	55.860291 N	003.204391 W	1.9	200	5	1.6	55.860291	3.204391
09/11/2009	11:57:15	55.860283 N	003.204408 W	5.6	220	6	1.4	55.860283	3.204408
09/11/2009	11:57:16	55.860275 N	003.204433 W	7.4	235	4	2.9	55.860275	3.204433
09/11/2009	11:57:17	55.860258 N	003.204458 W	5.6	225	5	1.6	55.860258	3.204458
09/11/2009	11:57:18	55.860250 N	003.204475 W	3.7	200	6	1.1	55.86025	3.204475
09/11/2009	11:57:19	55.860241 N	003.204483 W	3.7	210	6	1.2	55.860241	3.204483
09/11/2009	11:57:20	55.860225 N	003.204500 W	3.7	210	5	1.6	55.860225	3.2045
09/11/2009	11:57:21	55.860216 N	003.204516 W	3.7	200	7	1	55.860216	3.204516
09/11/2009	11:57:22	55.860208 N	003.204525 W	3.7	210	5	1.6	55.860208	3.204525
09/11/2009	11:57:23	55.860200 N	003.204541 W	3.7	190	7	1.1	55.8602	3.204541
09/11/2009	11:57:24	55.860183 N	003.204541 W	3.7	170	6	1.2	55.860183	3.204541
09/11/2009	11:57:25	55.860175 N	003.204550 W	5.6	205	6	1.2	55.860175	3.20455
09/11/2009	11:57:26	55.860158 N	003.204566 W	5.6	215	6	1.2	55.860158	3.204566
09/11/2009	11:57:27	55.860150 N	003.204575 W	3.7	190	5	1.4	55.86015	3.204575
09/11/2009	11:57:28	55.860133 N	003.204583 W	3.7	190	5	1.4	55.860133	3.204583
09/11/2009	11:57:29	55.860125 N	003.204591 W	5.6	200	5	1.4	55.860125	3.204591
09/11/2009	11:57:30	55.860108 N	003.204608 W	3.7	195	5	1.4	55.860108	3.204608
09/11/2009	11:57:31	55.860100 N	003.204608 W	3.7	190	5	1.6	55.8601	3.204608
09/11/2009	11:57:32	55.860083 N	003.204616 W	3.7	205	5	1.6	55.860083	3.204616
09/11/2009	11:57:33	55.860075 N	003.204633 W	5.6	195	5	2	55.860075	3.204633
09/11/2009	11:57:34	55.860058 N	003.204641 W	3.7	200	5	1.6	55.860058	3.204641
09/11/2009	11:57:35	55.860050 N	003.204650 W	5.6	200	5	1.6	55.86005	3.20465
09/11/2009	11:57:36	55.860033 N	003.204650 W	5.6	205	6	1.2	55.860033	3.20465
09/11/2009	11:57:37	55.860016 N	003.204658 W	3.7	200	6	1.2	55.860016	3.204658
09/11/2009	11:57:38	55.860008 N	003.204675 W	5.6	205	6	1.2	55.860008	3.204675
09/11/2009	11:57:39	55.859991 N	003.204683 W	5.6	210	5	1.6	55.859991	3.204683
09/11/2009	11:57:40	55.859983 N	003.204700 W	5.6	205	5	1.6	55.859983	3.2047
09/11/2009	11:57:41	55.859966 N	003.204716 W	3.7	205	5	1.6	55.859966	3.204716
09/11/2009	11:57:42	55.859958 N	003.204725 W	5.6	200	6	1.2	55.859958	3.204725
09/11/2009	11:57:43	55.859941 N	003.204733 W	5.6	210	5	1.6	55.859941	3.204733
09/11/2009	11:57:44	55.859933 N	003.204750 W	5.6	200	6	1.2	55.859933	3.20475
09/11/2009	11:57:45	55.859916 N	003.204758 W	5.6	180	6	1.2	55.859916	3.204758
09/11/2009	11:57:46	55.859908 N	003.204758 W	3.7	210	6	1.8	55.859908	3.204758
09/11/2009	11:57:47	55.859891 N	003.204775 W	5.6	210	5	1.6	55.859891	3.204775
09/11/2009	11:57:48	55.859875 N	003.204791 W	5.6	205	5	1.6	55.859875	3.204791
09/11/2009	11:57:49	55.859866 N	003.204800 W	3.7	190	5	1.6	55.859866	3.2048
09/11/2009	11:57:50	55.859850 N	003.204800 W	3.7	185	7	1.1	55.85985	3.2048
09/11/2009	11:57:51	55.859841 N	003.204808 W	5.6	200	5	3	55.859841	3.204808
09/11/2009	11:57:52	55.859825 N	003.204816 W	5.6	210	7	1.1	55.859825	3.204816
09/11/2009	11:57:53	55.859808 N	003.204825 W	3.7	190	8	1	55.859808	3.204825
09/11/2009	11:57:54	55.859791 N	003.204833 W	3.7	180	7	1.1	55.859791	3.204833
09/11/2009	11:57:55	55.859783 N	003.204833 W	3.7	200	6	1.8	55.859783	3.204833
09/11/2009	11:57:56	55.859766 N	003.204841 W	5.6	210	6	1.8	55.859766	3.204841
09/11/2009	11:57:57	55.859750 N	003.204858 W	3.7	195	7	1.6	55.85975	3.204858
09/11/2009	11:57:58	55.859725 N	003.204858 W	5.6	185	8	1	55.859725	3.204858
09/11/2009	11:57:59	55.859716 N	003.204858 W	3.7	190	6	1.8	55.859716	3.204858
09/11/2009	11:58:00	55.859700 N	003.204866 W	3.7	200	5	3	55.8597	3.204866
09/11/2009	11:58:01	55.859691 N	003.204875 W	5.6	205	6	1.8	55.859691	3.204875
09/11/2009	11:58:02	55.859675 N	003.204883 W	5.6	200	7	1.7	55.859675	3.204883
09/11/2009	11:58:03	55.859658 N	003.204891 W	3.7	190	7	1.1	55.859658	3.204891
09/11/2009	11:58:04	55.859641 N	003.204900 W	3.7	205	6	1.4	55.859641	3.2049
09/11/2009	11:58:05	55.859633 N	003.204916 W	5.6	220	8	0.9	55.859633	3.204916
09/11/2009	11:58:06	55.859625 N	003.204925 W	3.7	190	8	1.3	55.859625	3.204925
09/11/2009	11:58:07	55.859608 N	003.204933 W	3.7	205	6	1.8	55.859608	3.204933
09/11/2009	11:58:08	55.859600 N	003.204941 W	5.6	220	6	1.7	55.8596	3.204941
09/11/2009	11:58:09	55.859583 N	003.204958 W	5.6	220	6	1.8	55.859583	3.204958
09/11/2009	11:58:10	55.859566 N	003.204983 W	5.6	220	8	1.3	55.859566	3.204983
09/11/2009	11:58:11	55.859558 N	003.204991 W	3.7	215	7	1.6	55.859558	3.204991
09/11/2009	11:58:12	55.859550 N	003.205008 W	3.7	240	8	1.3	55.85955	3.205008
09/11/2009	11:58:13	55.859541 N	003.205025 W	3.7	240	7	1.6	55.859541	3.205025
09/11/2009	11:58:14	55.859533 N	003.205033 W	1.9	235	7	1.6	55.859533	3.205033
09/11/2009	11:58:15	55.859533 N	003.205041 W	0	165	6	1.7	55.859533	3.205041
09/11/2009	11:58:16	55.859525 N	003.205041 W	0	180	7	1.6	55.859525	3.205041
09/11/2009	11:58:17	55.859508 N	003.205050 W	0	0	6	1.7	55.859508	3.20505
09/11/2009	11:58:18	55.859500 N	003.205058 W	0	0	5	2	55.8595	3.205058
09/11/2009	11:58:19	55.859500 N	003.205050 W	0	0	7	1.7	55.8595	3.20505
09/11/2009	11:58:20	55.859491 N	003.205050 W	0	0	7	1.8	55.859491	3.20505
09/11/2009	11:58:21	55.859491 N	003.205050 W	0	0	5	2.2	55.859491	3.20505
09/11/2009	11:58:22	55.859491 N	003.205050 W	0	0	8	1.6	55.859491	3.20505
09/11/2009	11:58:23	55.859491 N	003.205050 W	0	0	7	1.6	55.859491	3.20505
09/11/2009	11:58:24	55.859491 N	003.205058 W	0	0	5	1.2	55.859491	3.205058
09/11/2009	11:58:25	55.859500 N	003.205058 W	0	0	4	2.2	55.8595	3.205058
09/11/2009	11:58:26	55.859500 N	003.205058 W	0	0	5	2.1	55.8595	3.205058
09/11/2009	11:58:27	55.859500 N	003.205058 W	0	0	5	2.1	55.8595	3.205058
09/11/2009	11:58:28	55.859500 N	003.205058 W	0	0	6	1.2	55.8595	3.205058
09/11/2009	11:58:29	55.859500 N	003.205058 W	0	0	5	1.4	55.8595	3.205058
09/11/2009	11:58:30	55.859508 N	003.205058 W	0	0	7	1.1	55.859508	3.205058
09/11/2009	11:58:31	55.859508 N	003.205058 W	0	0	7	1.1	55.859508	3.205058
09/11/2009	11:58:32	55.859508 N	003.205058 W	0	0	6	1.8	55.859508	3.205058
09/11/2009	11:58:33	55.859508 N	003.205058 W	0	0	6	1.8	55.859508	3.205058
09/11/2009	11:58:34	55.859508 N	003.205058 W	0	0	7	1.6	55.859508	3.205058
09/11/2009	11:58:35	55.859508 N	003.205058 W	0	0	7	1.6	55.859508	3.205058
09/11/2009	11:58:36	55.859500 N	003.205058 W	0	0	7	1.6	55.8595	3.205058
09/11/2009	11:58:37	55.859500 N	003.205058 W	0	0	7	1.6	55.8595	3.205058
09/11/2009	11:58:38	55.859500 N	003.205058 W	0	0	7	1.6	55.8595	3.205058
09/11/2009	11:58:39	55.859500 N	003.205058 W	0	0	6	1.8	55.8595	3.205058
09/11/2009	11:58:40	55.859500 N	003.205058 W	0	0	8	1.6	55.8595	3.205058
09/11/2009	11:58:41	55.859500 N	003.205058 W	0	0	8	1.6	55.8595	3.205058
09/11/2009	11:58:42	55.859500 N	003.205058 W	0	0	7	1.6	55.8595	3.205058
09/11/2009	11:58:43	55.859500 N	003.205058 W	0	205	6	1.7	55.8595	3.205058
09/11/2009	11:58:44	55.859491 N	003.205066 W	0	10	5	2	55.859491	3.205066
09/11/2009	11:58:45	55.859491 N	003.205058 W	0	330	7	1.6	55.859491	3.205058
09/11/2009	11:58:46	55.859491 N	003.205066 W	0	0	7	1.6	55.859491	3.205066
09/11/2009	11:58:47	55.859491 N	003.205066 W	0	0	6	1.7	55.859491	3.205066
09/11/2009	11:58:48	55.859491 N	003.205066 W	0	0	8	1.3	55.859491	3.205066
09/11/2009	11:58:49	55.859500 N	003.205066 W	0	0	8	0.9	55.8595	3.205066
09/11/2009	11:58:50	55.859500 N	003.205066 W	0	0	8	0.9	55.8595	3.205066
09/11/2009	11:58:51	55.859500 N	003.205066 W	0	0	5	1.3	55.8595	3.205066
09/11/2009	11:58:52	55.859500 N	003.205066 W	0	0	5	1.3	55.8595	3.205066
09/11/2009	11:58:53	55.859500 N	003.205066 W	0	0	4	1.6	55.8595	3.205066
09/11/2009	11:58:54	55.859500 N	003.205066 W	0	0	6	1.1	55.8595	3.205066
09/11/2009	11:58:55	55.859500 N	003.205075 W	0	0	7	1	55.8595	3.205075
09/11/2009	11:58:56	55.859500 N	003.205075 W	0	0	5	1.6	55.8595	3.205075
09/11/2009	11:58:57	55.859508 N	003.205075 W	0	0	5	1.7	55.859508	3.205075
09/11/2009	11:58:58	55.859516 N	003.205075 W	0	0	6	1.5	55.859516	3.205075
09/11/2009	11:58:59	55.859516 N	003.205075 W	0	0	5	1.8	55.859516	3.205075
09/11/2009	11:59:00	55.859508 N	003.205075 W	0	0	5	1.8	55.859508	3.205075
09/11/2009	11:59:01	55.859508 N	003.205075 W	0	0	6	1.5	55.859508	3.205075
09/11/2009	11:59:02	55.859508 N	003.205075 W	0	0	6	1.5	55.859508	3.205075
09/11/2009	11:59:03	55.859508 N	003.205075 W	0	0	6	1.5	55.859508	3.205075
09/11/2009	11:59:04	55.859500 N	003.205066 W	3.7	165	5	3.1	55.8595	3.205066
09/11/2009	11:59:05	55.859466 N	003.205058 W	16.7	165	6	1.8	55.859466	3.205058
09/11/2009	11:59:06	55.859433 N	003.205041 W	7.4	160	7	1	55.859433	3.205041
09/11/2009	11:59:07	55.859425 N	003.205033 W	0	190	8	0.9	55.859425	3.205033
09/11/2009	11:59:08	55.859425 N	003.205033 W	0	195	8	0.9	55.859425	3.205033
09/11/2009	11:59:09	55.859425 N	003.205033 W	0	60	8	0.9	55.859425	3.205033
09/11/2009	11:59:10	55.859425 N	003.205041 W	3.7	270	6	1.1	55.859425	3.205041
09/11/2009	11:59:11	55.859425 N	003.205091 W	16.7	275	7	1.8	55.859425	3.205091
09/11/2009	11:59:12	55.859416 N	003.205175 W	18.5	250	8	1.5	55.859416	3.205175
09/11/2009	11:59:13	55.859400 N	003.205250 W	18.5	235	6	1.9	55.8594	3.20525
09/11/2009	11:59:14	55.859366 N	003.205316 W	18.5	225	5	1.9	55.859366	3.205316
09/11/2009	11:59:15	55.859325 N	003.205366 W	20.4	215	6	1.7	55.859325	3.205366
09/11/2009	11:59:16	55.859283 N	003.205416 W	18.5	215	5	2.2	55.859283	3.205416
09/11/2009	11:59:17	55.859250 N	003.205466 W	16.7	215	6	2.3	55.85925	3.205466
09/11/2009	11:59:18	55.859208 N	003.205500 W	14.8	210	8	1	55.859208	3.2055
09/11/2009	11:59:19	55.859183 N	003.205541 W	11.1	225	8	1	55.859183	3.205541
09/11/2009	11:59:20	55.859158 N	003.205575 W	11.1	205	6	1.3	55.859158	3.205575
09/11/2009	11:59:21	55.859133 N	003.205575 W	11.1	155	8	1	55.859133	3.205575
09/11/2009	11:59:22	55.859116 N	003.205558 W	0	210	8	0.9	55.859116	3.205558
09/11/2009	11:59:23	55.859116 N	003.205558 W	0	235	8	0.9	55.859116	3.205558
09/11/2009	11:59:24	55.859166 N	003.205608 W	0	0	7	1.2	55.859166	3.205608
09/11/2009	11:59:25	55.859183 N	003.205608 W	0	0	8	1	55.859183	3.205608
09/11/2009	11:59:26	55.859183 N	003.205608 W	0	0	6	1.6	55.859183	3.205608
09/11/2009	11:59:27	55.859183 N	003.205608 W	0	0	7	1.1	55.859183	3.205608
09/11/2009	11:59:28	55.859183 N	003.205608 W	0	0	7	1.1	55.859183	3.205608
09/11/2009	11:59:29	55.859183 N	003.205608 W	0	0	7	1.1	55.859183	3.205608
09/11/2009	11:59:30	55.859183 N	003.205608 W	0	0	7	1.1	55.859183	3.205608
09/11/2009	11:59:31	55.859183 N	003.205608 W	0	0	7	1.1	55.859183	3.205608
09/11/2009	11:59:32	55.859183 N	003.205608 W	0	0	7	1.1	55.859183	3.205608
09/11/2009	11:59:33	55.859183 N	003.205608 W	0	0	7	1.1	55.859183	3.205608
09/11/2009	11:59:34	55.859183 N	003.205608 W	0	0	7	1.1	55.859183	3.205608
09/11/2009	11:59:35	55.859183 N	003.205608 W	0	0	8	1	55.859183	3.205608
09/11/2009	11:59:36	55.859191 N	003.205608 W	1.9	10	9	0.9	55.859191	3.205608
09/11/2009	11:59:37	55.859191 N	003.205608 W	0	15	8	1	55.859191	3.205608
09/11/2009	11:59:38	55.859191 N	003.205600 W	0	315	7	1	55.859191	3.2056
09/11/2009	11:59:39	55.859191 N	003.205575 W	0	0	9	0.9	55.859191	3.205575
09/11/2009	11:59:40	55.859191 N	003.205575 W	0	0	8	1	55.859191	3.205575
09/11/2009	11:59:41	55.859183 N	003.205566 W	0	0	7	1	55.859183	3.205566
09/11/2009	11:59:42	55.859183 N	003.205566 W	0	0	9	0.9	55.859183	3.205566
09/11/2009	11:59:43	55.859175 N	003.205591 W	5.6	230	8	1	55.859175	3.205591
09/11/2009	11:59:44	55.859166 N	003.205616 W	7.4	235	5	1.4	55.859166	3.205616
09/11/2009	11:59:45	55.859133 N	003.205641 W	16.7	195	7	1.1	55.859133	3.205641
09/11/2009	11:59:46	55.859091 N	003.205675 W	14.8	205	10	0.8	55.859091	3.205675
09/11/2009	11:59:47	55.859058 N	003.205708 W	14.8	205	9	0.9	55.859058	3.205708
09/11/2009	11:59:48	55.859025 N	003.205741 W	13	210	9	0.9	55.859025	3.205741
09/11/2009	11:59:49	55.858991 N	003.205775 W	13	215	9	0.9	55.858991	3.205775
09/11/2009	11:59:50	55.858958 N	003.205816 W	13	220	9	0.9	55.858958	3.205816
09/11/2009	11:59:51	55.858933 N	003.205858 W	14.8	220	8	1.3	55.858933	3.205858
09/11/2009	11:59:52	55.858900 N	003.205900 W	13	210	7	1.4	55.8589	3.2059
09/11/2009	11:59:53	55.858875 N	003.205925 W	9.3	205	8	0.9	55.858875	3.205925
09/11/2009	11:59:54	55.858866 N	003.205941 W	0	240	7	1.1	55.858866	3.205941
09/11/2009	11:59:55	55.858866 N	003.205941 W	0	200	6	1.8	55.858866	3.205941
09/11/2009	11:59:56	55.858866 N	003.205941 W	0	165	6	1.8	55.858866	3.205941
09/11/2009	11:59:57	55.858858 N	003.205933 W	0	0	6	1.8	55.858858	3.205933
09/11/2009	11:59:58	55.858858 N	003.205933 W	0	0	6	1.8	55.858858	3.205933
09/11/2009	11:59:59	55.858858 N	003.205933 W	0	0	7	1.1	55.858858	3.205933
09/11/2009	12:00:00	55.858858 N	003.205933 W	0	0	7	1.1	55.858858	3.205933
09/11/2009	12:00:01	55.858858 N	003.205925 W	0	0	7	1.1	55.858858	3.205925
09/11/2009	12:00:02	55.858858 N	003.205925 W	0	0	7	1.1	55.858858	3.205925
09/11/2009	12:00:03	55.858858 N	003.205925 W	0	0	7	1.1	55.858858	3.205925
09/11/2009	12:00:04	55.858858 N	003.205925 W	0	0	7	1.1	55.858858	3.205925
09/11/2009	12:00:05	55.858858 N	003.205925 W	0	0	7	1.1	55.858858	3.205925
09/11/2009	12:00:06	55.858858 N	003.205925 W	0	0	7	1.1	55.858858	3.205925
09/11/2009	12:00:07	55.858858 N	003.205925 W	0	0	8	1	55.858858	3.205925
09/11/2009	12:00:08	55.858858 N	003.205925 W	0	0	8	1	55.858858	3.205925
09/11/2009	12:00:09	55.858858 N	003.205925 W	0	0	8	1	55.858858	3.205925
09/11/2009	12:00:10	55.858858 N	003.205925 W	0	0	8	1	55.858858	3.205925
09/11/2009	12:00:11	55.858858 N	003.205925 W	0	0	6	1.4	55.858858	3.205925
09/11/2009	12:00:12	55.858858 N	003.205925 W	0	0	7	1	55.858858	3.205925
09/11/2009	12:00:13	55.858858 N	003.205925 W	0	0	7	1.6	55.858858	3.205925
09/11/2009	12:00:14	55.858858 N	003.205925 W	0	0	8	1.3	55.858858	3.205925
09/11/2009	12:00:15	55.858858 N	003.205925 W	0	0	8	0.9	55.858858	3.205925
09/11/2009	12:00:16	55.858858 N	003.205925 W	0	0	7	1	55.858858	3.205925
09/11/2009	12:00:17	55.858858 N	003.205950 W	1.9	250	7	1	55.858858	3.20595
09/11/2009	12:00:18	55.858850 N	003.205966 W	3.7	255	5	1.7	55.85885	3.205966
09/11/2009	12:00:19	55.858833 N	003.206008 W	14.8	225	6	1.4	55.858833	3.206008
09/11/2009	12:00:20	55.858800 N	003.206058 W	16.7	220	6	1.4	55.8588	3.206058
09/11/2009	12:00:21	55.858758 N	003.206116 W	18.5	215	6	1.4	55.858758	3.206116
09/11/2009	12:00:22	55.858725 N	003.206166 W	16.7	220	7	1.1	55.858725	3.206166
09/11/2009	12:00:23	55.858683 N	003.206225 W	16.7	225	7	1.1	55.858683	3.206225
09/11/2009	12:00:24	55.858658 N	003.206283 W	16.7	230	7	1	55.858658	3.206283
09/11/2009	12:00:25	55.858633 N	003.206341 W	13	240	7	1	55.858633	3.206341
09/11/2009	12:00:26	55.858608 N	003.206408 W	16.7	245	8	1.3	55.858608	3.206408
09/11/2009	12:00:27	55.858608 N	003.206475 W	11.1	280	7	1.4	55.858608	3.206475
09/11/2009	12:00:28	55.858608 N	003.206516 W	9.3	270	4	1.7	55.858608	3.206516
09/11/2009	12:00:29	55.858600 N	003.206508 W	14.8	110	4	1.2	55.8586	3.206508
09/11/2009	12:00:30	55.858600 N	003.206458 W	7.4	60	4	1.9	55.8586	3.206458
09/11/2009	12:00:34	55.858650 N	003.206208 W	20.4	110	4	1.7	55.85865	3.206208
09/11/2009	12:00:35	55.858625 N	003.206125 W	14.8	120	3	2.4	55.858625	3.206125
09/11/2009	12:00:36	55.858600 N	003.206066 W	20.4	135	4	1.9	55.8586	3.206066
09/11/2009	12:00:37	55.858566 N	003.206000 W	18.5	135	4	2.6	55.858566	3.206
09/11/2009	12:00:38	55.858533 N	003.205933 W	18.5	135	5	2.6	55.858533	3.205933
09/11/2009	12:00:39	55.858500 N	003.205875 W	16.7	125	5	2.6	55.8585	3.205875
09/11/2009	12:00:40	55.858491 N	003.205825 W	7.4	95	7	1.1	55.858491	3.205825
09/11/2009	12:00:41	55.858483 N	003.205800 W	3.7	140	7	1.1	55.858483	3.2058
09/11/2009	12:00:42	55.858475 N	003.205791 W	0	105	7	1.1	55.858475	3.205791
09/11/2009	12:00:43	55.858475 N	003.205783 W	0	55	8	1.4	55.858475	3.205783
09/11/2009	12:00:44	55.858483 N	003.205775 W	0	50	7	1.4	55.858483	3.205775
09/11/2009	12:00:45	55.858483 N	003.205775 W	0	15	7	1.7	55.858483	3.205775
09/11/2009	12:00:46	55.858416 N	003.205691 W	0	0	6	1.9	55.858416	3.205691
09/11/2009	12:00:47	55.858400 N	003.205658 W	0	0	4	2.3	55.8584	3.205658
09/11/2009	12:00:48	55.858400 N	003.205650 W	0	0	6	1.9	55.8584	3.20565
09/11/2009	12:00:49	55.858408 N	003.205641 W	0	0	8	1.6	55.858408	3.205641
09/11/2009	12:00:50	55.858408 N	003.205633 W	0	0	7	1.9	55.858408	3.205633
09/11/2009	12:00:51	55.858408 N	003.205633 W	0	0	8	1.6	55.858408	3.205633
09/11/2009	12:00:52	55.858408 N	003.205625 W	0	0	8	1.6	55.858408	3.205625
09/11/2009	12:00:53	55.858408 N	003.205625 W	0	0	8	1.4	55.858408	3.205625
09/11/2009	12:00:54	55.858416 N	003.205625 W	0	0	7	1.7	55.858416	3.205625
09/11/2009	12:00:55	55.858425 N	003.205608 W	3.7	35	5	2.1	55.858425	3.205608
09/11/2009	12:00:56	55.858441 N	003.205591 W	13	30	6	1.9	55.858441	3.205591
09/11/2009	12:00:57	55.858458 N	003.205541 W	13	75	7	1.7	55.858458	3.205541
09/11/2009	12:00:58	55.858458 N	003.205483 W	11.1	110	6	1.9	55.858458	3.205483
09/11/2009	12:00:59	55.858450 N	003.205425 W	13	115	6	1.9	55.85845	3.205425
09/11/2009	12:01:00	55.858433 N	003.205375 W	11.1	115	6	1.1	55.858433	3.205375
09/11/2009	12:01:01	55.858408 N	003.205333 W	16.7	145	6	1.1	55.858408	3.205333
09/11/2009	12:01:02	55.858375 N	003.205291 W	14.8	145	5	1.9	55.858375	3.205291
09/11/2009	12:01:03	55.858341 N	003.205241 W	13	135	5	1.9	55.858341	3.205241
09/11/2009	12:01:04	55.858325 N	003.205200 W	11.1	120	6	1.9	55.858325	3.2052
09/11/2009	12:01:05	55.858308 N	003.205150 W	11.1	110	7	1.6	55.858308	3.20515
09/11/2009	12:01:06	55.858300 N	003.205108 W	5.6	90	9	1.3	55.8583	3.205108
09/11/2009	12:01:07	55.858308 N	003.205100 W	1.9	15	8	1.4	55.858308	3.2051
09/11/2009	12:01:08	55.858308 N	003.205108 W	0	350	8	1.4	55.858308	3.205108
09/11/2009	12:01:09	55.858308 N	003.205116 W	0	195	7	1.7	55.858308	3.205116
09/11/2009	12:01:10	55.858333 N	003.205158 W	0	0	7	1.8	55.858333	3.205158
09/11/2009	12:01:11	55.858341 N	003.205166 W	0	0	8	0.9	55.858341	3.205166
09/11/2009	12:01:12	55.858333 N	003.205175 W	0	0	8	0.9	55.858333	3.205175
09/11/2009	12:01:13	55.858333 N	003.205175 W	0	0	7	1.8	55.858333	3.205175
09/11/2009	12:01:14	55.858325 N	003.205166 W	1.9	155	6	1.4	55.858325	3.205166
09/11/2009	12:01:15	55.858325 N	003.205150 W	9.3	50	6	1.2	55.858325	3.20515
09/11/2009	12:01:16	55.858350 N	003.205133 W	13	5	7	1	55.85835	3.205133
09/11/2009	12:01:17	55.858383 N	003.205133 W	9.3	350	8	1	55.858383	3.205133
09/11/2009	12:01:18	55.858408 N	003.205150 W	7.4	325	8	0.9	55.858408	3.20515
09/11/2009	12:01:19	55.858416 N	003.205158 W	0	55	9	0.9	55.858416	3.205158
09/11/2009	12:01:20	55.858416 N	003.205158 W	0	10	9	0.9	55.858416	3.205158
09/11/2009	12:01:21	55.858416 N	003.205166 W	0	0	9	0.9	55.858416	3.205166
09/11/2009	12:01:22	55.858416 N	003.205166 W	0	0	9	0.9	55.858416	3.205166
09/11/2009	12:01:23	55.858408 N	003.205150 W	1.9	135	8	0.9	55.858408	3.20515
09/11/2009	12:01:24	55.858400 N	003.205133 W	3.7	125	5	1.2	55.8584	3.205133
09/11/2009	12:01:25	55.858391 N	003.205091 W	14.8	105	6	1.1	55.858391	3.205091
09/11/2009	12:01:26	55.858383 N	003.205016 W	14.8	100	5	1.6	55.858383	3.205016
09/11/2009	12:01:27	55.858375 N	003.204950 W	14.8	90	6	1.5	55.858375	3.20495
09/11/2009	12:01:28	55.858375 N	003.204866 W	16.7	95	6	1.5	55.858375	3.204866
09/11/2009	12:01:29	55.858375 N	003.204800 W	14.8	90	6	1.5	55.858375	3.2048
09/11/2009	12:01:30	55.858375 N	003.204725 W	14.8	90	6	1.5	55.858375	3.204725
09/11/2009	12:01:31	55.858383 N	003.204650 W	14.8	75	5	1.9	55.858383	3.20465
09/11/2009	12:01:32	55.858391 N	003.204583 W	14.8	70	7	1	55.858391	3.204583
09/11/2009	12:01:33	55.858400 N	003.204516 W	14.8	85	6	1.5	55.8584	3.204516
09/11/2009	12:01:34	55.858400 N	003.204458 W	13	100	6	1.5	55.8584	3.204458
09/11/2009	12:01:35	55.858391 N	003.204400 W	9.3	110	8	1.4	55.858391	3.2044
09/11/2009	12:01:36	55.858383 N	003.204375 W	3.7	120	8	1.3	55.858383	3.204375
09/11/2009	12:01:37	55.858383 N	003.204366 W	0	30	9	1.3	55.858383	3.204366
09/11/2009	12:01:38	55.858391 N	003.204366 W	0	0	9	1.3	55.858391	3.204366
09/11/2009	12:01:39	55.858391 N	003.204358 W	0	0	9	1.3	55.858391	3.204358
09/11/2009	12:01:40	55.858400 N	003.204358 W	0	0	9	1.3	55.8584	3.204358
09/11/2009	12:01:41	55.858400 N	003.204358 W	0	0	9	1.3	55.8584	3.204358
09/11/2009	12:01:42	55.858400 N	003.204358 W	0	0	9	1.3	55.8584	3.204358
09/11/2009	12:01:43	55.858408 N	003.204366 W	1.9	300	9	1.3	55.858408	3.204366
09/11/2009	12:01:44	55.858408 N	003.204366 W	0	305	8	1.3	55.858408	3.204366
09/11/2009	12:01:45	55.858408 N	003.204375 W	0	155	8	1.3	55.858408	3.204375
09/11/2009	12:01:46	55.858408 N	003.204366 W	0	130	9	1.3	55.858408	3.204366
09/11/2009	12:01:47	55.858400 N	003.204366 W	0	0	9	1.3	55.8584	3.204366
09/11/2009	12:01:48	55.858400 N	003.204366 W	0	0	8	1.3	55.8584	3.204366
09/11/2009	12:01:49	55.858400 N	003.204366 W	0	220	9	1.3	55.8584	3.204366
09/11/2009	12:01:50	55.858391 N	003.204366 W	3.7	170	8	1.6	55.858391	3.204366
09/11/2009	12:01:51	55.858375 N	003.204358 W	7.4	160	8	1	55.858375	3.204358
09/11/2009	12:01:52	55.858350 N	003.204333 W	11.1	150	8	1	55.85835	3.204333
09/11/2009	12:01:53	55.858325 N	003.204300 W	13	135	7	1.9	55.858325	3.2043
09/11/2009	12:01:54	55.858300 N	003.204258 W	9.3	130	8	1.5	55.8583	3.204258
09/11/2009	12:01:55	55.858283 N	003.204216 W	9.3	130	7	1	55.858283	3.204216
09/11/2009	12:01:56	55.858275 N	003.204183 W	7.4	120	7	1	55.858275	3.204183
09/11/2009	12:01:57	55.858266 N	003.204141 W	5.6	100	6	1.1	55.858266	3.204141
09/11/2009	12:01:58	55.858266 N	003.204116 W	5.6	75	6	1	55.858266	3.204116
09/11/2009	12:01:59	55.858266 N	003.204083 W	5.6	95	8	0.9	55.858266	3.204083
09/11/2009	12:02:00	55.858258 N	003.204058 W	7.4	130	8	1	55.858258	3.204058
09/11/2009	12:02:01	55.858241 N	003.204033 W	5.6	125	5	1.4	55.858241	3.204033
09/11/2009	12:02:02	55.858233 N	003.204008 W	5.6	140	7	1	55.858233	3.204008
09/11/2009	12:02:03	55.858225 N	003.204000 W	3.7	160	9	0.9	55.858225	3.204
09/11/2009	12:02:04	55.858216 N	003.203991 W	1.9	120	7	1	55.858216	3.203991
09/11/2009	12:02:05	55.858216 N	003.203975 W	1.9	70	7	1	55.858216	3.203975
09/11/2009	12:02:06	55.858216 N	003.203958 W	5.6	80	7	1.5	55.858216	3.203958
09/11/2009	12:02:07	55.858225 N	003.203950 W	1.9	10	8	1.7	55.858225	3.20395
09/11/2009	12:02:08	55.858225 N	003.203950 W	1.9	355	9	1.3	55.858225	3.20395
09/11/2009	12:02:09	55.858233 N	003.203975 W	0	0	8	1.3	55.858233	3.203975
09/11/2009	12:02:10	55.858233 N	003.203975 W	0	0	8	1.6	55.858233	3.203975
09/11/2009	12:02:11	55.858241 N	003.203975 W	0	0	9	0.9	55.858241	3.203975
09/11/2009	12:02:12	55.858241 N	003.203991 W	3.7	265	7	1.6	55.858241	3.203991
09/11/2009	12:02:13	55.858233 N	003.204016 W	7.4	235	8	0.9	55.858233	3.204016
09/11/2009	12:02:14	55.858225 N	003.204025 W	0	225	7	1	55.858225	3.204025
09/11/2009	12:02:15	55.858233 N	003.204016 W	1.9	50	9	0.9	55.858233	3.204016
09/11/2009	12:02:16	55.858225 N	003.203983 W	9.3	105	7	1.4	55.858225	3.203983
09/11/2009	12:02:17	55.858233 N	003.203933 W	13	85	5	1.9	55.858233	3.203933
09/11/2009	12:02:18	55.858250 N	003.203866 W	18.5	50	5	1.9	55.85825	3.203866
09/11/2009	12:02:19	55.858283 N	003.203791 W	16.7	65	6	1.6	55.858283	3.203791
09/11/2009	12:02:20	55.858300 N	003.203716 W	18.5	75	6	1.6	55.8583	3.203716
09/11/2009	12:02:21	55.858316 N	003.203633 W	18.5	80	6	1.6	55.858316	3.203633
09/11/2009	12:02:22	55.858316 N	003.203550 W	16.7	90	7	1.4	55.858316	3.20355
09/11/2009	12:02:23	55.858325 N	003.203466 W	16.7	75	6	1.6	55.858325	3.203466
09/11/2009	12:02:24	55.858350 N	003.203416 W	13	25	6	1.9	55.85835	3.203416
09/11/2009	12:02:25	55.858375 N	003.203416 W	7.4	330	7	1.7	55.858375	3.203416
09/11/2009	12:02:26	55.858400 N	003.203441 W	11.1	315	8	1.3	55.8584	3.203441
09/11/2009	12:02:27	55.858416 N	003.203483 W	13	300	8	1.3	55.858416	3.203483
09/11/2009	12:02:28	55.858433 N	003.203533 W	13	295	7	1.4	55.858433	3.203533
09/11/2009	12:02:29	55.858450 N	003.203600 W	14.8	285	8	1.3	55.85845	3.2036
09/11/2009	12:02:30	55.858458 N	003.203675 W	14.8	275	8	1.3	55.858458	3.203675
09/11/2009	12:02:31	55.858466 N	003.203741 W	13	280	7	1.4	55.858466	3.203741
09/11/2009	12:02:32	55.858475 N	003.203808 W	13	280	8	0.9	55.858475	3.203808
09/11/2009	12:02:33	55.858466 N	003.203850 W	7.4	215	7	1	55.858466	3.20385
09/11/2009	12:02:34	55.858450 N	003.203825 W	13	105	8	0.9	55.85845	3.203825
09/11/2009	12:02:35	55.858450 N	003.203750 W	14.8	90	6	1.9	55.85845	3.20375
09/11/2009	12:02:36	55.858475 N	003.203691 W	18.5	30	6	1.9	55.858475	3.203691
09/11/2009	12:02:37	55.858533 N	003.203650 W	18.5	20	6	1.9	55.858533	3.20365
09/11/2009	12:02:38	55.858583 N	003.203616 W	20.4	20	6	1.9	55.858583	3.203616
09/11/2009	12:02:39	55.858633 N	003.203583 W	18.5	25	5	2	55.858633	3.203583
09/11/2009	12:02:40	55.858683 N	003.203541 W	18.5	30	6	1.9	55.858683	3.203541
09/11/2009	12:02:41	55.858725 N	003.203483 W	18.5	35	5	2.3	55.858725	3.203483
09/11/2009	12:02:42	55.858766 N	003.203425 W	16.7	40	5	2.3	55.858766	3.203425
09/11/2009	12:02:43	55.858791 N	003.203358 W	16.7	45	5	2.3	55.858791	3.203358
09/11/2009	12:02:44	55.858816 N	003.203291 W	16.7	45	5	2.3	55.858816	3.203291
09/11/2009	12:02:45	55.858850 N	003.203241 W	14.8	30	5	2.3	55.85885	3.203241
09/11/2009	12:02:46	55.858883 N	003.203216 W	9.3	15	5	2.3	55.858883	3.203216
09/11/2009	12:02:47	55.858900 N	003.203208 W	5.6	350	8	1	55.8589	3.203208
09/11/2009	12:02:48	55.858908 N	003.203216 W	3.7	325	9	0.9	55.858908	3.203216
09/11/2009	12:02:49	55.858916 N	003.203225 W	0	0	8	1.4	55.858916	3.203225
09/11/2009	12:02:50	55.858916 N	003.203225 W	0	355	7	1.1	55.858916	3.203225
09/11/2009	12:02:51	55.858925 N	003.203241 W	0	0	8	0.9	55.858925	3.203241
09/11/2009	12:02:52	55.858916 N	003.203233 W	0	0	10	0.8	55.858916	3.203233
09/11/2009	12:02:53	55.858908 N	003.203225 W	0	0	8	1	55.858908	3.203225
09/11/2009	12:02:54	55.858908 N	003.203225 W	0	0	7	1.1	55.858908	3.203225
09/11/2009	12:02:55	55.858900 N	003.203216 W	0	0	9	0.9	55.8589	3.203216
09/11/2009	12:02:56	55.858900 N	003.203208 W	0	0	8	0.9	55.8589	3.203208
09/11/2009	12:02:57	55.858908 N	003.203191 W	3.7	60	7	1	55.858908	3.203191
09/11/2009	12:02:58	55.858916 N	003.203166 W	7.4	65	6	1.9	55.858916	3.203166
09/11/2009	12:02:59	55.858925 N	003.203141 W	7.4	65	7	1.7	55.858925	3.203141
09/11/2009	12:03:00	55.858941 N	003.203116 W	11.1	25	6	1.9	55.858941	3.203116
09/11/2009	12:03:01	55.858975 N	003.203100 W	7.4	25	6	2.2	55.858975	3.2031
09/11/2009	12:03:02	55.858991 N	003.203091 W	7.4	355	7	1.6	55.858991	3.203091
09/11/2009	12:03:03	55.859008 N	003.203100 W	3.7	325	7	1.6	55.859008	3.2031
09/11/2009	12:03:04	55.859008 N	003.203108 W	1.9	330	6	2.2	55.859008	3.203108
09/11/2009	12:03:05	55.859016 N	003.203108 W	0	90	6	2.2	55.859016	3.203108
09/11/2009	12:03:06	55.859016 N	003.203108 W	0	5	7	1.6	55.859016	3.203108
09/11/2009	12:03:07	55.859016 N	003.203108 W	0	305	7	1.6	55.859016	3.203108
09/11/2009	12:03:08	55.859016 N	003.203108 W	0	270	6	2.2	55.859016	3.203108
09/11/2009	12:03:09	55.859008 N	003.203108 W	0	0	8	1.4	55.859008	3.203108
09/11/2009	12:03:10	55.859008 N	003.203116 W	0	0	7	1.7	55.859008	3.203116
09/11/2009	12:03:11	55.859016 N	003.203125 W	0	0	6	2.2	55.859016	3.203125
09/11/2009	12:03:12	55.859016 N	003.203125 W	0	0	7	1.6	55.859016	3.203125
09/11/2009	12:03:13	55.859008 N	003.203125 W	0	0	7	1.6	55.859008	3.203125
09/11/2009	12:03:14	55.859008 N	003.203116 W	0	0	8	1.4	55.859008	3.203116
09/11/2009	12:03:15	55.859008 N	003.203116 W	0	0	7	1.6	55.859008	3.203116
09/11/2009	12:03:16	55.859008 N	003.203116 W	0	0	6	2.2	55.859008	3.203116
09/11/2009	12:03:17	55.859008 N	003.203116 W	0	0	6	2.2	55.859008	3.203116
[truncated: 11,248 more rows]
